# Supplementary material for: Poly[[(μ4-benzene-1,3,5-tri­carboxyl­ato-κ4 O 1:O 1′:O 2:O 3)bis­(2,2-bi­pyridine-κ2 N,N′)(μ2-hydroxido)dicopper(II)] trihydrate]
Source: Acta Crystallogr Sect E Struct Rep Online. 2014 Jun 21;70(Pt 7):m270–1. doi: 10.1107/S1600536814013877 (PMC4120638; doi:10.1107/S1600536814013877)
Supplement: Supplementary file 1 [file e-70-0m270-sup1.cif]

##############################################################################
#                                                                            #
# This CIF contains the data in a paper accepted for publication in          #
# Acta Crystallographica Section E. It conforms to the requirements of       #
# Notes for Authors for Acta Crystallographica Section E, and has been       #
# peer reviewed under the auspices of the IUCr Commission on Journals.       #
#                                                                            #
# Full details of the Crystallographic Information File format               #
# are given in the paper "The Crystallographic Information File (CIF):       #
# a New Standard Archive File for Crystallography" by S. R. Hall, F. H.      #
# Allen and I. D. Brown [Acta Cryst. (1991), A47, 655-685].                  #
#                                                                            #
# The current version of the core CIF dictionary is obtainable from          #
# ftp://ftp.iucr.org/pub/cif_core.dic.                                       #
#                                                                            #
# Software is freely available for graphical display of the structure(s)     #
# in this CIF. For information consult the CIF software page                 #
# http://www.iucr.org/resources/cif/software.                                #
#                                                                            #
# This file may be used for bona fide research purposes within the           #
# scientific community so long as proper attribution is given to the journal # 
# article from which it was obtained.                                        #
#                                                                            #
##############################################################################
data_I
_database_code_depnum_ccdc_archive 'CCDC 921256'
_audit_creation_method     SHELXL-2012
_chemical_name_systematic
;\
Poly[[(\m~4~-benzene-1,3,5-tricarboxylato-\
\k^4^<i>O</i>^1^:<i>O</i>^1'^:<i>O</i>^2^:<i>O</i>^3^)bis(2,2-\
bipyridine-\k^2^<i>N</i>,<i>N</i>')(\m~2~-hydroxido)dicopper(II)] trihydrate]
;
_chemical_name_common     ?
_chemical_formula_moiety     '(C29 H26 Cu2 N4 O10)n'
_chemical_formula_sum     'C29 H26 Cu2 N4 O10'
_chemical_formula_iupac     '[Cu2 (C9 H3 O6) (O H) (C10 H8 N2)2], 3H2 O'
_chemical_formula_weight     717.62
_chemical_melting_point     ?
_shelx_space_group_comment
;
The symmetry employed for this shelxl refinement is uniquely defined
by the following loop, which should always be used as a source of
symmetry information in preference to the above space-group names.
They are only intended as comments.
;
_space_group_crystal_system     monoclinic
_space_group_name_H-M_alt     'P 21/c'
_space_group_name_Hall     '-P 2ybc'
loop_
    _space_group_symop_operation_xyz
    'x, y, z'
    '-x, y+1/2, -z+1/2'
    '-x, -y, -z'
    'x, -y-1/2, z-1/2'
_cell_length_a     16.4930(10)
_cell_length_b     9.7017(5)
_cell_length_c     17.9080(10)
_cell_angle_alpha     90.00
_cell_angle_beta     102.426(6)
_cell_angle_gamma     90.00
_cell_volume     2798.1(3)
_cell_formula_units_Z     4
_cell_measurement_reflns_used     4560
_cell_measurement_theta_min     4.1927
_cell_measurement_theta_max     28.8259
_cell_measurement_temperature     150
_exptl_crystal_description     prismatic
_exptl_crystal_colour     blue
_exptl_crystal_size_max     0.2
_exptl_crystal_size_mid     0.2
_exptl_crystal_size_min     0.1
_exptl_crystal_density_diffrn     1.703
_exptl_crystal_density_meas     ?
_exptl_crystal_density_method     'not measured'
_exptl_crystal_F_000     1456
_exptl_absorpt_coefficient_mu     1.588
_exptl_absorpt_correction_type     multi-scan
_exptl_absorpt_process_details
;
(CrysAlis PRO; Oxford Diffraction, 2010)
;
_shelx_estimated_absorpt_T_min     ?
_shelx_estimated_absorpt_T_max     ?
_exptl_absorpt_correction_T_min     0.760
_exptl_absorpt_correction_T_max     0.810
_exptl_special_details
;
Absorption correction: CrysAlisPro, Oxford Diffraction Ltd.,
Version 1.171.34.44 (release 25-10-2010 CrysAlis171 .NET)
(compiled Oct 25 2010,18:11:34)
Empirical absorption correction using spherical harmonics,
 implemented in SCALE3 ABSPACK scaling algorithm.
;
_diffrn_ambient_temperature     150
_diffrn_radiation_type     MoK\a
_diffrn_radiation_wavelength     0.71073
_diffrn_radiation_source     'Enhance (Mo) X-ray Source'
_diffrn_radiation_monochromator     'graphite'
_diffrn_measurement_device_type     'Oxford Diffraction Xcalibur Sapphire3'
_diffrn_measurement_method     'omega scan'
_diffrn_detector_area_resol_mean     16.4547
_diffrn_reflns_number     11267
_diffrn_reflns_av_R_equivalents     0.0350
_diffrn_reflns_theta_min     2.329
_diffrn_reflns_theta_max     28.889
_diffrn_reflns_theta_full     25.000
_diffrn_measured_fraction_theta_max     0.848
_diffrn_measured_fraction_theta_full     0.999
_diffrn_reflns_limit_h_min     -20
_diffrn_reflns_limit_h_max     18
_diffrn_reflns_limit_k_min     -10
_diffrn_reflns_limit_k_max     12
_diffrn_reflns_limit_l_min     -24
_diffrn_reflns_limit_l_max     20
_refine_special_details     ?
_reflns_number_total     6245
_reflns_number_gt     4210
_reflns_threshold_expression     I>2\s(I)
_refine_ls_structure_factor_coef     Fsqd
_refine_ls_matrix_type     full
_refine_ls_R_factor_all     0.0696
_refine_ls_R_factor_gt     0.0419
_refine_ls_wR_factor_gt     0.0938
_refine_ls_wR_factor_ref     0.0990
_refine_ls_goodness_of_fit_ref     0.938
_refine_ls_restrained_S_all     0.938
_refine_ls_number_reflns     6245
_refine_ls_number_parameters     434
_refine_ls_number_restraints     1
_refine_ls_hydrogen_treatment     mixed
_refine_ls_weighting_scheme     calc
_refine_ls_weighting_details
;
 w=1/[\s^2^(Fo^2^)+(0.0493P)^2^]
 where P=(Fo^2^+2Fc^2^)/3
;
_atom_sites_solution_hydrogens     mixed
_atom_sites_solution_primary     direct
_atom_sites_solution_secondary     difmap
_refine_ls_shift/su_max     0.001
_refine_ls_shift/su_mean     0.000
_refine_diff_density_max     1.446
_refine_diff_density_min     -0.660
_refine_ls_extinction_method     none
_refine_ls_extinction_coef     .
loop_
    _atom_type_symbol
    _atom_type_description
    _atom_type_scat_dispersion_real
    _atom_type_scat_dispersion_imag
    _atom_type_scat_source
    'C' 'C' 0.0033 0.0016
                         'International Tables Vol C Tables 4.2.6.8 and 6.1.1.4'
    'H' 'H' 0.0000 0.0000
                         'International Tables Vol C Tables 4.2.6.8 and 6.1.1.4'
    'Cu' 'Cu' 0.3201 1.2651
                         'International Tables Vol C Tables 4.2.6.8 and 6.1.1.4'
    'N' 'N' 0.0061 0.0033
                         'International Tables Vol C Tables 4.2.6.8 and 6.1.1.4'
    'O' 'O' 0.0106 0.0060
                         'International Tables Vol C Tables 4.2.6.8 and 6.1.1.4'
_computing_data_collection
;
CrysAlis CCD (Oxford Diffraction, 2007)
;
_computing_cell_refinement
;
CrysAlis RED (Oxford Diffraction, 2007)
;
_computing_data_reduction
;
CrysAlis RED (Oxford Diffraction, 2007)
;
_computing_structure_solution     'SIR92 (Altomare <i>et al.</i>, 1993)'
_computing_structure_refinement     'SHELX2013 (Sheldrick, 2008)'
_computing_molecular_graphics     'Mercury (Macrae <i>et al.</i>, 2008)'
_computing_publication_material     'publCIF (Westrip, 2010)'
loop_
    _atom_site_type_symbol
    _atom_site_label
    _atom_site_fract_x
    _atom_site_fract_y
    _atom_site_fract_z
    _atom_site_U_iso_or_equiv
    _atom_site_adp_type
    _atom_site_calc_flag
    _atom_site_occupancy
    _atom_site_disorder_assembly
    _atom_site_disorder_group
    Cu Cu1 0.15663(3) 1.12441(4) 0.51735(2) 0.01664(11) Uani d 1 . .
    Cu Cu2 0.34511(3) 0.94695(4) 0.52697(2) 0.01641(11) Uani d 1 . .
    N N1 0.06719(18) 1.2037(3) 0.56556(15) 0.0193(6) Uani d 1 . .
    N N2 0.11195(18) 0.9485(3) 0.55432(16) 0.0205(6) Uani d 1 . .
    N N3 0.45778(18) 0.8754(3) 0.57948(15) 0.0184(6) Uani d 1 . .
    N N4 0.40277(18) 1.1262(3) 0.56267(15) 0.0177(6) Uani d 1 . .
    O O1 0.17136(15) 1.2007(2) 0.96699(12) 0.0212(6) Uani d 1 . .
    O O2 0.24185(15) 1.0324(2) 0.48006(12) 0.0192(5) Uani d 1 . .
    O O3 0.24286(15) 1.1348(2) 0.63702(12) 0.0179(5) Uani d 1 . .
    O O4 0.30490(15) 0.9281(2) 0.64187(12) 0.0173(5) Uani d 1 . .
    O O5 0.13890(16) 1.3084(2) 0.85481(13) 0.0247(6) Uani d 1 . .
    O O6 0.31266(15) 0.7355(2) 0.98045(12) 0.0208(5) Uani d 1 . .
    O O7 0.3028(2) 0.6298(2) 0.86878(14) 0.0352(7) Uani d 1 . .
    O OW1 0.3559(2) 0.6465(3) 0.67326(16) 0.0298(7) Uani d 1 . .
    O OW2 0.1725(3) 0.5142(4) 0.76325(19) 0.0457(9) Uani d 1 . .
    O OW3 0.2372(2) 1.4313(3) 0.64258(18) 0.0349(7) Uani d 1 . .
    C C1 0.0448(2) 1.3358(4) 0.5645(2) 0.0235(8) Uani d 1 . .
    H H1 0.0702 1.3998 0.5364 0.028 Uiso calc 1 . .
    C C2 -0.0140(2) 1.3825(4) 0.6028(2) 0.0303(9) Uani d 1 . .
    H H2 -0.0294 1.4770 0.6004 0.036 Uiso calc 1 . .
    C C3 -0.0502(3) 1.2912(4) 0.6446(2) 0.0351(10) Uani d 1 . .
    H H3 -0.0898 1.3218 0.6725 0.042 Uiso calc 1 . .
    C C4 -0.0276(3) 1.1533(4) 0.6451(2) 0.0340(10) Uani d 1 . .
    H H4 -0.0527 1.0873 0.6722 0.041 Uiso calc 1 . .
    C C5 0.0316(2) 1.1135(4) 0.60598(18) 0.0219(8) Uani d 1 . .
    C C6 0.0611(2) 0.9704(4) 0.6032(2) 0.0227(8) Uani d 1 . .
    C C7 0.0414(3) 0.8645(4) 0.6488(2) 0.0314(9) Uani d 1 . .
    H H7 0.0059 0.8809 0.6831 0.038 Uiso calc 1 . .
    C C8 0.0744(3) 0.7355(4) 0.6431(2) 0.0381(11) Uani d 1 . .
    H H8 0.0622 0.6621 0.6741 0.046 Uiso calc 1 . .
    C C9 0.1252(3) 0.7130(4) 0.5925(2) 0.0319(9) Uani d 1 . .
    H H9 0.1481 0.6244 0.5880 0.038 Uiso calc 1 . .
    C C10 0.1423(2) 0.8217(4) 0.5483(2) 0.0253(8) Uani d 1 . .
    H H10 0.1764 0.8061 0.5126 0.030 Uiso calc 1 . .
    C C11 0.4853(2) 0.7458(4) 0.5792(2) 0.0246(8) Uani d 1 . .
    H H11 0.4533 0.6805 0.5458 0.030 Uiso calc 1 . .
    C C12 0.5594(3) 0.7043(4) 0.6264(2) 0.0313(9) Uani d 1 . .
    H H12 0.5795 0.6131 0.6234 0.038 Uiso calc 1 . .
    C C13 0.6037(3) 0.7976(4) 0.6779(2) 0.0334(10) Uani d 1 . .
    H H13 0.6527 0.7695 0.7129 0.040 Uiso calc 1 . .
    C C14 0.5763(2) 0.9309(4) 0.6779(2) 0.0278(9) Uani d 1 . .
    H H14 0.6066 0.9970 0.7121 0.033 Uiso calc 1 . .
    C C15 0.5031(2) 0.9676(3) 0.62682(19) 0.0190(7) Uani d 1 . .
    C C16 0.4712(2) 1.1104(3) 0.61762(19) 0.0197(8) Uani d 1 . .
    C C17 0.5086(2) 1.2213(4) 0.6617(2) 0.0272(9) Uani d 1 . .
    H H17 0.5558 1.2073 0.7019 0.033 Uiso calc 1 . .
    C C18 0.4759(3) 1.3511(4) 0.6460(2) 0.0294(9) Uani d 1 . .
    H H18 0.4998 1.4281 0.6755 0.035 Uiso calc 1 . .
    C C19 0.4070(2) 1.3679(4) 0.5859(2) 0.0279(9) Uani d 1 . .
    H H19 0.3850 1.4572 0.5724 0.033 Uiso calc 1 . .
    C C20 0.3711(2) 1.2534(4) 0.5464(2) 0.0229(8) Uani d 1 . .
    H H20 0.3229 1.2645 0.5069 0.027 Uiso calc 1 . .
    C C21 0.2685(2) 1.0230(3) 0.66996(17) 0.0139(7) Uani d 1 . .
    C C22 0.2545(2) 1.0030(3) 0.75023(17) 0.0144(7) Uani d 1 . .
    C C23 0.2148(2) 1.1040(3) 0.78405(17) 0.0147(7) Uani d 1 . .
    H H23 0.1922 1.1824 0.7551 0.018 Uiso calc 1 . .
    C C24 0.2075(2) 1.0922(3) 0.85994(17) 0.0140(7) Uani d 1 . .
    C C25 0.2373(2) 0.9754(3) 0.90225(18) 0.0151(7) Uani d 1 . .
    H H25 0.2345 0.9684 0.9545 0.018 Uiso calc 1 . .
    C C26 0.2715(2) 0.8687(3) 0.86660(18) 0.0156(7) Uani d 1 . .
    C C27 0.2982(2) 0.7339(3) 0.90773(19) 0.0194(8) Uani d 1 . .
    C C28 0.2803(2) 0.8831(3) 0.79174(18) 0.0155(7) Uani d 1 . .
    H H28 0.3043 0.8103 0.7683 0.019 Uiso calc 1 . .
    C C29 0.1689(2) 1.2103(3) 0.89620(18) 0.0164(7) Uani d 1 . .
    H H1W1 0.319(3) 0.597(4) 0.665(2) 0.023(13) Uiso d 1 . .
    H H2W1 0.331(3) 0.719(5) 0.656(2) 0.048(15) Uiso d 1 . .
    H H1W3 0.247(4) 1.359(5) 0.646(3) 0.06(2) Uiso d 1 . .
    H H2W3 0.210(2) 1.441(4) 0.679(2) 0.025(11) Uiso d 1 . .
    H H1W2 0.167(3) 0.445(5) 0.785(3) 0.040(14) Uiso d 1 . .
    H H2W2 0.213(4) 0.554(6) 0.786(3) 0.07(2) Uiso d 1 . .
    H HO2 0.230(3) 1.033(4) 0.42861(17) 0.046(13) Uiso d 1 . .
loop_
    _atom_site_aniso_label
    _atom_site_aniso_U_11
    _atom_site_aniso_U_22
    _atom_site_aniso_U_33
    _atom_site_aniso_U_12
    _atom_site_aniso_U_13
    _atom_site_aniso_U_23
    Cu1 0.0200(2) 0.0156(2) 0.0150(2) -0.00017(19) 0.00539(16) 0.00193(16)
    Cu2 0.0206(2) 0.0145(2) 0.0144(2) 0.00010(19) 0.00470(16) -0.00173(16)
    N1 0.0169(16) 0.0198(16) 0.0206(15) 0.0001(13) 0.0025(12) 0.0030(12)
    N2 0.0188(17) 0.0179(15) 0.0238(15) -0.0013(13) 0.0020(12) 0.0047(12)
    N3 0.0219(17) 0.0127(14) 0.0219(15) 0.0010(13) 0.0074(12) 0.0013(12)
    N4 0.0194(16) 0.0145(14) 0.0212(15) -0.0003(13) 0.0089(12) -0.0005(12)
    O1 0.0297(16) 0.0224(13) 0.0139(12) -0.0009(11) 0.0103(10) -0.0014(10)
    O2 0.0231(14) 0.0219(13) 0.0126(12) 0.0059(11) 0.0037(10) 0.0001(10)
    O3 0.0273(14) 0.0140(12) 0.0129(11) 0.0038(11) 0.0055(10) 0.0039(9)
    O4 0.0269(15) 0.0121(12) 0.0143(11) 0.0023(10) 0.0073(10) -0.0004(9)
    O5 0.0297(16) 0.0229(13) 0.0206(13) 0.0099(12) 0.0034(11) -0.0018(10)
    O6 0.0289(15) 0.0148(12) 0.0171(12) -0.0018(11) 0.0014(10) 0.0057(9)
    O7 0.073(2) 0.0154(13) 0.0258(14) 0.0123(14) 0.0284(14) 0.0069(11)
    OW1 0.0338(19) 0.0219(16) 0.0319(16) 0.0027(15) 0.0034(13) 0.0036(13)
    OW2 0.072(3) 0.036(2) 0.0321(18) 0.017(2) 0.0165(19) 0.0101(16)
    OW3 0.045(2) 0.0226(17) 0.0410(18) 0.0011(15) 0.0173(15) -0.0035(14)
    C1 0.023(2) 0.023(2) 0.0257(19) 0.0012(16) 0.0068(15) 0.0026(15)
    C2 0.030(2) 0.031(2) 0.031(2) 0.0102(19) 0.0102(17) -0.0026(17)
    C3 0.027(2) 0.053(3) 0.029(2) 0.015(2) 0.0134(17) 0.0054(19)
    C4 0.025(2) 0.045(3) 0.034(2) 0.002(2) 0.0132(18) 0.0188(19)
    C5 0.017(2) 0.031(2) 0.0164(17) -0.0006(16) 0.0000(14) 0.0075(15)
    C6 0.017(2) 0.024(2) 0.0252(19) -0.0016(16) 0.0003(15) 0.0075(15)
    C7 0.027(2) 0.035(2) 0.032(2) -0.0047(19) 0.0059(17) 0.0130(18)
    C8 0.032(3) 0.030(2) 0.047(3) -0.010(2) -0.003(2) 0.0211(19)
    C9 0.027(2) 0.019(2) 0.044(2) -0.0035(17) -0.0032(18) 0.0053(17)
    C10 0.021(2) 0.0183(19) 0.033(2) -0.0046(16) -0.0033(16) 0.0037(15)
    C11 0.023(2) 0.0162(18) 0.037(2) 0.0001(16) 0.0105(16) -0.0020(15)
    C12 0.036(3) 0.020(2) 0.042(2) 0.0066(19) 0.0158(19) 0.0030(17)
    C13 0.020(2) 0.033(2) 0.045(2) 0.0023(19) 0.0013(17) 0.0094(19)
    C14 0.023(2) 0.029(2) 0.029(2) -0.0034(18) 0.0017(16) 0.0028(16)
    C15 0.018(2) 0.0194(18) 0.0217(18) -0.0025(15) 0.0086(14) -0.0011(14)
    C16 0.018(2) 0.0201(18) 0.0233(18) -0.0016(16) 0.0092(15) -0.0012(14)
    C17 0.025(2) 0.026(2) 0.030(2) -0.0043(17) 0.0042(16) -0.0067(16)
    C18 0.033(2) 0.023(2) 0.034(2) -0.0073(18) 0.0109(18) -0.0060(16)
    C19 0.029(2) 0.0156(19) 0.044(2) -0.0005(17) 0.0174(18) 0.0015(17)
    C20 0.024(2) 0.0190(18) 0.0282(19) 0.0001(16) 0.0112(15) 0.0012(15)
    C21 0.0168(18) 0.0121(16) 0.0116(15) -0.0035(14) 0.0005(13) -0.0018(12)
    C22 0.0155(19) 0.0145(16) 0.0133(16) -0.0006(14) 0.0035(13) -0.0012(13)
    C23 0.0167(18) 0.0128(16) 0.0129(16) -0.0013(14) -0.0005(13) 0.0010(12)
    C24 0.0152(18) 0.0133(16) 0.0142(16) 0.0002(13) 0.0050(13) -0.0027(12)
    C25 0.0182(19) 0.0152(17) 0.0123(15) -0.0033(14) 0.0045(13) 0.0010(12)
    C26 0.0146(18) 0.0143(17) 0.0175(16) -0.0002(14) 0.0024(13) 0.0006(13)
    C27 0.019(2) 0.0190(18) 0.0234(19) 0.0050(15) 0.0113(15) 0.0090(14)
    C28 0.0168(18) 0.0148(16) 0.0158(16) 0.0001(15) 0.0053(13) -0.0003(13)
    C29 0.0131(18) 0.0173(18) 0.0183(17) -0.0004(14) 0.0021(13) -0.0071(14)
_geom_special_details
;
All e.s.d.'s (except the e.s.d. in the dihedral angle between two l.s. planes)
are estimated using the full covariance matrix. The cell e.s.d.'s are taken
into account individually in the estimation of e.s.d.'s in distances, angles
and torsion angles; correlations between e.s.d.'s in cell parameters are only
used when they are defined by crystal symmetry. An approximate (isotropic)
treatment of cell e.s.d.'s is used for estimating e.s.d.'s involving l.s.
planes.
;
loop_
    _geom_bond_atom_site_label_1
    _geom_bond_atom_site_label_2
    _geom_bond_site_symmetry_2
    _geom_bond_distance
    _geom_bond_publ_flag
    Cu1 O2 . 1.903(2) no
    Cu1 O1 4_585 1.961(2) no
    Cu1 N1 . 2.015(3) no
    Cu1 N2 . 2.026(3) no
    Cu1 O3 . 2.305(2) no
    Cu1 O5 4_585 2.935(2) no
    Cu1 Cu2 . 3.5251(6) no
    Cu2 O2 . 1.918(2) no
    Cu2 O6 4_575 1.980(2) no
    Cu2 N3 . 2.017(3) no
    Cu2 N4 . 2.019(3) no
    Cu2 O4 . 2.301(2) no
    Cu2 O7 4_575 2.866(2) no
    N1 C1 . 1.332(4) no
    N1 C5 . 1.348(4) no
    N2 C10 . 1.340(4) no
    N2 C6 . 1.353(5) no
    N3 C11 . 1.337(4) no
    N3 C15 . 1.343(4) no
    N4 C16 . 1.337(4) no
    N4 C20 . 1.348(4) no
    O1 C29 . 1.263(4) no
    O1 Cu1 4_586 1.961(2) no
    O2 HO2 . 0.90(2) no
    O3 C21 . 1.263(4) no
    O4 C21 . 1.261(4) no
    O5 C29 . 1.242(4) no
    O6 C27 . 1.272(4) no
    O6 Cu2 4_576 1.980(2) no
    O7 C27 . 1.239(4) no
    OW1 H1W1 . 0.76(4) no
    OW1 H2W1 . 0.84(5) no
    OW2 H1W2 . 0.79(4) no
    OW2 H2W2 . 0.79(6) no
    OW3 H1W3 . 0.72(5) no
    OW3 H2W3 . 0.89(4) no
    C1 C2 . 1.380(5) no
    C1 H1 . 0.9500 no
    C2 C3 . 1.376(5) no
    C2 H2 . 0.9500 no
    C3 C4 . 1.389(6) no
    C3 H3 . 0.9500 no
    C4 C5 . 1.373(5) no
    C4 H4 . 0.9500 no
    C5 C6 . 1.476(5) no
    C6 C7 . 1.393(5) no
    C7 C8 . 1.377(6) no
    C7 H7 . 0.9500 no
    C8 C9 . 1.377(6) no
    C8 H8 . 0.9500 no
    C9 C10 . 1.383(5) no
    C9 H9 . 0.9500 no
    C10 H10 . 0.9500 no
    C11 C12 . 1.388(5) no
    C11 H11 . 0.9500 no
    C12 C13 . 1.382(5) no
    C12 H12 . 0.9500 no
    C13 C14 . 1.369(5) no
    C13 H13 . 0.9500 no
    C14 C15 . 1.396(5) no
    C14 H14 . 0.9500 no
    C15 C16 . 1.479(5) no
    C16 C17 . 1.397(5) no
    C17 C18 . 1.375(5) no
    C17 H17 . 0.9500 no
    C18 C19 . 1.396(6) no
    C18 H18 . 0.9500 no
    C19 C20 . 1.380(5) no
    C19 H19 . 0.9500 no
    C20 H20 . 0.9500 no
    C21 C22 . 1.517(4) no
    C22 C23 . 1.389(4) no
    C22 C28 . 1.396(4) no
    C23 C24 . 1.395(4) no
    C23 H23 . 0.9500 no
    C24 C25 . 1.393(4) no
    C24 C29 . 1.522(4) no
    C25 C26 . 1.397(4) no
    C25 H25 . 0.9500 no
    C26 C28 . 1.386(4) no
    C26 C27 . 1.518(4) no
    C28 H28 . 0.9500 no
loop_
    _geom_angle_atom_site_label_1
    _geom_angle_atom_site_label_2
    _geom_angle_atom_site_label_3
    _geom_angle_site_symmetry_1
    _geom_angle_site_symmetry_3
    _geom_angle
    _geom_angle_publ_flag
    O2 Cu1 O1 . 4_585 94.05(10) no
    O2 Cu1 N1 . . 173.34(10) no
    O1 Cu1 N1 4_585 . 92.36(10) no
    O2 Cu1 N2 . . 93.86(11) no
    O1 Cu1 N2 4_585 . 165.70(11) no
    N1 Cu1 N2 . . 80.24(12) no
    O2 Cu1 O3 . . 89.55(9) no
    O1 Cu1 O3 4_585 . 106.08(9) no
    N1 Cu1 O3 . . 86.97(10) no
    N2 Cu1 O3 . . 85.88(10) no
    O2 Cu1 O5 . 4_585 71.33(8) no
    O1 Cu1 O5 4_585 4_585 49.27(8) no
    N1 Cu1 O5 . 4_585 114.46(9) no
    N2 Cu1 O5 . 4_585 123.06(9) no
    O3 Cu1 O5 . 4_585 145.28(8) no
    O2 Cu1 Cu2 . . 22.78(7) no
    O1 Cu1 Cu2 4_585 . 104.47(7) no
    N1 Cu1 Cu2 . . 152.20(8) no
    N2 Cu1 Cu2 . . 87.22(9) no
    O3 Cu1 Cu2 . . 67.34(6) no
    O5 Cu1 Cu2 4_585 . 93.18(5) no
    O2 Cu2 O6 . 4_575 93.88(10) no
    O2 Cu2 N3 . . 174.49(11) no
    O6 Cu2 N3 4_575 . 91.55(10) no
    O2 Cu2 N4 . . 94.59(11) no
    O6 Cu2 N4 4_575 . 165.79(11) no
    N3 Cu2 N4 . . 79.91(11) no
    O2 Cu2 O4 . . 91.51(9) no
    O6 Cu2 O4 4_575 . 101.62(9) no
    N3 Cu2 O4 . . 88.26(10) no
    N4 Cu2 O4 . . 89.54(9) no
    O2 Cu2 O7 . 4_575 71.02(9) no
    O6 Cu2 O7 4_575 4_575 50.63(8) no
    N3 Cu2 O7 . 4_575 112.05(10) no
    N4 Cu2 O7 . 4_575 122.32(9) no
    O4 Cu2 O7 . 4_575 143.84(8) no
    O2 Cu2 Cu1 . . 22.60(7) no
    O6 Cu2 Cu1 4_575 . 105.09(7) no
    N3 Cu2 Cu1 . . 154.86(8) no
    N4 Cu2 Cu1 . . 86.86(8) no
    O4 Cu2 Cu1 . . 70.23(6) no
    O7 Cu2 Cu1 4_575 . 93.09(6) no
    C1 N1 C5 . . 118.8(3) no
    C1 N1 Cu1 . . 125.9(2) no
    C5 N1 Cu1 . . 115.2(2) no
    C10 N2 C6 . . 119.4(3) no
    C10 N2 Cu1 . . 125.3(2) no
    C6 N2 Cu1 . . 113.5(2) no
    C11 N3 C15 . . 119.0(3) no
    C11 N3 Cu2 . . 127.0(2) no
    C15 N3 Cu2 . . 113.4(2) no
    C16 N4 C20 . . 119.4(3) no
    C16 N4 Cu2 . . 113.6(2) no
    C20 N4 Cu2 . . 125.9(2) no
    C29 O1 Cu1 . 4_586 114.7(2) no
    Cu1 O2 Cu2 . . 134.61(12) no
    Cu1 O2 HO2 . . 110(3) no
    Cu2 O2 HO2 . . 115(3) no
    C21 O3 Cu1 . . 118.31(19) no
    C21 O4 Cu2 . . 123.51(19) no
    C27 O6 Cu2 . 4_576 113.2(2) no
    H1W1 OW1 H2W1 . . 98(4) no
    H1W2 OW2 H2W2 . . 109(5) no
    H1W3 OW3 H2W3 . . 101(5) no
    N1 C1 C2 . . 122.0(3) no
    N1 C1 H1 . . 119.0 no
    C2 C1 H1 . . 119.0 no
    C3 C2 C1 . . 119.5(4) no
    C3 C2 H2 . . 120.2 no
    C1 C2 H2 . . 120.2 no
    C2 C3 C4 . . 118.4(4) no
    C2 C3 H3 . . 120.8 no
    C4 C3 H3 . . 120.8 no
    C5 C4 C3 . . 119.2(4) no
    C5 C4 H4 . . 120.4 no
    C3 C4 H4 . . 120.4 no
    N1 C5 C4 . . 122.1(3) no
    N1 C5 C6 . . 114.1(3) no
    C4 C5 C6 . . 123.9(3) no
    N2 C6 C7 . . 121.2(3) no
    N2 C6 C5 . . 115.1(3) no
    C7 C6 C5 . . 123.7(3) no
    C8 C7 C6 . . 118.8(4) no
    C8 C7 H7 . . 120.6 no
    C6 C7 H7 . . 120.6 no
    C7 C8 C9 . . 119.9(4) no
    C7 C8 H8 . . 120.1 no
    C9 C8 H8 . . 120.1 no
    C8 C9 C10 . . 118.9(4) no
    C8 C9 H9 . . 120.5 no
    C10 C9 H9 . . 120.5 no
    N2 C10 C9 . . 121.8(4) no
    N2 C10 H10 . . 119.1 no
    C9 C10 H10 . . 119.1 no
    N3 C11 C12 . . 121.7(3) no
    N3 C11 H11 . . 119.1 no
    C12 C11 H11 . . 119.1 no
    C13 C12 C11 . . 119.0(3) no
    C13 C12 H12 . . 120.5 no
    C11 C12 H12 . . 120.5 no
    C14 C13 C12 . . 119.5(4) no
    C14 C13 H13 . . 120.3 no
    C12 C13 H13 . . 120.3 no
    C13 C14 C15 . . 118.6(4) no
    C13 C14 H14 . . 120.7 no
    C15 C14 H14 . . 120.7 no
    N3 C15 C14 . . 122.0(3) no
    N3 C15 C16 . . 114.7(3) no
    C14 C15 C16 . . 123.3(3) no
    N4 C16 C17 . . 121.8(3) no
    N4 C16 C15 . . 114.4(3) no
    C17 C16 C15 . . 123.8(3) no
    C18 C17 C16 . . 119.0(4) no
    C18 C17 H17 . . 120.5 no
    C16 C17 H17 . . 120.5 no
    C17 C18 C19 . . 118.8(4) no
    C17 C18 H18 . . 120.6 no
    C19 C18 H18 . . 120.6 no
    C20 C19 C18 . . 119.3(3) no
    C20 C19 H19 . . 120.3 no
    C18 C19 H19 . . 120.3 no
    N4 C20 C19 . . 121.5(3) no
    N4 C20 H20 . . 119.2 no
    C19 C20 H20 . . 119.2 no
    O4 C21 O3 . . 125.5(3) no
    O4 C21 C22 . . 117.8(3) no
    O3 C21 C22 . . 116.6(3) no
    C23 C22 C28 . . 118.3(3) no
    C23 C22 C21 . . 120.3(3) no
    C28 C22 C21 . . 121.3(3) no
    C22 C23 C24 . . 121.0(3) no
    C22 C23 H23 . . 119.5 no
    C24 C23 H23 . . 119.5 no
    C25 C24 C23 . . 120.2(3) no
    C25 C24 C29 . . 120.8(3) no
    C23 C24 C29 . . 119.0(3) no
    C24 C25 C26 . . 119.0(3) no
    C24 C25 H25 . . 120.5 no
    C26 C25 H25 . . 120.5 no
    C28 C26 C25 . . 120.2(3) no
    C28 C26 C27 . . 118.5(3) no
    C25 C26 C27 . . 121.3(3) no
    O7 C27 O6 . . 124.4(3) no
    O7 C27 C26 . . 118.4(3) no
    O6 C27 C26 . . 117.2(3) no
    C26 C28 C22 . . 121.0(3) no
    C26 C28 H28 . . 119.5 no
    C22 C28 H28 . . 119.5 no
    O5 C29 O1 . . 125.3(3) no
    O5 C29 C24 . . 118.2(3) no
    O1 C29 C24 . . 116.5(3) no
loop_
    _geom_torsion_atom_site_label_1
    _geom_torsion_atom_site_label_2
    _geom_torsion_atom_site_label_3
    _geom_torsion_atom_site_label_4
    _geom_torsion_site_symmetry_1
    _geom_torsion_site_symmetry_2
    _geom_torsion_site_symmetry_3
    _geom_torsion_site_symmetry_4
    _geom_torsion
    _geom_torsion_publ_flag
    C5 N1 C1 C2 . . . . -0.6(5) ?
    Cu1 N1 C1 C2 . . . . -176.2(3) ?
    N1 C1 C2 C3 . . . . 1.0(6) ?
    C1 C2 C3 C4 . . . . -1.6(6) ?
    C2 C3 C4 C5 . . . . 1.9(6) ?
    C1 N1 C5 C4 . . . . 0.8(5) ?
    Cu1 N1 C5 C4 . . . . 176.9(3) ?
    C1 N1 C5 C6 . . . . -179.9(3) ?
    Cu1 N1 C5 C6 . . . . -3.8(4) ?
    C3 C4 C5 N1 . . . . -1.5(6) ?
    C3 C4 C5 C6 . . . . 179.3(4) ?
    C10 N2 C6 C7 . . . . 1.7(5) ?
    Cu1 N2 C6 C7 . . . . -163.8(3) ?
    C10 N2 C6 C5 . . . . 179.6(3) ?
    Cu1 N2 C6 C5 . . . . 14.2(4) ?
    N1 C5 C6 N2 . . . . -7.0(4) ?
    C4 C5 C6 N2 . . . . 172.3(4) ?
    N1 C5 C6 C7 . . . . 170.9(3) ?
    C4 C5 C6 C7 . . . . -9.8(6) ?
    N2 C6 C7 C8 . . . . -0.3(6) ?
    C5 C6 C7 C8 . . . . -178.1(3) ?
    C6 C7 C8 C9 . . . . -0.6(6) ?
    C7 C8 C9 C10 . . . . 0.2(6) ?
    C6 N2 C10 C9 . . . . -2.1(5) ?
    Cu1 N2 C10 C9 . . . . 161.5(3) ?
    C8 C9 C10 N2 . . . . 1.1(6) ?
    C15 N3 C11 C12 . . . . -0.1(5) ?
    Cu2 N3 C11 C12 . . . . -170.4(3) ?
    N3 C11 C12 C13 . . . . 3.5(6) ?
    C11 C12 C13 C14 . . . . -4.1(6) ?
    C12 C13 C14 C15 . . . . 1.5(6) ?
    C11 N3 C15 C14 . . . . -2.6(5) ?
    Cu2 N3 C15 C14 . . . . 168.9(3) ?
    C11 N3 C15 C16 . . . . 174.6(3) ?
    Cu2 N3 C15 C16 . . . . -13.9(4) ?
    C13 C14 C15 N3 . . . . 2.0(5) ?
    C13 C14 C15 C16 . . . . -175.0(3) ?
    C20 N4 C16 C17 . . . . 3.5(5) ?
    Cu2 N4 C16 C17 . . . . -164.9(3) ?
    C20 N4 C16 C15 . . . . -176.3(3) ?
    Cu2 N4 C16 C15 . . . . 15.3(3) ?
    N3 C15 C16 N4 . . . . -0.9(4) ?
    C14 C15 C16 N4 . . . . 176.3(3) ?
    N3 C15 C16 C17 . . . . 179.3(3) ?
    C14 C15 C16 C17 . . . . -3.5(5) ?
    N4 C16 C17 C18 . . . . -2.7(5) ?
    C15 C16 C17 C18 . . . . 177.1(3) ?
    C16 C17 C18 C19 . . . . -0.6(5) ?
    C17 C18 C19 C20 . . . . 3.1(6) ?
    C16 N4 C20 C19 . . . . -0.9(5) ?
    Cu2 N4 C20 C19 . . . . 166.0(3) ?
    C18 C19 C20 N4 . . . . -2.5(5) ?
    Cu2 O4 C21 O3 . . . . 6.5(5) ?
    Cu2 O4 C21 C22 . . . . -173.1(2) ?
    Cu1 O3 C21 O4 . . . . 53.4(4) ?
    Cu1 O3 C21 C22 . . . . -127.0(2) ?
    O4 C21 C22 C23 . . . . -180.0(3) ?
    O3 C21 C22 C23 . . . . 0.4(5) ?
    O4 C21 C22 C28 . . . . -0.5(5) ?
    O3 C21 C22 C28 . . . . 179.9(3) ?
    C28 C22 C23 C24 . . . . 5.8(5) ?
    C21 C22 C23 C24 . . . . -174.7(3) ?
    C22 C23 C24 C25 . . . . -2.5(5) ?
    C22 C23 C24 C29 . . . . 175.6(3) ?
    C23 C24 C25 C26 . . . . -2.5(5) ?
    C29 C24 C25 C26 . . . . 179.4(3) ?
    C24 C25 C26 C28 . . . . 4.2(5) ?
    C24 C25 C26 C27 . . . . -174.6(3) ?
    Cu2 O6 C27 O7 4_576 . . . 0.6(5) ?
    Cu2 O6 C27 C26 4_576 . . . 179.1(2) ?
    C28 C26 C27 O7 . . . . -21.4(5) ?
    C25 C26 C27 O7 . . . . 157.4(3) ?
    C28 C26 C27 O6 . . . . 160.0(3) ?
    C25 C26 C27 O6 . . . . -21.2(5) ?
    C25 C26 C28 C22 . . . . -0.8(5) ?
    C27 C26 C28 C22 . . . . 178.0(3) ?
    C23 C22 C28 C26 . . . . -4.1(5) ?
    C21 C22 C28 C26 . . . . 176.4(3) ?
    Cu1 O1 C29 O5 4_586 . . . -18.6(4) ?
    Cu1 O1 C29 C24 4_586 . . . 160.4(2) ?
    C25 C24 C29 O5 . . . . -175.9(3) ?
    C23 C24 C29 O5 . . . . 6.0(5) ?
    C25 C24 C29 O1 . . . . 5.1(5) ?
    C23 C24 C29 O1 . . . . -173.0(3) ?
loop_
    _geom_hbond_atom_site_label_D
    _geom_hbond_atom_site_label_H
    _geom_hbond_atom_site_label_A
    _geom_hbond_site_symmetry_A
    _geom_hbond_distance_DH
    _geom_hbond_distance_HA
    _geom_hbond_distance_DA
    _geom_hbond_angle_DHA
    _geom_hbond_publ_flag
    OW1 H1W1 OW3 1_545 0.76(4) 2.09(4) 2.834(5) 168(4) yes
    OW1 H2W1 O4 . 0.84(5) 2.08(5) 2.878(4) 159(4) yes
    OW3 H1W3 O3 . 0.72(5) 2.18(5) 2.880(4) 165(6) yes
    OW3 H2W3 OW2 1_565 0.89(4) 1.88(4) 2.729(5) 161(4) yes
    OW2 H1W2 O5 1_545 0.79(4) 1.94(5) 2.716(5) 164(4) yes
    OW2 H2W2 O7 . 0.79(6) 2.01(6) 2.774(6) 163(6) yes
    O2 HO2 O5 4_585 0.90(2) 2.35(3) 2.943(3) 123(3) yes
    O2 HO2 O7 4_575 0.90(2) 2.37(4) 2.884(3) 116(3) yes
_shelx_hkl_file
;
   0   0  -2 404831. 5296.22   2
   0   0   2 332238. 4825.61   2
   0   0   3 101.709 207.447   2
   0   0  -3 156.313 238.285   2
   0   0   4 125225. 1087.74   2
   0   0  -4 127293. 1096.24   2
   0   0   5-100.632 369.836   2
   0   0   6 133888. 1373.91   2
   0   0   7-162.534 338.937   2
   0   0   8 116054. 1489.68   2
   0   0   9 151.296 444.654   2
   0   0  -9 47.4928 412.992   0
   0   0 -10 30424.4 941.045   0
   0   0 -11 224.351 488.057   0
   0   0 -12 2882.68 592.106   0
   0   0 -13 251.404 638.034   0
   0   0 -14 433.900 661.081   0
   0   0 -15 227.261 635.064   0
   0   0 -16 23210.6 1155.52   0
   0   0 -17 556.687 733.240   0
   0   0 -18 44663.2 1596.89   0
   0   0 -19 457.857 852.874   0
   0   0 -20 13085.5 1164.10   0
   0   0 -21-62.8481 913.465   0
   0   0 -22 5985.79 1082.18   0
   0   0 -23 895.043 996.327   0
   0   1   1 348703. 4627.05   0
   0  -1  -1 429714. 5082.52   0
   0   1   2 5564.18 189.363   2
   0  -1  -2 5941.45 304.812   0
   0   1  -2 6349.17 287.485   2
   0  -1   3 125154. 1030.30   2
   0   1  -3 123198. 1039.10   2
   0  -1  -3 124658. 1028.03   0
   0   1   3 124719. 824.406   2
   0  -1  -3 132330. 858.025   2
   0   1  -4 14526.3 286.655   1
   0  -1  -4 16703.4 438.805   2
   0   1   4 15604.1 430.240   2
   0  -1  -4 15019.3 493.772   0
   0  -1   4 16611.9 543.796   2
   0   1   5 86826.0 961.759   2
   0  -1  -5 87894.6 969.962   2
   0   1  -5 82300.4 588.117   1
   0  -1   5 84032.5 1091.64   2
   0  -1  -5 83634.8 1055.64   0
   0   1  -6 546.152 122.732   1
   0   1   6 384.402 302.021   2
   0  -1  -6 490.551 407.121   0
   0  -1   6 738.346 390.647   2
   0   1   7 70261.8 1043.43   2
   0   1  -7 64639.0 478.709   1
   0  -1  -7 68609.6 1120.32   0
   0   1   7 65073.4 505.742   1
   0   1   8 402.793 95.8333   1
   0   1   8 561.622 369.370   2
   0  -1  -8 316.009 396.472   0
   0  -1  -9 3899.83 536.086   0
   0   1   9 3766.23 468.979   2
   0  -1 -10 9345.25 678.159   0
   0   1  10 10191.9 629.863   2
   0  -1 -11 4129.17 630.168   0
   0   1 -11 3810.80 562.587   0
   0   1 -12 95.3235 512.746   0
   0  -1 -12 357.692 588.373   0
   0   1 -13 3944.02 665.571   0
   0  -1 -13 3585.83 665.138   0
   0   1 -14 1246.29 626.865   0
   0  -1 -14 1606.68 659.855   0
   0  -1 -15 8922.29 902.314   0
   0   1 -15 8870.33 832.911   0
   0   1 -16 10495.1 879.269   0
   0  -1 -16 8573.72 937.071   0
   0   1 -17 3768.03 779.893   0
   0  -1 -17 2389.34 839.413   0
   0  -1 -18 7278.04 944.888   0
   0   1 -18 6427.68 919.122   0
   0  -1 -19 20372.3 1313.23   0
   0   1 -19 19852.5 1223.22   0
   0   1 -20 8617.19 1067.61   0
   0  -1 -20 10531.1 1191.20   0
   0   1 -21 11804.2 1168.38   0
   0  -1 -21 10608.5 1180.69   0
   0   1 -22 5315.69 1050.90   0
   0  -1 -22 5611.97 1135.08   0
   0   1 -23 10430.0 1190.30   0
   0   2   0 176.676 152.608   0
   0  -2   0 244.791 154.482   0
   0  -2  -1 542.591 221.003   0
   0   2   1 662.260 215.140   0
   0  -2  -2 4304.65 325.857   0
   0   2  -2 5340.83 331.585   2
   0   2  -3 2326.59 363.826   2
   0   2   3 2390.84 202.431   2
   0  -2  -3 2188.01 354.782   0
   0   2   4 69202.1 684.746   2
   0  -2  -4 71986.6 970.951   0
   0  -2  -5-53.4371 344.955   0
   0   2   5 99.1613 243.055   2
   0  -2  -6 26.0140 370.451   0
   0   2   6 225.004 254.721   2
   0   2  -6 88.3044 220.216   1
   0  -2  -7 4520.55 462.410   0
   0   2   7 4372.68 377.504   2
   0  -2  -8 19197.3 768.293   0
   0   2   8 18501.9 436.853   1
   0   2   8 18863.6 626.784   2
   0   2  -8 19210.7 441.746   1
   0   2   9 5411.21 283.972   1
   0   2   9 5540.38 489.733   2
   0   2  -9 5890.22 276.962   1
   0  -2  -9 5354.76 606.949   0
   0   2  10 783.081 425.914   2
   0   2 -10 373.549 174.566   1
   0   2  10 750.743 201.959   1
   0  -2 -10-159.862 584.969   0
   0   2 -11 12520.3 308.577   1
   0  -2 -11 14991.7 843.083   0
   0   2 -11 13509.1 682.927   0
   0   2  11 13947.4 343.834   1
   0   2 -12 1797.08 132.103   1
   0  -2 -12 2025.16 607.527   0
   0   2 -12 2229.04 531.377   0
   0   2 -13 7134.24 674.547   0
   0  -2 -13 7388.07 797.249   0
   0   2 -14 14414.2 858.402   0
   0  -2 -14 13232.1 954.312   0
   0  -2 -15-1.74632 665.395   0
   0   2 -15 1068.74 622.165   0
   0  -2 -16 2129.99 724.306   0
   0   2 -16 1270.43 649.569   0
   0  -2 -17 5607.11 872.522   0
   0   2 -17 5858.50 796.749   0
   0   2 -18 4589.68 816.789   0
   0  -2 -18 4849.46 940.434   0
   0  -2 -19 19637.8 1368.47   0
   0   2 -19 15830.3 1123.72   0
   0  -2 -20 5506.28 1111.74   0
   0   2 -20 2937.26 876.362   0
   0   2 -21 3221.11 905.194   0
   0  -2 -21 3822.09 1037.06   0
   0   2 -22 2734.38 933.872   0
   0  -2 -22 2809.93 1017.95   0
   0   3   0 102.275 203.550   0
   0  -3   0 28.6571 189.692   0
   0   3   1 1563.49 265.420   0
   0  -3   1 1468.32 162.331   0
   0   3  -1 1488.07 166.516   0
   0  -3  -1 1644.72 247.110   0
   0   3  -2 13706.7 231.547   0
   0  -3  -2 14230.8 452.361   0
   0   3  -2 14472.7 451.478   2
   0   3  -3 2111.76 134.858   0
   0  -3  -3 2742.29 352.321   0
   0   3   4 2154.13 189.865   2
   0  -3  -4 1765.88 372.934   0
   0  -3  -5 2820.47 421.430   0
   0   3   5 3347.78 248.021   2
   0   3   6 57917.7 767.564   2
   0   3  -6 59439.1 906.939   1
   0  -3  -6 58355.7 1096.22   0
   0   3  -7 9896.14 449.733   1
   0  -3  -7 11790.8 620.004   0
   0   3   7 11901.8 459.307   2
   0  -3  -8 21576.0 831.622   0
   0   3  -8 23510.8 613.810   1
   0   3   8 23186.3 643.191   2
   0   3  -9 163.903 290.540   1
   0   3   9 393.766 355.125   2
   0   3   9 362.285 281.467   1
   0  -3  -9 591.365 484.695   0
   0   3 -10 292.254 292.660   1
   0  -3 -10 487.498 610.718   0
   0   3  10 163.745 291.477   1
   0   3  10 470.564 395.732   2
   0   3 -11 1137.41 297.441   1
   0  -3 -11 1623.44 613.793   0
   0   3 -11 1170.83 435.089   0
   0   3  11 1318.18 307.511   1
   0   3  12 186.374 298.121   1
   0   3 -12-172.843 278.980   1
   0  -3 -12 233.183 707.789   0
   0   3 -12 201.245 429.341   0
   0   3 -13 6298.21 630.132   0
   0  -3 -13 7343.33 838.521   0
   0  -3 -14 3146.83 745.041   0
   0   3 -14 908.099 529.238   0
   0  -3 -15 11283.8 971.041   0
   0   3 -15 11656.7 781.555   0
   0   3 -16 589.930 570.023   0
   0  -3 -16 261.349 787.466   0
   0   3 -17 135.597 625.039   0
   0  -3 -17 591.777 836.021   0
   0   3 -18 1992.16 705.917   0
   0  -3 -18 3830.43 962.362   0
   0  -3 -19 1195.50 891.397   0
   0   3 -19 510.417 693.054   0
   0  -3 -20 2920.99 951.125   0
   0  -3 -21 1354.18 938.634   0
   0   4   0 54748.4 687.304   0
   0  -4   0 54784.5 662.667   0
   0  -4   1 27593.8 418.964   0
   0  -4  -1 27602.9 546.918   0
   0   4  -1 28355.2 446.875   0
   0   4  -2 3345.04 173.042   0
   0  -4  -2 3268.30 333.014   0
   0   4  -3 95340.0 596.206   0
   0  -4  -3 96737.4 1157.35   0
   0   4  -4 19796.1 308.234   0
   0   4   4 20759.4 325.874   2
   0  -4  -4 19415.5 639.750   0
   0   4   5 24982.8 416.163   2
   0  -4  -5 25753.8 767.596   0
   0  -4  -6 28431.4 849.675   0
   0   4  -6 30059.2 793.118   1
   0   4   6 28748.2 518.196   2
   0  -4  -7 33040.8 961.488   0
   0   4  -7 31259.5 808.554   1
   0   4   7 34454.4 637.752   2
   0   4   8 8103.74 422.408   2
   0  -4  -8 7152.35 677.108   0
   0   4  -8 7397.99 511.062   1
   0   4   9 38405.8 815.332   2
   0   4  -9 34477.2 858.595   1
   0   4   9 37599.6 861.040   1
   0  -4  -9 40560.4 1195.61   0
   0   4  10 2143.43 393.026   2
   0   4  10 1819.29 410.662   1
   0   4 -10 1792.36 430.002   1
   0  -4 -10 2146.94 698.101   0
   0   4 -11 37685.8 876.962   1
   0   4  11 38899.4 875.757   1
   0   4 -11 36576.8 899.458   0
   0  -4 -11 38754.3 1260.26   0
   0   4  12 1905.90 404.519   1
   0  -4 -12 2065.07 749.901   0
   0   4 -12 2321.55 415.365   1
   0   4 -12 2816.52 481.870   0
   0  -4 -13 21875.8 1133.05   0
   0   4 -13 19352.0 793.524   0
   0   4 -13 20393.8 650.070   1
   0  -4 -14 31917.1 1369.20   0
   0   4 -14 20704.0 869.942   0
   0   4 -15 3639.64 595.452   0
   0  -4 -15 3328.07 782.794   0
   0  -4 -16 4285.89 875.948   0
   0   4 -16 1636.93 571.902   0
   0  -4 -17 1173.87 883.458   0
   0  -4 -18 40.4783 914.113   0
   0  -4 -19-14.8076 987.709   0
   0  -4 -20 1478.44 1082.38   0
   0   5   0-2.57967 222.236   2
   0  -5   0 35.8059 226.627   0
   0  -5   1 27062.8 475.579   0
   0  -5  -1 31278.1 631.787   0
   0   5  -1 25797.8 490.246   0
   0   5  -2 68069.5 644.462   0
   0  -5  -2 73324.7 1008.50   0
   0   5  -3 28128.7 366.614   0
   0  -5  -3 38476.9 826.303   0
   0  -5  -4 46255.8 945.427   0
   0   5  -4 43459.5 399.583   0
   0   5   4 44399.3 392.573   2
   0  -5  -5 1823.40 439.685   0
   0   5   5 1719.00 139.820   2
   0   5  -5 1776.35 134.579   0
   0  -5  -6 5986.02 575.669   0
   0   5  -6 5909.97 231.661   0
   0   5   6 6699.04 257.143   2
   0   5  -6 6222.85 547.196   1
   0  -5  -7 16384.4 801.019   0
   0   5   7 12741.0 384.904   2
   0   5  -7 14013.9 703.311   1
   0   5   8 44636.1 725.836   2
   0   5  -8 50267.0 1128.75   1
   0   5   8 42935.6 1041.27   1
   0  -5  -8 46816.0 1228.77   0
   0   5   9 8065.20 596.389   1
   0   5  -9 6877.38 622.485   1
   0   5 -10 86677.6 1147.73   0
   0   5  10 82201.0 1388.93   1
   0  -5 -10 84280.6 1716.22   0
   0   5 -10 89423.7 1467.24   1
   0   5  11 1588.29 449.266   1
   0   5 -11 1524.90 486.591   1
   0  -5 -11 2205.11 694.609   0
   0   5 -11 1511.53 407.094   0
   0   5 -12 17082.9 683.347   0
   0  -5 -12 18427.8 1076.06   0
   0   5  12 16652.8 713.850   1
   0   5 -12 17076.1 736.315   1
   0   5 -13 1932.02 460.565   0
   0  -5 -13 2218.01 776.240   0
   0   5 -13 1768.36 442.597   1
   0  -5 -14 4908.91 815.786   0
   0  -5 -15 662.308 837.208   0
   0  -5 -16 27707.8 1425.85   0
   0  -5 -17 945.669 814.163   0
   0  -5 -18 7943.74 1096.49   0
   0  -5 -19 1444.30 1029.83   0
   0  -6   0 7197.87 380.789   0
   0  -6  -1 11186.9 486.596   0
   0   6   1 10427.5 359.373   2
   0  -6   1 9557.99 365.251   0
   0   6   2 11198.2 295.059   2
   0  -6  -2 13644.2 540.767   0
   0   6   3 18099.7 265.108   2
   0  -6  -3 21303.1 684.229   0
   0  -6  -4 263.451 415.384   0
   0   6  -5 4655.02 647.761   1
   0  -6  -5 5104.06 554.265   0
   0  -6  -6 3515.99 563.005   0
   0   6  -6 4593.80 612.593   1
   0   6   7 59866.6 1327.20   1
   0   6  -7 53941.5 495.918   0
   0   6  -7 63933.5 1405.22   1
   0  -6  -7 60367.3 1343.01   0
   0  -6  -8 1081.64 588.269   0
   0   6   8 394.905 540.001   1
   0   6  -8 23.5233 174.232   0
   0   6  -8 139.687 543.060   1
   0   6   9 99078.2 1687.51   1
   0   6  -9 99584.4 1715.46   1
   0  -6  -9 104503. 1881.03   0
   0   6  10 2111.30 552.006   1
   0   6 -10 1218.86 552.069   1
   0   6 -11 52328.7 1286.22   1
   0   6  11 50040.2 1236.14   1
   0  -6 -11 52710.1 1516.09   0
   0  -6 -12 2252.46 759.920   0
   0   6  12 2663.32 552.656   1
   0   6 -12 2851.74 546.272   1
   0   6 -13 12315.7 755.036   1
   0  -6 -13 13330.2 1028.63   0
   0  -6 -14 897.974 733.273   0
   0  -6 -15 10361.6 1124.40   0
   0  -6 -16 6351.43 988.745   0
   0  -6 -17 13324.4 1264.53   0
   0  -6 -18 1554.37 920.141   0
   0  -6 -19 4099.44 1070.35   0
   0  -7   0 115.056 281.686   0
   0   7   1 1000.52 238.516   2
   0  -7   1 905.192 270.371   0
   0  -7  -1 1239.22 355.526   0
   0  -7  -2 24427.7 739.430   0
   0   7   2 19556.5 382.626   2
   0  -7  -3 378.709 427.009   0
   0   7  -3 14.1206 559.570   1
   0   7  -4 36421.6 1192.63   1
   0  -7  -4 34806.1 949.185   0
   0  -7  -5 6680.38 632.022   0
   0   7  -5 4879.84 698.056   1
   0   7  -6 18677.8 979.052   1
   0   7   6 17475.8 933.956   1
   0  -7  -6 17738.3 828.684   0
   0   7  -7 6213.11 740.776   1
   0   7   7 6574.09 719.439   1
   0  -7  -7 6810.25 691.369   0
   0   7   8 38963.1 1227.99   1
   0  -7  -8 37782.4 1203.94   0
   0   7  -8 41509.8 1310.61   1
   0   7  -9 11958.1 855.984   1
   0   7   9 11244.8 825.338   1
   0  -7  -9 11917.5 883.419   0
   0   7  10 58648.2 1453.34   1
   0   7 -10 60419.7 1502.72   1
   0  -7 -10 60429.5 1589.36   0
   0   7  11 807.054 563.649   1
   0   7 -11 629.344 601.430   1
   0  -7 -11 1269.68 709.524   0
   0  -7 -12 41636.5 1463.92   0
   0   7 -12 45169.7 1337.52   1
   0   7  12 43585.1 1292.26   1
   0  -7 -13 2004.05 766.821   0
   0  -7 -14 4355.49 899.795   0
   0  -7 -15 3500.60 964.834   0
   0  -7 -16 9533.33 1147.65   0
   0  -7 -17 1111.44 914.322   0
   0  -7 -18 4717.62 1122.56   0
   0   8   0 17327.6 1035.21   1
   0   8   1 3362.36 785.482   1
   0   8  -1 3282.32 681.724   1
   0   8   2 148.918 674.817   1
   0  -8  -2 38.4667 396.872   0
   0   8  -2 445.836 737.623   1
   0  -8  -3 30265.1 896.914   0
   0   8  -3 32544.7 1249.32   1
   0   8   3 30890.6 1202.38   1
   0   8   4-132.667 687.835   1
   0   8  -4-67.5019 640.781   1
   0  -8  -4 139.893 467.447   0
   0  -8  -5 10942.0 691.488   0
   0   8   5 9753.65 832.837   1
   0   8  -5 11182.4 896.703   1
   0  -8  -6 1445.80 548.163   0
   0   8   6 2434.37 729.981   1
   0   8  -6 1270.70 662.229   1
   0   8   7 28.2547 633.123   1
   0  -8  -7 148.227 522.557   0
   0   8  -7-143.811 654.627   1
   0   8   8 8876.39 854.681   1
   0   8  -8 8465.55 855.877   1
   0  -8  -8 7990.18 754.082   0
   0   8  -9 3118.72 746.100   1
   0   8   9 3004.83 700.326   1
   0  -8  -9 3398.05 710.514   0
   0   8  10 8906.40 864.414   1
   0  -8 -10 10168.5 910.539   0
   0   8 -10 8999.96 892.780   1
   0   8  11 10966.5 889.415   1
   0   8 -11 10967.5 924.808   1
   0  -8 -11 10735.6 957.559   0
   0   8 -12 7375.81 862.131   1
   0  -8 -12 8545.95 954.057   0
   0   8  12 8764.12 854.492   1
   0  -8 -13 1373.80 838.643   0
   0  -8 -14 8159.48 1077.23   0
   0  -8 -15 2538.51 930.906   0
   0  -8 -16 4766.99 1023.41   0
   0  -8 -17 134.275 898.428   0
   0   9   0 14.8790 643.951   1
   0   9  -1 1723.85 769.484   1
   0   9   1 752.245 687.597   1
   0   9   2 13967.7 994.248   1
   0   9  -2 18604.8 1158.70   1
   0   9  -3-0.37602 704.463   1
   0   9   3 222.369 714.691   1
   0   9   4 214.355 753.993   1
   0   9  -4-84.7132 687.637   1
   0   9  -5-182.361 746.303   1
   0   9   5 355.037 657.960   1
   0   9  -6-188.512 739.223   1
   0   9   6-176.356 711.249   1
   0  -9  -6-241.297 528.538   0
   0   9  -7 687.104 728.943   1
   0  -9  -7 936.403 605.727   0
   0   9   7 527.203 740.875   1
   0  -9  -8 4699.41 713.632   0
   0   9  -8 3767.57 863.012   1
   0   9   8 4706.98 879.337   1
   0   9   9 134.772 737.149   1
   0  -9  -9 341.014 655.133   0
   0   9  -9-95.0606 755.197   1
   0   9 -10 8719.12 981.380   1
   0  -9 -10 8705.44 922.887   0
   0   9  10 9544.87 961.836   1
   0   9 -11 7229.36 953.980   1
   0  -9 -11 7389.23 887.130   0
   0   9  11 4874.00 848.527   1
   0   9  12 819.116 716.625   1
   0   9 -12 749.674 742.424   1
   0  -9 -12 808.169 803.374   0
   0  -9 -13 4876.06 943.505   0
   0  -9 -14 436.958 851.361   0
   0  -9 -15 1556.98 896.241   0
   0  10   0 9120.77 1043.42   1
   0  10   1 5342.30 917.563   1
   0  10  -1 5867.53 1032.44   1
   0  10   2 17822.9 1233.65   1
   0  10  -2 15168.7 1158.64   1
   0  10  -3 4565.94 948.096   1
   0  10   3 4046.51 951.700   1
   0  10   4 2549.70 882.765   1
   0  10  -4 3348.59 843.286   1
   0  10  -5 1372.86 847.474   1
   0  10   5 1265.07 829.471   1
   0  10   6 6265.37 948.433   1
   0  10  -6 7328.68 1046.32   1
   0  10  -7 11709.0 1125.43   1
   0  10   7 11021.5 1123.26   1
   0  10   8-282.060 855.216   1
   0  10  -8 98.7862 808.298   1
   0  10  -9 17472.6 1270.01   1
   0  10   9 16052.0 1209.55   1
   0  10 -10 1076.98 828.155   1
   0  10  10 671.296 796.328   1
   0  10  11 1552.43 826.094   1
   0  10 -11 2072.84 865.632   1
   0 -10 -11 1124.61 780.831   0
   0  10 -12 350.175 813.033   1
   0 -10 -12-103.272 778.654   0
   0 -10 -13 1985.38 852.467   0
   0 -10 -14 295.298 879.402   0
   0  11   0-26.7556 939.264   1
   0  11   1 25920.0 1532.16   1
   0  11  -1 28729.2 1544.34   1
   0  11   2 2137.51 995.521   1
   0  11  -2 1188.24 862.082   1
   0  11  -3 17279.6 1358.21   1
   0  11   3 17668.9 1325.03   1
   0  11  -4 765.546 902.396   1
   0  11   4 1170.29 882.892   1
   0  11   5 8526.34 1152.32   1
   0  11  -5 10032.9 1139.68   1
   0  11   6 4971.95 988.190   1
   0  11  -6 5065.58 1075.14   1
   0  11  -7 5148.77 1059.59   1
   0  11   7 5445.81 1042.92   1
   0  11   8 2988.61 975.484   1
   0  11  -8 2243.34 946.932   1
   0  11   9 619.547 915.002   1
   0  11  -9 654.085 879.440   1
   0  11  10 1537.66 930.963   1
   0  11 -10 1666.73 942.761   1
   0  11  11-444.564 816.142   1
   0  11 -11 633.995 894.854   1
   0  12   0 41853.7 1868.97   1
   0  12   1 564.832 1015.88   1
   0  12  -1 1166.96 976.853   1
   0  12  -2 21876.5 1569.44   1
   0  12   2 20688.6 1489.96   1
   0  12  -3-73.5563 978.258   1
   0  12   4 1647.44 1098.20   1
   0  12  -4 593.080 1042.79   1
   0  12  -5 1961.08 978.386   1
   0  12  -6 1969.31 1015.20   1
   1   0 -23-280.200 910.146   0
   1   0 -22 660.746 968.986   0
   1   0 -21 114.928 885.163   0
   1   0 -20 24954.1 1369.85   0
   1   0 -19 596.837 801.169   0
   1   0 -18 19021.1 1201.68   0
   1   0 -17 320.706 748.897   0
   1   0 -16 8767.72 889.318   0
   1   0 -15 202.628 649.225   0
   1   0 -14 31428.5 1164.07   0
   1   0 -13 460.132 614.918   0
   1   0 -12 17627.9 884.348   0
   1   0 -11-76.4683 495.754   0
   1   0 -10 1608.00 458.565   0
   1   0  -9-235.188 424.377   0
   1   0  -8 258861. 2098.74   0
   1   0  -7 317.385 347.281   0
   1   0  -6 15289.9 560.003   0
   1   0  -5 105.821 345.387   0
  -1   0   4 126066. 1054.58   0
   1   0  -4 125305. 1061.64   2
   1   0  -4 121411. 1026.46   0
  -1   0   3 91.5147 228.942   0
   1   0  -3 140.694 223.420   0
   1   0  -2 43481.1 443.555   0
  -1   0   2 45829.7 452.188   0
   1   0   2 4018.08 254.152   2
  -1   0  -3 52.4705 239.460   2
   1   0   3 170.949 237.632   2
   1   0   4 77601.0 940.411   2
  -1   0  -4 79672.9 964.076   2
   1   0   5 109.086 341.385   2
   1   0   6 62953.9 997.801   2
   1   0   7-131.950 381.872   2
   1   0   8 68591.6 1190.45   2
   1   0   9-273.578 384.646   2
   1   0  10 1006.02 448.408   2
   1   0  11 115.714 505.925   2
   1   0  12 6845.45 745.930   2
  -1   0 -13 472.066 585.336   0
  -1   0 -14 2655.51 727.479   0
  -1   0 -15-38.5792 626.699   0
  -1   0 -16 8358.69 895.494   0
  -1   0 -17 205.341 751.912   0
  -1   0 -18 1039.39 773.987   0
  -1   0 -19-164.478 862.932   0
  -1   0 -20 4690.73 960.952   0
  -1   0 -21 387.942 965.452   0
  -1   0 -22 875.926 933.191   0
   1   1 -23 664.825 937.497   0
   1  -1 -22 522.693 928.368   0
   1   1 -22 443.315 901.005   0
   1   1 -21 4778.17 961.258   0
   1  -1 -21 4871.06 1056.69   0
   1  -1 -20 1185.68 921.383   0
   1   1 -20 764.235 818.283   0
   1  -1 -19 5104.28 1005.12   0
   1   1 -19 3936.20 876.697   0
   1   1 -18 5445.62 872.573   0
   1  -1 -18 5614.54 934.391   0
   1  -1 -17 6792.23 891.178   0
   1   1 -17 7378.56 850.305   0
   1  -1 -16 1512.70 699.689   0
   1   1 -16 1016.00 642.342   0
   1  -1 -15 21168.1 1101.18   0
   1   1 -15 17949.5 979.839   0
   1   1 -14 981.582 619.329   0
   1  -1 -14 997.692 716.085   0
   1   1 -13 38925.0 1180.99   0
   1  -1 -13 37831.5 1261.75   0
   1   1 -12 6556.04 649.772   0
   1  -1 -12 6929.20 721.325   0
   1  -1 -11 70358.6 1427.72   0
   1   1 -11 63742.2 1264.93   0
   1   1 -10-38.5712 413.376   0
   1  -1 -10-190.276 493.469   0
   1   1  -9 74722.2 1193.05   0
   1  -1  -9 82536.6 1379.64   0
  -1   1   8 2195.01 136.864   1
   1   1  -8 2058.72 122.845   1
   1   1  -8 1596.85 376.522   0
   1  -1  -8 1879.10 468.469   0
   1   1  -8 2009.22 119.509   1
   1   1  -7 36520.3 749.675   0
  -1   1   7 36070.9 406.360   1
   1  -1  -7 35874.9 857.729   0
  -1   1   6 154.717 142.909   1
   1   1  -6 39.0747 276.447   0
   1  -1  -6 107.301 365.173   0
   1  -1  -5 61826.0 938.825   0
   1   1  -5 63195.5 775.901   0
   1  -1  -5 65047.1 815.637   2
  -1   1   5 61550.7 549.266   1
   1  -1  -4 453.861 310.542   0
   1   1  -4 493.138 232.548   0
  -1   1   4 543.464 196.696   1
   1  -1  -4 428.440 249.205   2
   1  -1  -3 54775.1 540.114   1
  -1   1   3 55337.9 713.495   0
   1  -1  -3 59300.5 549.967   2
   1   1  -3 54380.4 501.787   0
   1  -1  -3 57783.1 727.771   0
  -1   1   3 56033.2 537.500   1
  -1   1   2 6534.57 310.258   0
   1  -1  -2 6493.43 253.028   1
   1  -1  -2 6918.41 315.699   0
  -1   1   2 6494.18 264.730   1
   1  -1  -1 15058.8 331.358   1
  -1   1   1 14479.7 309.779   1
   1  -1  -1 14487.4 306.665   0
  -1   1   1 14416.0 302.615   0
   1  -1   0 12056.0 273.522   1
   1  -1   0 13091.1 250.071   0
  -1   1   0 11802.0 232.581   0
  -1   1   0 11697.5 278.102   1
   1  -1   1 60249.7 582.395   1
   1  -1   1 61230.4 566.033   2
  -1   1  -1 58306.1 568.456   1
  -1   1  -1 60596.7 571.151   2
  -1   1  -2 14932.1 324.463   1
   1  -1   2 14480.7 323.497   1
  -1   1  -2 15249.8 386.170   2
   1  -1   2 14840.2 401.948   2
  -1   1  -3 62423.3 583.014   1
   1  -1   3 65514.9 802.081   2
   1  -1   3 65795.2 596.953   1
  -1   1  -3 64629.5 796.291   2
   1  -1   4 19785.5 365.128   1
  -1   1  -4 19300.0 363.715   1
   1  -1   4 19484.1 585.243   2
   1   1   4 18840.9 497.178   2
   1   1   5 35479.1 696.858   2
  -1   1  -5 34894.6 454.223   1
   1  -1   5 32143.9 423.322   1
   1  -1   5 33041.7 735.065   2
   1   1   6 19440.9 584.422   2
  -1   1  -6 18753.3 338.357   1
   1  -1   6 19117.9 641.483   2
   1   1   6 20016.1 359.559   1
   1   1   7 24213.0 381.071   1
   1  -1   7 23224.1 769.661   2
   1   1   7 21875.3 670.928   2
  -1   1  -7 21661.6 349.819   1
   1   1   8 2425.50 169.680   1
  -1   1  -8 2466.22 156.071   1
   1  -1   8 2106.41 496.173   2
   1   1   8 2829.28 420.921   2
   1   1   9 43446.4 435.424   1
   1  -1   9 45693.2 1088.39   2
  -1   1  -9 42567.3 402.506   1
   1   1  10 436.437 442.693   2
   1  -1  10 213.840 555.644   2
   1  -1  11 27360.2 1000.06   2
   1   1  11 30995.5 994.957   2
  -1  -1 -12 7563.33 760.960   0
   1   1  12 7016.08 678.453   2
   1   1  13 1631.30 599.969   2
  -1  -1 -13 1271.56 686.767   0
  -1   1 -14 7304.92 800.579   0
  -1  -1 -14 6711.34 780.443   0
  -1   1 -15 7810.56 802.990   0
  -1  -1 -15 6489.63 860.201   0
  -1  -1 -16 7509.94 875.977   0
  -1   1 -16 5836.65 795.200   0
  -1   1 -17 689.707 747.259   0
  -1  -1 -17 418.323 804.645   0
  -1  -1 -18 10316.4 1043.24   0
  -1   1 -18 9647.00 1007.57   0
  -1   1 -19 2740.01 869.406   0
  -1  -1 -19 3383.34 995.071   0
  -1   1 -20 559.536 883.026   0
  -1  -1 -20 575.365 925.488   0
  -1   1 -21 746.168 914.586   0
  -1  -1 -21 581.044 951.204   0
  -1  -1 -22 851.451 1042.87   0
  -1   1 -22 582.053 928.723   0
  -1   1 -23-36.1135 979.519   0
   1   2 -22 136.461 796.063   0
   1  -2 -22-196.844 983.163   0
   1  -2 -21 369.350 998.582   0
   1   2 -21 247.041 778.544   0
   1  -2 -20 1138.80 948.374   0
   1   2 -20 100.690 757.599   0
   1  -2 -19 40.3261 888.688   0
   1   2 -19 112.984 737.365   0
   1   2 -18 3228.80 745.172   0
   1  -2 -18 3857.72 943.440   0
   1   2 -17 691.599 650.002   0
   1  -2 -17 282.942 792.347   0
   1  -2 -16 5730.69 879.329   0
   1   2 -16 5881.50 741.187   0
   1   2 -15 9651.53 791.410   0
   1  -2 -15 9579.33 965.409   0
   1  -2 -14 5792.42 774.890   0
   1   2 -14 2164.34 604.705   0
   1  -2 -13 10179.7 884.658   0
   1   2 -13 9808.90 714.447   0
   1  -2 -12 30158.4 1143.43   0
   1   2 -12 25746.8 372.510   1
  -1   2  12 26528.4 413.404   1
   1   2 -12 27538.1 911.458   0
   1   2 -12 27371.2 372.851   1
   1   2 -11 53.3022 412.598   0
   1   2 -11 234.170 154.675   1
  -1   2  11 508.151 185.782   1
   1   2 -11 94.0500 160.177   1
   1  -2 -11 352.898 572.927   0
   1   2 -10 34374.0 526.715   1
   1  -2 -10 33520.6 1018.57   0
   1   2 -10 34554.7 867.647   0
  -1   2  10 33695.5 536.047   1
   1   2  -9 2155.21 367.878   0
  -1   2   9 2267.50 238.258   1
   1  -2  -9 1867.25 496.805   0
   1   2  -9 2214.37 228.399   1
   1   2  -8 30881.7 705.471   0
   1  -2  -8 30520.7 876.057   0
  -1   2   8 31880.2 554.387   1
   1   2  -7 1528.69 293.439   0
   1  -2  -7 2243.40 483.859   0
  -1   2   7 1709.70 242.377   1
   1  -2  -6 9242.05 556.126   0
   1   2  -6 8875.55 370.167   0
  -1   2   6 8429.80 355.067   1
   1  -2  -6 7587.97 379.514   2
   1  -2  -5 840.994 370.811   0
  -1   2   5 742.734 251.063   1
   1   2  -5 790.071 222.975   0
   1  -2  -5 823.821 207.081   2
   1  -2  -4 3053.34 211.478   2
   1   2  -4 4482.51 229.620   0
   1  -2  -4 2348.20 368.895   0
  -1   2   4 3582.07 316.370   1
  -1   2   3 37.1617 294.269   1
   1  -2  -3 128.284 320.447   0
  -1   2   2 4361.50 341.182   0
  -1   2   2 4754.04 357.825   1
   1  -2  -2 4957.30 339.442   0
  -1   2   1 444.632 232.490   0
  -1   2   1 272.554 272.972   1
   1  -2  -1 434.570 233.984   0
  -1   2   0 8754.67 232.169   2
   1  -2   0 9567.98 278.333   0
   1  -2   0 9109.60 235.276   2
  -1   2   0 9280.02 287.508   0
  -1   2   0 8961.45 412.260   1
  -1   2  -1 2350.02 242.066   2
  -1   2  -1 2099.78 319.932   1
   1  -2   1 2334.68 242.138   2
  -1   2  -1 2231.78 198.006   0
  -1   2  -2 71785.0 811.423   2
   1  -2   2 72612.9 817.459   2
  -1   2  -2 70128.3 837.663   1
  -1   2  -3 3200.22 342.575   1
   1  -2   3 3253.00 369.766   2
  -1   2  -4 571.865 283.946   1
   1  -2   4 782.384 326.757   2
   1   2   4 566.869 250.073   2
   1  -2   5 68374.8 1051.81   2
  -1   2  -5 70989.7 825.876   1
   1   2   5 70286.2 880.893   2
  -1   2  -6 12854.9 411.802   1
   1   2   6 13521.5 497.952   2
   1  -2   6 12913.7 583.016   2
   1   2   7 30430.4 726.355   2
  -1   2  -7 25130.2 512.238   1
   1  -2   7 28412.8 822.834   2
   1   2   8 66463.2 1096.96   2
  -1   2  -8 64413.1 770.149   1
   1  -2   8 66854.5 1269.79   2
   1  -2   9 22460.1 892.632   2
  -1   2  -9 21057.7 468.989   1
   1   2   9 24131.4 777.584   2
  -1   2 -10 2754.73 243.368   1
  -1  -2 -10 3204.72 599.859   0
   1   2  10 2179.93 255.294   1
   1   2  10 3482.66 517.784   2
   1   2  11 99971.7 1608.05   2
   1   2  11 95470.3 849.789   1
  -1  -2 -11 106299. 1854.43   0
  -1   2 -12 1485.23 157.684   1
  -1  -2 -12 1267.13 697.771   0
   1   2  12 1708.96 564.887   2
  -1  -2 -13 45885.2 1411.68   0
   1   2  13 41231.5 1231.71   2
  -1  -2 -14 4421.47 750.461   0
  -1   2 -14 5291.84 691.078   0
  -1   2 -15 33875.6 1208.24   0
  -1  -2 -15 33477.3 1366.99   0
  -1   2 -16 163.790 648.113   0
  -1  -2 -16 281.140 796.977   0
  -1  -2 -17 18664.6 1171.05   0
  -1   2 -17 16787.5 1048.40   0
  -1  -2 -18 5514.36 996.668   0
  -1   2 -18 5549.06 866.025   0
  -1   2 -19 871.039 800.912   0
  -1  -2 -19 307.323 976.480   0
  -1   2 -20 2186.99 875.510   0
  -1  -2 -20 2046.53 929.534   0
  -1  -2 -21 1769.63 1052.72   0
  -1   2 -21 1319.55 887.380   0
  -1   2 -22 2244.90 933.219   0
   1  -3 -21 109.891 994.518   0
   1  -3 -20-312.887 959.961   0
   1  -3 -19 187.704 898.549   0
   1   3 -19 1036.76 702.228   0
   1  -3 -18 289.926 841.471   0
   1   3 -18 77.5599 622.473   0
   1   3 -17 460.376 574.877   0
   1  -3 -17 199.510 743.487   0
   1  -3 -16 197.708 699.045   0
   1   3 -16 81.4737 556.045   0
   1   3 -15 4063.50 634.007   0
   1  -3 -15 4143.45 863.607   0
   1  -3 -14 1772.12 736.862   0
   1   3 -14 2226.97 545.148   0
   1  -3 -13 2000.45 738.024   0
   1   3 -13 2029.01 274.142   1
   1   3 -13 2249.53 512.846   0
   1   3 -12 3484.96 347.105   1
   1  -3 -12 3327.53 686.004   0
   1   3 -12 3604.73 525.456   0
  -1   3  12 3677.73 343.272   1
   1   3 -11 2883.22 474.109   0
   1  -3 -11 3140.73 703.096   0
  -1   3  11 2841.00 331.876   1
   1   3 -11 2440.26 338.127   1
  -1   3  10 4209.04 366.786   1
   1   3 -10 3964.83 358.453   1
   1   3 -10 4007.98 443.059   0
   1  -3 -10 3754.28 666.907   0
  -1   3   9 12890.1 493.607   1
   1   3  -9 10721.5 502.358   0
   1  -3  -9 12622.3 756.111   0
   1  -3  -8 8880.26 634.031   0
  -1   3   8 8465.96 431.319   1
   1   3  -8 9386.45 425.358   0
   1  -3  -7 55179.7 1107.01   0
  -1   3   7 56960.5 896.645   1
   1   3  -7 50890.8 729.798   0
  -1   3   6 1193.99 310.989   1
   1   3  -6 1328.70 227.930   0
   1  -3  -6 840.629 401.432   0
  -1   3   5 70173.7 978.628   1
   1  -3  -5 64378.2 1042.55   0
   1   3  -5 63006.5 577.607   0
  -1   3   4 1284.00 344.555   1
   1  -3  -4 1556.15 342.602   0
  -1   3   3 97.2233 347.952   1
   1  -3  -3 234.674 296.905   0
   1  -3  -2 7242.33 382.426   0
  -1   3   2 6846.71 415.720   1
  -1   3   1 12963.7 502.917   1
   1  -3  -1 13599.4 417.430   0
  -1   3   1 14118.6 419.663   0
  -1  -3   1 13549.6 234.710   0
  -1   3   0 299.846 180.914   2
  -1   3   0 185.420 384.711   1
   1  -3   0 230.625 226.046   0
  -1   3   0 234.111 222.667   0
  -1  -3   0 353.645 189.334   0
   1  -3   1 22010.4 396.041   0
  -1   3  -1 22825.4 632.742   1
  -1  -3  -1 21304.1 469.765   0
  -1   3  -1 20974.6 451.198   2
  -1   3  -1 22521.7 414.444   0
  -1   3  -2 13813.5 329.497   0
  -1  -3  -2 13982.1 463.758   0
  -1   3  -2 13354.0 545.538   1
  -1   3  -2 11121.8 417.417   2
  -1  -3  -3 1181.27 330.121   0
  -1   3  -3 1198.19 329.348   1
  -1  -3  -4 6626.07 438.996   0
  -1   3  -4 7340.11 436.630   1
   1   3   5 151.545 243.664   2
  -1  -3  -5 570.050 378.411   0
  -1   3  -5 220.425 315.785   1
   1   3   6 26269.2 602.434   2
  -1  -3  -6 25032.5 771.746   0
   1   3   7 45719.1 824.137   2
  -1  -3  -7 46155.5 1077.15   0
  -1  -3  -8 58638.1 1230.77   0
   1   3   8 59990.9 1001.14   2
  -1   3  -8 61863.3 942.925   1
  -1  -3  -9 5690.66 668.285   0
  -1   3  -9 5210.22 380.395   1
   1   3   9 4960.69 479.618   2
  -1   3 -10 56621.8 886.556   1
   1   3  10 58160.6 1157.34   2
  -1  -3 -10 59263.5 1429.48   0
  -1  -3 -11 19652.4 1012.28   0
  -1   3 -11 16027.5 538.079   1
   1   3  11 19341.9 802.506   2
   1   3  11 19170.6 553.871   1
  -1  -3 -12 77573.5 1740.23   0
   1   3  12 74443.3 970.427   1
  -1   3 -12 75756.5 972.853   1
   1   3  12 77488.2 1467.59   2
  -1  -3 -13 2857.88 780.650   0
   1   3  13 1358.59 548.256   2
  -1   3 -14 49926.9 1299.74   0
  -1  -3 -14 55467.3 1633.95   0
  -1   3 -15 4214.71 656.336   0
  -1  -3 -15 4710.44 903.214   0
  -1   3 -16 7929.16 782.922   0
  -1  -3 -16 12393.1 1128.14   0
  -1   3 -17 14509.0 968.524   0
  -1  -3 -17 12881.3 1158.24   0
  -1   3 -18 1779.01 727.653   0
  -1  -3 -18 4252.45 932.564   0
  -1   3 -19 9648.77 953.732   0
  -1  -3 -19 11006.1 1129.94   0
  -1  -3 -20 270.525 997.184   0
  -1   3 -20 96.6251 717.503   0
  -1  -3 -21 2957.90 1144.04   0
   1  -4 -20-368.345 938.835   0
   1  -4 -19 5231.35 1084.05   0
   1  -4 -18 6100.30 1060.88   0
   1  -4 -17 2941.77 905.146   0
   1  -4 -16 2496.24 790.158   0
   1   4 -16 1518.90 562.880   0
   1  -4 -15 1723.29 817.473   0
   1   4 -15 1947.70 518.016   0
   1  -4 -14 20595.7 1102.88   0
   1   4 -14 17992.3 802.778   0
   1  -4 -13 2515.44 785.680   0
   1   4 -13 1692.95 492.449   0
   1   4 -13 2437.62 398.630   1
  -1   4  12 17086.1 643.162   1
   1   4 -12 17260.8 714.810   0
   1   4 -12 17462.6 651.563   1
   1  -4 -12 18800.6 1075.71   0
   1   4 -11 4313.00 474.909   1
  -1   4  11 4551.00 469.030   1
   1   4 -11 4509.67 464.486   0
   1  -4 -11 5520.61 785.787   0
   1   4 -10 15364.6 575.185   0
   1  -4 -10 16199.5 932.071   0
   1   4 -10 14722.3 624.136   1
  -1   4  10 16124.2 652.877   1
  -1   4   9 11910.7 582.111   1
   1   4  -9 10136.1 446.738   0
   1  -4  -9 10243.5 738.936   0
  -1   4   8 28508.4 779.857   1
   1   4  -8 30001.0 590.577   0
   1  -4  -8 27942.2 976.268   0
  -1   4   7 56034.8 1031.17   1
   1   4  -7 50718.1 639.885   0
   1  -4  -7 58250.1 1208.63   0
  -1   4   6 57994.5 1045.69   1
   1  -4  -6 57410.0 1117.88   0
   1  -4  -5 455.366 381.381   0
  -1   4   5 883.112 403.363   1
   1  -4  -4 86968.2 1194.76   0
  -1   4   4 84541.8 1241.73   1
   1  -4  -3 5739.57 420.327   0
  -1   4   3 5927.61 478.519   1
   1  -4  -2 56283.3 850.997   0
  -1   4   2 53757.5 1015.84   1
   1  -4  -1 53774.0 766.574   0
  -1   4   1 53332.3 1022.62   1
  -1   4   1 52026.5 490.675   2
  -1  -4   1 52820.6 520.097   0
  -1   4   0 10281.4 320.294   2
  -1  -4   0 10117.9 321.257   0
  -1   4   0 10983.8 389.929   0
  -1   4   0 10588.4 571.073   1
   1  -4   0 10258.1 366.567   0
  -1   4  -1 4232.44 309.904   2
  -1   4  -1 3680.00 462.798   1
  -1   4  -1 4327.64 268.447   0
  -1  -4  -1 4382.99 307.173   0
   1  -4   1 4406.52 257.891   0
  -1   4  -2 1862.27 212.857   0
  -1  -4  -2 1874.71 320.259   0
  -1   4  -2 2141.41 415.361   1
  -1   4  -3 10012.2 573.849   1
  -1  -4  -3 10864.8 500.758   0
  -1   4  -3 10034.4 315.961   0
  -1   4  -4 124.966 188.637   0
  -1   4  -4 619.648 378.762   1
  -1  -4  -4-61.8400 372.687   0
  -1   4  -5 8225.58 534.271   1
  -1  -4  -5 9644.62 573.556   0
   1   4   5 10171.9 373.889   2
  -1  -4  -6 4700.22 516.195   0
  -1   4  -6 6075.68 503.999   1
   1   4   6 4195.61 325.101   2
   1   4   7 309.099 284.805   2
  -1   4  -7-92.8558 380.155   1
  -1  -4  -7-58.5086 446.150   0
  -1  -4  -8 513.523 508.963   0
  -1   4  -8 504.505 414.596   1
   1   4   8 430.157 316.760   2
  -1  -4  -9 38111.2 1181.31   0
  -1   4  -9 32787.8 851.832   1
   1   4   9 36528.3 851.260   2
  -1  -4 -10 1117.92 588.317   0
  -1   4 -10 1314.32 416.563   1
   1   4  10 1256.47 422.780   2
  -1  -4 -11 33114.3 1240.50   0
  -1   4 -11 30896.0 808.042   1
   1   4  11 30104.5 912.799   2
   1   4  11 33659.7 832.172   1
   1   4  12 15771.8 619.239   1
  -1   4 -12 16041.9 630.763   1
  -1  -4 -12 17148.1 1046.26   0
   1   4  12 17054.9 773.753   2
  -1  -4 -13 1045.81 653.798   0
   1   4  13 370.952 519.877   2
  -1   4 -14 29787.2 1009.07   0
  -1  -4 -14 31428.3 1316.39   0
  -1  -4 -15 1572.18 792.736   0
  -1   4 -15 1802.50 586.758   0
  -1  -4 -16 13774.1 1128.91   0
  -1   4 -16 12538.4 859.283   0
  -1   4 -17 12824.1 906.009   0
  -1  -4 -17 13792.4 1183.45   0
  -1  -4 -18 12933.1 1180.41   0
  -1  -4 -19 5815.38 1034.12   0
  -1  -4 -20 3081.97 995.660   0
   1  -5 -20 11480.5 1240.95   0
   1  -5 -19 1562.85 944.755   0
   1  -5 -18 11788.5 1218.53   0
   1  -5 -17 2423.25 846.109   0
   1  -5 -16 7533.64 1041.88   0
   1  -5 -15 10807.9 983.087   0
   1  -5 -14 2535.05 828.095   0
   1  -5 -13 161.702 717.388   0
   1   5 -13-111.011 409.378   1
  -1   5  12 707.188 431.734   1
   1   5 -12 1174.64 456.059   1
   1  -5 -12 426.316 700.349   0
   1   5 -12 864.378 385.247   0
   1  -5 -11 33021.7 1253.10   0
   1   5 -11 26201.7 708.011   0
  -1   5  11 29267.5 901.931   1
   1   5 -11 29467.1 927.043   1
   1  -5 -10 8863.18 823.952   0
   1   5 -10 6901.52 601.010   1
   1   5 -10 7853.86 426.646   0
  -1   5  10 8770.67 654.127   1
  -1   5   9 24706.7 849.314   1
   1  -5  -9 26886.8 1054.59   0
   1   5  -9 20004.5 792.856   1
   1   5  -9 20423.0 506.605   0
  -1   5   8 20819.7 800.348   1
   1  -5  -8 19039.5 863.193   0
   1   5  -8 20671.6 419.272   0
  -1   5   7 26785.0 869.119   1
   1  -5  -7 26707.5 931.899   0
   1   5  -7 21633.2 321.859   0
   1  -5  -6 1624.29 464.251   0
  -1   5   6 1838.99 471.040   1
   1  -5  -5 16533.4 696.049   0
  -1   5   5 16589.2 740.205   1
  -1   5   4 27841.4 868.662   1
   1  -5  -4 27713.9 781.675   0
  -1   5   3 2918.33 515.252   1
   1  -5  -3 2451.20 387.060   0
   1  -5  -2 99432.3 1193.69   0
  -1   5   2 94401.1 1442.82   1
  -1  -5   2 93110.8 588.528   0
   1  -5  -1 11947.9 469.996   0
  -1  -5   1 11989.3 321.722   0
  -1   5   1 12678.9 649.684   1
  -1   5   1 10984.5 294.381   2
  -1   5   0 60522.7 739.907   2
  -1   5   0 64836.4 1224.94   1
   1  -5   0 64918.4 836.352   0
  -1  -5   0 63546.8 757.298   0
  -1   5  -1 3051.39 287.835   0
   1  -5   1 2654.51 264.578   0
  -1   5  -1 3240.61 546.266   1
  -1  -5  -1 2966.47 312.292   0
  -1   5  -2 76696.8 1350.44   1
  -1  -5  -2 74043.6 1002.31   0
  -1   5  -2 74476.7 798.847   0
  -1   5  -3 508.977 481.415   1
  -1   5  -3 487.917 207.009   0
  -1   5  -4 44615.0 1065.89   1
  -1  -5  -4 44353.1 954.551   0
  -1   5  -5 8044.49 595.992   1
  -1  -5  -5 7225.20 553.939   0
  -1   5  -5 6514.15 297.706   0
  -1  -5  -6 2417.64 534.811   0
   1   5   6 2769.37 284.054   2
  -1   5  -6 3619.28 514.733   1
  -1   5  -6 2545.84 258.162   0
  -1   5  -7 188.880 465.890   1
  -1  -5  -7-98.7352 496.348   0
   1   5   7 194.223 268.254   2
   1   5   8 3921.93 377.406   2
  -1  -5  -8 4559.11 683.456   0
  -1   5  -8 4126.20 564.028   1
   1   5   9 4383.15 423.158   2
  -1  -5  -9 5224.75 743.998   0
  -1   5  -9 3983.20 550.032   1
  -1  -5 -10 403.810 654.287   0
  -1   5 -10 155.252 450.618   1
   1   5  10 689.291 386.366   2
  -1   5 -11 1541.08 483.607   1
   1   5  11 1444.50 440.845   2
   1   5  11 1289.86 442.652   1
  -1  -5 -11 1522.74 650.360   0
  -1   5 -12 158.258 412.702   1
   1   5  12 91.0706 395.709   1
   1   5  12 257.539 407.873   2
  -1  -5 -12-122.832 721.302   0
  -1  -5 -13 271.919 670.216   0
  -1   5 -13 460.166 451.774   0
  -1  -5 -14 244.102 765.911   0
  -1  -5 -15 27156.5 1404.87   0
  -1  -5 -16 17139.1 1274.62   0
  -1  -5 -17 10621.5 1106.09   0
  -1  -5 -18 10483.9 1131.17   0
  -1  -5 -19 1092.36 930.895   0
   1  -6 -19 6808.32 1205.20   0
   1  -6 -18 1490.37 965.938   0
   1  -6 -17 10001.9 1158.64   0
   1  -6 -16 4204.90 939.216   0
   1  -6 -15 17384.0 1245.30   0
   1  -6 -14 2703.80 859.109   0
   1  -6 -13 8736.23 926.386   0
   1   6 -13 7012.80 643.415   1
  -1   6  12 2144.01 537.164   1
   1  -6 -12 1975.42 746.210   0
   1   6 -12 316.211 522.489   1
  -1   6  11 1521.77 521.726   1
   1  -6 -11 971.997 700.783   0
   1   6 -11 1300.20 578.523   1
  -1   6  10 12938.4 777.980   1
   1   6 -10 13264.4 793.493   1
   1  -6 -10 12994.7 880.840   0
   1  -6  -9 7450.90 750.589   0
   1   6  -9 6362.44 678.196   1
  -1   6   9 5735.90 673.651   1
   1  -6  -8 7091.35 720.434   0
  -1   6   8 6821.12 678.412   1
  -1   6   7 28338.8 1016.76   1
   1  -6  -7 31597.8 1047.38   0
   1  -6  -6 479.276 485.400   0
  -1   6   6 111.884 561.681   1
  -1   6   5 48031.5 1242.89   1
   1  -6  -5 48064.3 1094.13   0
   1  -6  -4 552.283 433.687   0
  -1   6   4 125.920 542.777   1
   1  -6  -3 65659.9 1134.44   0
  -1   6   3 67181.5 1410.35   1
  -1  -6   2 1752.08 152.041   0
   1  -6  -2 2081.76 384.472   0
  -1   6   2 2483.14 527.797   1
  -1  -6   1 92994.1 863.404   0
  -1   6   1 91919.4 821.976   2
  -1   6   1 98228.4 1638.01   1
   1  -6  -1 94234.5 1168.00   0
  -1   6   0 14211.5 447.732   2
   1  -6   0 16657.9 514.528   0
  -1  -6   0 16156.0 473.603   0
  -1   6   0 15939.3 803.909   1
   1  -6   1 80352.6 927.343   0
  -1   6  -1 84222.8 1574.27   1
  -1  -6  -1 81625.5 1033.64   0
  -1  -6  -2 13353.2 548.008   0
  -1   6  -2 12373.5 755.825   1
  -1   6  -2 11644.4 405.851   0
  -1  -6  -3 59164.2 1060.32   0
  -1   6  -3 55109.5 1285.77   1
  -1   6  -4 7925.06 670.829   1
  -1   6  -4 6983.47 290.536   0
  -1  -6  -4 7704.48 567.560   0
  -1  -6  -5 27206.8 883.465   0
  -1   6  -5 23773.9 978.517   1
  -1   6  -6 517.211 540.885   1
  -1  -6  -6 136.594 488.387   0
  -1   6  -6 89.8721 194.678   0
   1   6   6 255.648 209.876   2
   1   6   7 9417.09 375.550   2
  -1  -6  -7 8723.58 719.364   0
  -1   6  -7 9546.87 755.150   1
   1   6   8 2437.85 312.826   2
  -1  -6  -8 1919.60 616.917   0
  -1   6  -8 2344.12 608.521   1
  -1  -6  -9 5497.08 728.255   0
  -1   6  -9 5464.58 675.684   1
   1   6   9 4764.04 389.229   2
  -1  -6 -10 1906.49 699.393   0
  -1   6 -10 1575.50 561.561   1
  -1   6 -11 2616.18 549.064   1
  -1  -6 -11 1996.17 715.202   0
   1   6  11 1815.73 520.263   1
  -1   6 -12-127.745 462.960   1
  -1  -6 -12 332.291 653.080   0
   1   6  12 470.034 500.214   1
  -1  -6 -13 3793.55 860.101   0
  -1  -6 -14 1237.06 803.323   0
  -1  -6 -15 151.436 879.612   0
  -1  -6 -16 810.153 820.849   0
  -1  -6 -17 1967.45 965.397   0
  -1  -6 -18 726.908 1018.03   0
   1  -7 -18 273.793 951.426   0
   1  -7 -17 894.749 872.386   0
   1  -7 -16 2894.80 1005.64   0
   1  -7 -15 2836.13 932.825   0
   1  -7 -14 5297.15 929.236   0
   1   7 -13 497.526 590.938   1
   1  -7 -13 1718.32 821.098   0
  -1   7  12 6849.88 715.489   1
   1  -7 -12 7008.58 902.008   0
   1   7 -12 4849.04 698.435   1
   1  -7 -11 986.279 665.394   0
   1   7 -11 400.798 592.488   1
  -1   7  11 747.526 566.593   1
  -1   7  10 7525.33 764.846   1
   1  -7 -10 8450.63 820.595   0
   1  -7  -9 408.645 621.941   0
  -1   7   9 1000.32 597.131   1
   1   7  -9 698.949 607.569   1
  -1   7   8 10977.6 860.646   1
   1  -7  -8 11628.5 814.545   0
  -1   7   7 13522.2 892.105   1
   1  -7  -7 12455.0 800.553   0
   1  -7  -6 1380.49 547.511   0
  -1   7   6 1645.58 673.262   1
  -1   7   5 5802.74 776.045   1
   1  -7  -5 6846.81 618.394   0
   1  -7  -4 10369.7 636.559   0
  -1   7   4 12095.0 826.477   1
   1  -7  -3 536.560 443.403   0
  -1   7   3 401.730 656.633   1
  -1   7   2 33778.6 1210.28   1
   1  -7  -2 30465.3 814.031   0
  -1   7   1 25761.1 1111.82   1
  -1   7   1 20261.1 444.710   2
  -1  -7   1 24869.4 510.291   0
   1  -7  -1 26079.9 715.900   0
  -1   7   0 18473.3 995.267   1
  -1  -7   0 19630.3 544.272   0
   1  -7   0 19062.7 590.967   0
  -1   7  -1 13154.6 884.571   1
   1  -7   1 13019.1 467.547   0
  -1  -7  -1 14199.7 557.275   0
  -1  -7  -2 15321.7 610.925   0
  -1   7  -2 15984.6 952.148   1
  -1  -7  -3 653.260 402.496   0
  -1   7  -3 184.897 594.895   1
  -1   7  -4 27611.4 1085.13   1
  -1  -7  -4 27759.5 881.488   0
  -1  -7  -5 28447.7 932.890   0
  -1   7  -5 25303.4 1092.24   1
  -1   7  -6 255.075 651.747   1
  -1  -7  -6 198.715 529.109   0
  -1  -7  -7 26612.9 1021.22   0
  -1   7  -7 28589.9 1138.19   1
  -1   7  -8-71.5038 603.961   1
  -1  -7  -8 770.604 570.126   0
  -1   7  -9 2570.53 646.936   1
  -1  -7  -9 4935.68 717.599   0
   1   7  10 350.605 572.435   1
  -1  -7 -10-88.3786 623.179   0
  -1   7 -10 68.5349 594.592   1
  -1  -7 -11 962.794 704.878   0
  -1   7 -11 608.209 582.581   1
   1   7  11 510.365 542.615   1
   1   7  12 91.6787 569.613   1
  -1   7 -12 101.581 604.807   1
  -1  -7 -12-283.388 722.415   0
  -1  -7 -13 1000.58 769.754   0
  -1  -7 -14 1701.01 826.139   0
  -1  -7 -15 12868.9 1202.35   0
  -1  -7 -16 3784.86 958.328   0
  -1  -7 -17 13637.0 1322.84   0
   1  -8 -17 608.282 953.024   0
   1  -8 -16 1026.42 955.092   0
   1  -8 -15 2073.26 950.160   0
   1  -8 -14 443.881 862.449   0
   1  -8 -13 332.187 793.051   0
  -1   8  12 902.812 650.866   1
   1   8 -12 875.294 695.538   1
   1  -8 -12 839.601 739.405   0
   1   8 -11 144.274 688.013   1
  -1   8  11 252.668 638.725   1
   1  -8 -11 22.2361 712.124   0
  -1   8  10 602.157 693.856   1
   1  -8 -10 454.541 700.238   0
   1   8 -10 122.654 677.530   1
   1  -8  -9 5471.91 756.168   0
  -1   8   9 6216.50 767.816   1
   1   8  -9 5235.21 766.375   1
  -1   8   8 14397.4 970.351   1
   1   8  -8 14131.3 972.114   1
   1  -8  -8 14474.5 906.196   0
   1   8  -7 1132.26 654.613   1
  -1   8   7 1153.57 675.978   1
   1  -8  -7 906.104 552.629   0
   1  -8  -6 15463.2 834.837   0
  -1   8   6 17757.7 1036.35   1
   1   8  -6 15757.9 1017.88   1
   1  -8  -5 577.144 501.749   0
  -1   8   5 520.845 620.162   1
   1  -8  -4 9603.73 633.839   0
  -1   8   4 8533.91 904.364   1
  -1   8   3 5126.55 781.837   1
   1  -8  -3 3175.70 500.341   0
  -1   8   2 862.220 627.828   1
   1  -8  -2 707.160 405.552   0
   1  -8  -1 186.561 365.450   0
  -1   8   1 512.000 627.744   1
  -1   8   0 2343.90 665.294   1
  -1   8  -1 473.873 750.526   1
  -1   8  -2 3933.35 762.623   1
  -1  -8  -2 3747.08 458.993   0
  -1   8  -3 4230.48 832.354   1
  -1  -8  -3 4921.91 516.398   0
  -1  -8  -4 13178.2 706.428   0
  -1   8  -4 13833.0 1022.11   1
  -1   8  -5 1613.16 727.272   1
  -1  -8  -5 1954.32 500.160   0
  -1   8  -6 21022.3 1131.68   1
  -1  -8  -6 22779.7 932.822   0
  -1  -8  -7 1596.77 583.697   0
  -1   8  -7 1601.84 645.686   1
  -1  -8  -8 12533.7 867.530   0
   1   8   8 12826.6 919.787   1
   1   8   9 6334.41 769.785   1
  -1  -8  -9 6358.06 778.792   0
  -1   8  -9 6015.68 804.040   1
  -1  -8 -10 15830.3 1032.42   0
   1   8  10 14966.8 972.415   1
  -1   8 -11 1827.48 701.321   1
  -1  -8 -11 1808.10 768.419   0
   1   8  11 1427.32 668.127   1
  -1   8 -12 2038.81 706.764   1
  -1  -8 -12 3025.57 867.643   0
   1   8  12 3501.36 733.326   1
  -1  -8 -13 416.041 838.177   0
  -1  -8 -14 9666.09 1119.45   0
  -1  -8 -15 814.098 854.817   0
  -1  -8 -16 3740.18 1007.36   0
   1  -9 -15 287.904 884.694   0
   1  -9 -14 1485.03 847.672   0
   1  -9 -13 1607.30 858.290   0
  -1   9  12 1238.64 708.578   1
   1  -9 -12 1477.51 797.419   0
   1   9 -12 698.696 746.932   1
   1   9 -11 21.2731 779.019   1
   1  -9 -11 98.9309 738.247   0
  -1   9  11-140.488 697.656   1
   1  -9 -10 1594.86 762.397   0
  -1   9  10 1337.08 781.044   1
   1   9 -10 1475.33 804.239   1
   1  -9  -9-128.379 647.614   0
   1   9  -9 234.287 753.016   1
  -1   9   9 122.699 743.746   1
  -1   9   8 541.027 708.197   1
   1  -9  -8 148.535 607.947   0
   1   9  -8-224.742 737.844   1
   1  -9  -7-289.206 557.089   0
   1   9  -7-258.328 708.067   1
  -1   9   7 212.245 704.307   1
   1  -9  -6 96.6769 550.300   0
   1   9  -6-2.67273 708.379   1
   1   9  -5 1804.39 742.228   1
   1  -9  -5 1547.80 542.463   0
  -1   9   5 1695.69 760.107   1
  -1   9   4 2989.24 806.720   1
   1   9  -4 2547.99 726.857   1
  -1   9   3 3944.25 769.934   1
   1   9  -3 3819.56 837.020   1
  -1   9   2 6978.77 920.232   1
  -1   9   1 6901.83 928.898   1
  -1   9   0 587.545 691.297   1
  -1   9  -1-93.9142 680.135   1
  -1   9  -2 2794.81 837.025   1
  -1   9  -3 26772.5 1271.55   1
  -1   9  -4 11008.6 963.202   1
  -1   9  -5 18966.2 1168.30   1
   1   9   5 22584.0 1217.21   1
   1   9   6 5371.69 832.439   1
  -1  -9  -6 5180.82 652.268   0
  -1   9  -6 5123.70 858.800   1
   1   9   7 6149.73 835.682   1
  -1  -9  -7 7748.25 763.102   0
  -1   9  -7 5534.68 876.006   1
  -1   9  -8 482.357 794.985   1
   1   9   8-222.563 701.309   1
  -1  -9  -8 211.641 580.522   0
  -1  -9  -9 4079.10 738.123   0
  -1   9  -9 4486.08 857.420   1
   1   9   9 5146.80 859.153   1
  -1   9 -10 2418.42 804.166   1
  -1  -9 -10 2370.06 758.870   0
   1   9  10 2057.10 760.448   1
  -1   9 -11-68.1147 755.483   1
  -1  -9 -11 322.878 720.355   0
   1   9  11 686.632 718.695   1
  -1  -9 -12 4616.33 916.517   0
  -1   9 -12 5182.04 856.353   1
   1   9  12 4170.95 803.780   1
  -1  -9 -13 641.376 842.220   0
  -1  -9 -14 1808.90 909.027   0
  -1  -9 -15 1977.24 958.396   0
   1 -10 -14 2428.08 957.392   0
   1 -10 -13-236.054 825.323   0
   1  10 -12-141.646 833.070   1
  -1  10  12 179.373 763.510   1
   1 -10 -12 232.751 787.707   0
   1  10 -11 1917.59 865.568   1
  -1  10  11 2541.59 871.971   1
   1 -10 -11 2042.16 810.545   0
   1  10 -10 5941.95 968.643   1
   1 -10 -10 4561.99 840.065   0
  -1  10  10 5581.34 937.676   1
   1  10  -9 67.2211 843.280   1
  -1  10   9 459.045 824.339   1
   1  10  -8 6784.53 1022.62   1
  -1  10   8 6288.95 985.308   1
  -1  10   7 8497.26 1011.62   1
   1  10  -7 7823.48 1026.97   1
   1  10  -6 2765.68 880.349   1
  -1  10   6 2566.94 850.712   1
   1  10  -5 1476.71 847.514   1
  -1  10   5 1655.50 897.320   1
  -1  10   4 643.608 747.029   1
   1  10  -4 159.624 853.123   1
   1  10  -3 361.517 780.523   1
  -1  10   3 2178.22 891.125   1
  -1  10   2 452.065 884.392   1
   1  10  -2 1359.49 893.812   1
   1  10  -1 19676.8 1211.19   1
  -1  10   1 20051.2 1342.13   1
  -1  10   0 13615.7 1166.78   1
   1  10   0 11519.5 1041.91   1
  -1  10  -1 18750.6 1198.56   1
   1  10   1 18417.4 1232.47   1
   1  10   2 24754.4 1309.14   1
  -1  10  -2 24473.0 1381.52   1
  -1  10  -3 5329.43 913.816   1
   1  10   3 5995.54 905.147   1
  -1  10  -4 3614.04 961.292   1
   1  10   4 3281.82 935.163   1
  -1  10  -5 15902.5 1244.94   1
   1  10   5 15869.1 1137.13   1
   1  10   6 6832.59 1024.72   1
  -1  10  -6 6992.30 1061.03   1
  -1  10  -7 7535.36 1060.44   1
   1  10   7 7992.36 1050.68   1
  -1  10  -8 7345.69 1036.05   1
   1  10   8 9146.33 1055.99   1
   1  10   9 346.830 826.416   1
  -1  10  -9 1059.09 838.685   1
   1  10  10 4933.87 934.804   1
  -1  10 -10 4594.28 938.124   1
   1  10  11 315.590 774.347   1
  -1  10 -11 239.143 845.067   1
  -1 -10 -12 297.817 780.574   0
  -1 -10 -13 636.301 861.989   0
  -1 -10 -14-379.853 874.388   0
   1  11 -11 6086.60 1030.21   1
  -1  11  11 7757.63 1062.37   1
  -1  11  10 509.264 900.741   1
   1  11 -10 284.977 879.803   1
   1  11  -9 6147.25 1047.75   1
  -1  11   9 6336.75 1065.16   1
  -1  11   8 1413.48 1000.14   1
   1  11  -8 11.8260 969.209   1
  -1  11   7 5048.54 1037.96   1
   1  11  -7 7034.45 1138.34   1
  -1  11   6 7415.42 1069.02   1
   1  11  -6 6314.23 1136.72   1
  -1  11   5 2730.03 1005.58   1
   1  11  -5 2280.88 1006.95   1
  -1  11   4 5952.53 1010.17   1
   1  11  -4 6011.66 1012.16   1
  -1  11   3 1111.68 921.856   1
   1  11  -3 1045.70 968.023   1
  -1  11   2 14201.8 1280.56   1
   1  11  -2 12013.0 1148.78   1
   1  11  -1 716.444 964.299   1
  -1  11   1 523.025 968.539   1
  -1  11   0 18340.6 1365.80   1
   1  11   0 17346.7 1351.19   1
  -1  11  -1 93.2443 832.859   1
   1  11   1 599.924 933.983   1
  -1  11  -2 6658.07 1091.13   1
   1  11   2 8891.75 1172.55   1
  -1  11  -3 2751.90 977.542   1
   1  11   3 2068.09 969.460   1
   1  11   4 6918.91 1015.54   1
  -1  11  -4 7793.19 1150.75   1
  -1  11  -5 1183.79 863.288   1
   1  11   5 1718.69 972.557   1
   1  11   6 6517.68 1018.95   1
  -1  11  -6 5183.50 1004.61   1
   1  11   7 5362.78 980.322   1
  -1  11  -7 4975.48 1005.01   1
   1  11   8 2366.26 936.196   1
  -1  11  -8 558.164 918.259   1
   1  11   9 3236.37 923.034   1
  -1  11  -9 3304.23 1025.64   1
  -1  11 -10 534.542 880.412   1
   1  11  10 752.477 872.676   1
   1  11  11 1624.83 876.826   1
  -1  11 -11 1096.40 905.665   1
   1  12  -6 4763.35 1085.90   1
   1  12  -5 75.5625 943.833   1
   1  12  -4 6823.27 1243.03   1
  -1  12   4 7804.57 1158.38   1
  -1  12   3 4864.62 1116.41   1
   1  12  -3 4180.81 1037.59   1
  -1  12   2 1465.29 1091.10   1
   1  12  -2 1235.08 1103.69   1
  -1  12   1 6899.39 1236.13   1
   1  12  -1 7926.83 1214.57   1
  -1  12   0 106.954 1052.03   1
   1  12   0-99.4058 926.310   1
   1  12   1 4652.22 1072.82   1
  -1  12  -1 3782.96 1032.75   1
  -1  12  -2 675.611 1081.29   1
   1  12   2 241.883 928.129   1
   1  12   3 73.5547 1025.77   1
  -1  12  -3 809.818 1012.08   1
  -1  12  -4 1842.95 1069.73   1
  -1  12  -5 465.710 936.313   1
   2   0 -23 1194.89 959.538   0
   2   0 -22 10978.7 1216.84   0
   2   0 -21 777.886 907.330   0
   2   0 -20 28283.1 1443.27   0
   2   0 -19 413.113 803.078   0
   2   0 -18 55006.1 1690.82   0
   2   0 -17 164.994 684.185   0
   2   0 -16 21381.3 1105.75   0
   2   0 -15-115.899 627.662   0
   2   0 -14 363.191 598.321   0
   2   0 -13 13.3269 577.997   0
   2   0 -12 24830.3 951.340   0
   2   0 -11 202.294 475.460   0
   2   0 -10 351.762 429.926   0
   2   0  -9 12.5393 389.278   0
   2   0  -8 140426. 1554.85   0
   2   0  -8 131010. 2574.06   1
   2   0  -7-25.7360 116.571   1
   2   0  -7-1.01092 330.347   0
  -2   0   7-31.2003 116.163   1
  -2   0   6 97673.2 673.094   1
   2   0  -6 92757.3 1101.87   0
   2   0  -6 95769.3 656.073   1
   2   0  -5 8.88749 339.362   0
   2   0  -5 17.4359 178.246   1
  -2   0   5 45.0532 183.419   1
   2   0  -4 223645. 1384.30   0
  -2   0   4 231221. 4195.63   1
  -2   0   4 233492. 5611.00   0
   2   0  -4 230510. 4183.92   1
   2   0  -3-20.0331 167.026   1
   2   0  -3 168.084 216.091   0
  -2   0   3-56.0145 228.978   0
  -2   0   3 26.5225 187.799   1
   2   0  -2 9861.17 324.909   0
   2   0  -2 11838.0 314.067   1
  -2   0   2 10107.9 311.361   0
  -2   0   2 11064.7 314.821   1
   2   0  -1-17.8118 172.772   1
  -2   0   1 61.5779 181.469   1
  -2   0   1 200.518 177.733   0
   2   0  -1 65.4623 170.239   0
   2   0   0 109996. 769.884   1
  -2   0   0 109285. 778.349   1
  -2   0  -1 418.120 237.566   1
   2   0   1 283.087 231.570   1
   2   0   2 254.365 192.388   1
  -2   0  -2 666.429 211.944   1
   2   0   3 79.6510 206.471   1
  -2   0  -3-55.3347 220.806   1
   2   0   4 222419. 1624.35   2
   2   0   4 232008. 4499.14   1
  -2   0  -4 238918. 4688.23   1
   2   0   5 69.0471 169.480   1
   2   0   5-202.864 354.051   2
  -2   0  -5 24.0649 196.779   1
  -2   0  -6 46736.9 545.040   1
   2   0   6 45720.2 520.434   1
   2   0   6 46947.4 935.834   2
   2   0   7-42.6336 140.769   1
  -2   0  -7 83.3276 157.133   1
   2   0   7 198.926 394.347   2
   2   0   8 26725.7 379.785   1
   2   0   8 27786.2 855.844   2
   2   0   9 66.2193 485.544   2
   2   0   9 38.5950 99.5067   1
   2   0  10 1331.89 530.868   2
   2   0  11 76.1906 493.296   2
   2   0  12 52.6768 559.916   2
   2   0  13-310.853 631.371   2
   2   0  14 1845.62 666.615   2
  -2   0 -15 69.0964 705.712   0
  -2   0 -16 1277.88 767.857   0
  -2   0 -17-375.453 729.781   0
  -2   0 -18 1223.47 808.582   0
  -2   0 -19-329.624 901.130   0
  -2   0 -20 3343.31 1007.09   0
  -2   0 -21-225.452 917.585   0
  -2   0 -22 6005.39 1175.60   0
   2   1 -24 116.579 904.690   0
   2  -1 -23 15765.2 1367.48   0
   2   1 -23 13912.0 1236.96   0
   2   1 -22 8130.97 1096.25   0
   2  -1 -22 8311.36 1168.52   0
   2   1 -21 8681.33 1066.36   0
   2  -1 -21 10599.0 1176.00   0
   2  -1 -20 12834.7 1189.51   0
   2   1 -20 11970.9 1093.39   0
   2   1 -19 18419.5 1158.75   0
   2  -1 -19 19152.2 1272.37   0
   2  -1 -18 1321.89 787.536   0
   2   1 -18 1108.96 730.601   0
   2   1 -17 1496.50 703.948   0
   2  -1 -17 1543.48 723.030   0
   2   1 -16-10.4833 621.436   0
   2  -1 -16 295.620 652.878   0
   2   1 -15 1135.48 648.254   0
   2  -1 -15 930.924 721.217   0
   2   1 -14 52.8123 556.217   0
   2  -1 -14 181.348 590.498   0
   2  -1 -13 211.110 648.040   0
   2   1 -13 291.808 551.293   0
   2  -1 -12 1651.53 558.227   0
   2   1 -12 2110.93 545.858   0
   2   1 -11-146.185 458.079   0
   2  -1 -11 43.6471 475.995   0
   2  -1 -10 13687.0 698.675   0
   2   1 -10 13369.3 234.035   1
  -2   1  10 13535.0 258.830   1
   2   1 -10 13502.1 658.593   0
  -2   1   9 13463.4 290.944   1
   2   1  -9 13199.9 607.501   0
   2  -1  -9 15081.0 726.850   0
   2   1  -9 12117.2 272.705   1
   2   1  -8 20389.2 629.374   0
  -2   1   8 20521.0 367.607   1
   2   1  -8 20947.0 374.007   1
   2  -1  -8 19671.0 711.778   0
   2   1  -7 20020.9 393.178   1
   2  -1  -7 19281.6 379.120   1
   2  -1  -7 19933.8 698.192   0
   2   1  -7 19849.1 576.182   0
  -2   1   7 22967.7 403.596   1
   2  -1  -6 23265.4 422.154   1
   2  -1  -6 22879.9 676.904   0
   2   1  -6 23523.3 559.081   0
   2   1  -6 23395.3 422.688   1
  -2   1   6 23446.7 416.080   1
  -2  -1   5 101617. 964.362   0
   2  -1  -5 99967.6 1147.70   0
   2  -1  -5 95872.0 809.145   1
   2   1  -5 95270.2 916.396   0
   2   1  -5 96063.2 806.993   1
  -2   1   5 100020. 807.162   1
  -2  -1   4 51499.5 628.852   0
   2  -1  -4 47201.3 757.382   0
   2  -1  -4 49152.2 599.383   1
   2   1  -4 46848.7 589.517   0
  -2   1   4 47793.1 589.300   1
   2   1  -4 51740.7 614.064   1
   2  -1  -3 61247.5 656.311   1
   2   1  -3 59665.6 564.922   0
  -2   1   3 61312.5 660.932   1
  -2   1   3 58751.1 765.802   0
  -2  -1   3 59955.6 565.705   0
   2  -1  -3 57008.6 738.451   0
  -2   1   2 55934.4 676.531   0
   2   1  -2 56270.0 482.838   0
   2  -1  -2 54335.8 665.532   0
   2  -1  -2 54117.4 620.959   1
  -2   1   2 55743.4 638.888   1
   2  -1  -1 1188.19 260.315   1
  -2   1   1 1400.43 272.073   1
  -2   1   1 1576.02 255.408   0
   2  -1  -1 1121.02 260.053   0
  -2   1   0 95936.9 768.747   0
   2  -1   0 92283.2 805.343   1
  -2   1   0 86763.1 777.699   1
   2  -1   1 9461.13 332.918   1
  -2   1  -1 8816.24 343.185   1
   2  -1   2 61222.9 674.350   1
   2  -1   2 63351.0 786.695   2
  -2   1  -2 62901.2 687.675   1
   2   1   3 133293. 991.020   1
   2  -1   3 128116. 1184.17   2
  -2   1  -3 130171. 972.305   1
   2  -1   3 130194. 951.669   1
   2  -1   4 59101.7 935.205   2
  -2   1  -4 60463.1 683.049   1
   2   1   4 55476.5 671.548   1
   2  -1   4 55940.7 648.658   1
   2   1   5 12442.5 528.245   2
   2  -1   5 12271.2 344.028   1
   2  -1   5 11725.3 569.018   2
  -2   1  -5 12980.8 367.325   1
   2   1   5 12567.4 368.926   1
  -2   1  -6 50270.2 623.132   1
   2  -1   6 49897.3 997.597   2
   2  -1   6 46774.3 585.702   1
   2   1   6 50379.0 648.318   1
   2   1   6 49069.1 920.307   2
   2   1   7 20264.8 437.599   1
  -2   1  -7 18193.2 406.430   1
   2  -1   7 16922.5 654.943   2
   2  -1   7 16107.0 367.669   1
   2   1   7 21519.5 689.759   2
   2   1   8 26578.2 825.370   2
   2   1   8 25489.1 459.884   1
   2  -1   8 26116.9 881.447   2
   2  -1   8 24428.0 423.374   1
  -2   1  -8 25556.4 449.732   1
   2   1   9 13356.1 334.733   1
   2   1   9 16750.8 742.525   2
  -2   1  -9 13769.9 340.892   1
   2  -1   9 13830.5 779.720   2
  -2   1 -10 252.680 151.406   1
   2  -1  10 460.346 593.933   2
   2   1  10 176.640 137.677   1
   2   1  10 213.208 505.815   2
   2  -1  11 97.4051 618.757   2
   2   1  11-77.0915 502.819   2
   2   1  12 1257.79 641.977   2
   2  -1  12 822.646 659.238   2
   2  -1  13 1084.28 603.657   2
   2   1  13 1631.15 660.897   2
   2  -1  14 1524.76 738.672   2
  -2  -1 -14 1018.84 733.074   0
   2   1  14 1275.31 642.497   2
  -2  -1 -15 3208.49 725.732   0
   2   1  15 3114.01 712.162   2
  -2  -1 -16 22958.9 1246.55   0
  -2   1 -16 20943.8 1143.20   0
  -2  -1 -17 778.339 830.963   0
  -2   1 -17 1277.08 773.457   0
  -2   1 -18 16567.2 1161.94   0
  -2  -1 -18 17551.3 1220.38   0
  -2  -1 -19 178.061 930.420   0
  -2   1 -19 450.599 844.034   0
  -2  -1 -20 3027.38 961.487   0
  -2   1 -20 2021.91 887.042   0
  -2  -1 -21 456.929 981.212   0
  -2   1 -21 285.547 946.158   0
  -2   1 -22 2118.20 1019.24   0
   2   2 -22 4059.84 930.868   0
   2  -2 -22 4136.09 1106.19   0
   2   2 -21 5765.76 900.760   0
   2  -2 -21 5500.06 1098.18   0
   2  -2 -20 1768.51 960.200   0
   2   2 -20 769.654 779.133   0
   2   2 -19 8834.52 915.920   0
   2  -2 -19 8189.50 1081.30   0
   2  -2 -18 470.797 842.840   0
   2   2 -18 177.297 652.035   0
   2  -2 -17 9522.95 943.234   0
   2   2 -17 10841.3 872.102   0
   2   2 -16 2211.52 627.748   0
   2  -2 -16 1629.93 737.424   0
   2   2 -15 274.837 576.844   0
   2  -2 -15-54.2717 719.485   0
   2  -2 -14 20151.3 1049.29   0
   2   2 -14 21528.5 922.792   0
   2  -2 -13 2863.03 690.325   0
   2   2 -13 2951.24 140.162   1
   2   2 -13 2530.98 549.879   0
  -2   2  12 18706.5 408.746   1
   2   2 -12 17385.5 377.118   1
   2  -2 -12 20230.4 991.809   0
   2   2 -12 19588.5 383.675   1
   2   2 -12 20097.0 812.809   0
  -2   2  11 504.012 212.064   1
   2   2 -11 466.412 211.177   1
   2  -2 -11 250.557 614.238   0
   2   2 -11 374.349 419.437   0
   2   2 -10 77.8762 369.017   0
  -2   2  10 188.993 220.109   1
   2   2 -10 234.662 219.532   1
   2  -2 -10 519.400 527.652   0
   2   2  -9 41030.6 849.151   0
  -2   2   9 46877.9 685.189   1
   2  -2  -9 47640.6 1126.01   0
  -2   2   8 8229.51 352.616   1
   2   2  -8 8309.71 442.902   0
   2  -2  -8 8350.02 580.382   0
   2  -2  -7 80680.7 1260.18   0
  -2   2   7 79267.6 875.653   1
   2   2  -7 71702.7 907.987   0
   2  -2  -6 38601.1 868.684   0
   2   2  -6 39169.1 617.741   0
   2  -2  -6 41451.5 664.147   2
  -2   2   6 37191.4 624.350   1
   2  -2  -5 5200.02 277.302   2
  -2   2   5 6021.90 349.052   1
   2   2  -5 4989.81 257.236   0
   2  -2  -5 4111.19 322.831   1
   2  -2  -5 4921.75 462.947   0
   2  -2  -4 6813.64 460.357   0
   2  -2  -4 6153.31 376.674   1
  -2  -2   4 6739.15 234.379   0
   2   2  -4 7435.60 241.107   0
  -2   2   4 6682.21 380.718   1
   2   2  -3 126356. 2434.03   0
  -2  -2   3 127797. 2399.59   0
   2  -2  -3 126789. 1194.64   0
   2  -2  -3 125316. 1150.19   1
  -2   2   3 128926. 1150.52   1
  -2   2   2 313.106 333.420   1
  -2   2   2 185.013 317.878   0
   2  -2  -2 583.932 353.043   1
   2  -2  -2 184.933 300.340   0
   2  -2  -1 154671. 1264.19   1
  -2   2   1 158673. 1151.26   0
   2  -2  -1 156446. 1128.02   0
  -2   2   1 157457. 1267.45   1
  -2   2   0 159342. 1090.20   0
  -2   2   0 158027. 1278.48   1
   2  -2   0 157986. 1288.74   1
   2  -2   0 157490. 930.650   2
   2  -2   0 166793. 1097.79   0
   2  -2   1 40289.0 720.609   1
  -2   2  -1 39723.7 712.160   1
  -2   2  -1 38275.3 565.216   0
   2  -2   1 39847.9 589.502   2
   2  -2   2 24311.8 562.622   2
  -2   2  -2 26610.1 590.672   1
  -2   2  -2 22693.8 550.972   2
   2  -2   2 27052.4 601.201   1
   2  -2   3 56696.4 809.591   1
   2  -2   3 60291.7 889.490   2
  -2   2  -3 58567.7 807.232   1
  -2   2  -4 5817.85 362.608   1
   2  -2   4 4868.99 348.980   1
   2  -2   4 5257.95 447.213   2
   2  -2   5 4874.59 348.001   1
  -2   2  -5 6054.33 346.008   1
   2  -2   5 6961.57 517.380   2
   2   2   6 3582.76 394.091   2
  -2   2  -6 3138.40 310.452   1
   2  -2   6 3448.32 486.555   2
   2  -2   6 2723.02 291.101   1
  -2   2  -7 54111.5 782.970   1
   2  -2   7 61231.8 1213.56   2
   2   2   8 3436.26 449.960   2
  -2   2  -8 3165.08 305.190   1
   2  -2   8 3641.21 584.307   2
  -2   2  -9 35950.1 635.619   1
   2  -2   9 35291.8 1034.19   2
  -2   2 -10 60642.6 789.570   1
   2   2  10 62776.6 1258.53   2
   2  -2  10 60808.3 1421.23   2
   2  -2  11 2857.18 714.245   2
  -2   2 -11 2656.05 269.279   1
   2   2  11 2297.62 573.058   2
  -2   2 -12 1075.86 210.663   1
   2   2  12 934.026 568.357   2
   2  -2  12 678.430 662.802   2
   2   2  13 813.792 571.139   2
  -2  -2 -13 913.668 651.676   0
  -2  -2 -14 3471.28 834.975   0
   2   2  14 5165.16 718.633   2
  -2  -2 -15 8310.39 884.210   0
   2   2  15 8473.44 836.065   2
  -2   2 -16 9394.41 888.588   0
  -2  -2 -16 7729.98 1000.33   0
  -2   2 -17 28452.4 1281.10   0
  -2  -2 -17 25276.4 1337.65   0
  -2  -2 -18 6740.26 1061.79   0
  -2   2 -18 9235.60 980.024   0
  -2  -2 -19 15562.3 1232.16   0
  -2   2 -19 14596.6 1143.15   0
  -2  -2 -20-128.171 995.167   0
  -2   2 -20 901.571 843.651   0
  -2  -2 -21 3059.67 1045.35   0
  -2   2 -21 2613.83 941.562   0
  -2   2 -22 309.888 915.396   0
   2  -3 -21 2174.83 1053.71   0
   2  -3 -20 7017.84 1145.94   0
   2   3 -19 2357.77 709.217   0
   2  -3 -19 2293.77 946.334   0
   2  -3 -18 10872.2 1044.50   0
   2   3 -18 9791.93 856.789   0
   2   3 -17 2262.65 630.829   0
   2  -3 -17 2924.68 859.254   0
   2   3 -16 6907.71 707.973   0
   2  -3 -16 7797.08 931.829   0
   2   3 -15 1524.08 527.072   0
   2  -3 -15 1531.26 752.369   0
   2   3 -14 2822.56 537.254   0
   2  -3 -14 2247.37 718.074   0
   2  -3 -13 52330.3 1493.59   0
   2   3 -13 48594.6 1147.05   0
   2   3 -13 45495.6 747.362   1
   2   3 -12 16743.2 719.041   0
   2  -3 -12 17938.3 1014.04   0
  -2   3  12 17040.3 539.415   1
   2   3 -12 16188.8 524.876   1
  -2   3  11 33826.1 711.665   1
   2   3 -11 35072.8 867.544   0
   2  -3 -11 37319.6 1196.17   0
   2   3 -10 1748.00 382.582   0
   2  -3 -10 1511.58 518.366   0
  -2   3  10 2286.94 332.883   1
   2   3  -9 29835.4 688.209   0
  -2   3   9 30092.5 683.320   1
   2  -3  -9 30827.9 1001.17   0
   2   3  -8 40693.8 710.747   0
   2  -3  -8 37010.1 1019.28   0
  -2   3   8 39798.1 775.155   1
  -2   3   7 26147.0 659.770   1
   2   3  -7 25924.7 519.178   0
   2  -3  -7 26703.3 815.216   0
  -2   3   6 51271.1 879.209   1
   2  -3  -6 53281.8 650.054   2
   2  -3  -6 50148.1 1007.21   0
   2   3  -6 52592.2 603.680   0
   2  -3  -5 101095. 1298.96   0
  -2   3   5 104605. 1215.16   1
   2   3  -5 100872. 658.723   0
   2  -3  -5 103829. 723.608   2
   2  -3  -4 1654.52 355.088   0
  -2   3   4 2003.14 353.753   1
  -2   3   3 2514.89 371.122   1
   2  -3  -3 2752.92 362.179   0
  -2   3   2 41076.8 825.456   1
   2  -3  -2 41625.7 727.404   0
  -2   3   1 13862.3 575.664   1
   2  -3  -1 14203.9 457.012   0
   2  -3  -1 14594.8 266.453   2
   2  -3   0 102723. 961.474   0
   2  -3   0 100109. 793.001   2
  -2   3   0 98173.0 962.339   0
  -2   3   0 100561. 1208.37   1
  -2   3  -1 24527.7 518.540   2
  -2   3  -1 23993.0 646.452   1
  -2   3  -1 23951.9 494.846   0
   2  -3   1 24405.7 509.713   2
  -2   3  -2 25650.9 682.385   1
   2  -3   2 25382.1 580.979   2
  -2   3  -2 26308.8 517.828   0
   2  -3   3 788.587 325.724   2
  -2   3  -3 782.085 343.670   1
  -2   3  -4 91149.2 1166.37   1
   2  -3   4 91481.0 1212.93   2
   2  -3   5 323.065 374.075   2
  -2   3  -5 536.174 322.032   1
   2   3   6 85575.0 1118.10   2
  -2   3  -6 82984.7 1106.90   1
   2  -3   6 83350.7 1334.88   2
   2  -3   7 95622.5 1521.72   2
  -2   3  -7 96184.9 1179.45   1
   2   3   7 103440. 1301.31   2
  -2   3  -8 14094.0 543.418   1
   2  -3   8 13659.0 768.664   2
   2   3   8 12838.7 593.065   2
   2  -3   9 78308.6 1526.16   2
   2   3   9 80414.7 1311.68   2
  -2   3  -9 78144.2 1084.54   1
  -2   3 -10 3003.40 379.040   1
   2  -3  10 3051.13 644.890   2
   2   3  10 2887.96 514.045   2
  -2   3 -11 26432.6 667.372   1
  -2  -3 -11 27584.1 1115.01   0
   2   3  11 25937.0 933.353   2
   2   3  12 625.722 545.477   2
  -2   3 -12 94.2898 315.224   1
  -2  -3 -12 422.601 756.716   0
  -2  -3 -13 36060.2 1366.30   0
   2   3  13 31237.0 1106.98   2
   2   3  14 2498.66 646.283   2
  -2  -3 -14 715.115 674.523   0
   2   3  15 18008.9 987.082   2
  -2  -3 -15 17078.7 1134.01   0
  -2  -3 -16 7305.15 1009.84   0
  -2   3 -16 6654.13 782.578   0
  -2  -3 -17 3656.27 890.201   0
  -2   3 -17 3673.94 762.499   0
  -2  -3 -18 18459.9 1299.15   0
  -2   3 -18 13590.2 1021.31   0
  -2   3 -19 1547.98 774.648   0
  -2  -3 -19 2415.44 1033.83   0
  -2   3 -20 7517.97 976.768   0
  -2  -3 -20 8997.55 1187.33   0
   2  -4 -21 4271.90 1174.59   0
   2  -4 -20 6434.92 1056.25   0
   2  -4 -19 1483.43 934.499   0
   2  -4 -18 8385.98 1122.74   0
   2  -4 -17 10700.7 1027.92   0
   2  -4 -16 878.472 842.462   0
   2   4 -16 1636.51 502.927   0
   2  -4 -15 32645.2 1347.06   0
   2   4 -15 33067.7 1026.13   0
   2   4 -14 1299.42 487.676   0
   2  -4 -14 4783.00 787.384   0
   2   4 -13 27363.3 756.180   1
   2  -4 -13 27879.5 1207.22   0
   2   4 -13 26652.3 840.493   0
   2   4 -12 52729.8 1007.84   1
  -2   4  12 51235.2 985.215   1
   2   4 -12 54865.6 1053.13   0
   2  -4 -12 51895.4 1460.08   0
   2  -4 -11 9487.16 769.148   0
  -2   4  11 9967.35 538.257   1
   2   4 -11 9954.41 530.255   0
   2  -4 -10 70739.9 1536.89   0
  -2   4  10 69351.2 1155.01   1
   2   4 -10 69262.4 1000.31   0
  -2   4   9 14830.2 621.280   1
   2   4  -9 14367.9 478.510   0
   2  -4  -9 14677.1 833.552   0
   2  -4  -8 15661.5 809.766   0
  -2   4   8 16011.5 640.855   1
   2   4  -8 16465.3 429.680   0
   2  -4  -7 2744.83 490.667   0
  -2   4   7 2879.97 447.683   1
  -2   4   6 260.371 373.897   1
   2   4  -6 335.742 94.9559   0
   2  -4  -6 391.147 415.679   0
   2  -4  -5 16592.5 659.468   0
  -2   4   5 17973.2 683.421   1
  -2   4   4 19852.1 716.594   1
   2  -4  -4 19256.8 661.154   0
  -2   4   3 15298.6 630.556   1
   2  -4  -3 15429.7 568.107   0
  -2   4   2 558.052 414.125   1
   2  -4  -2 815.456 316.533   0
  -2  -4   1 13318.7 302.052   0
   2  -4  -1 13659.8 482.065   0
  -2   4   1 14717.9 651.862   1
   2  -4   0 1626.55 282.842   0
  -2  -4   0 1204.60 224.944   0
  -2   4   0 1185.29 388.986   1
   2  -4   1 18794.5 465.706   0
  -2   4  -1 11529.8 459.785   0
  -2   4  -1 12810.9 471.410   2
  -2   4  -1 19581.6 715.849   1
  -2  -4  -1 19983.6 507.322   0
  -2   4  -2 11984.3 611.108   1
  -2  -4  -2 11195.1 452.165   0
  -2   4  -2 11070.2 397.318   0
  -2   4  -3 114204. 1463.74   1
  -2   4  -3 105615. 1025.49   0
   2  -4   3 115089. 1309.67   2
  -2   4  -4 79.8072 397.297   1
   2  -4   4 205.240 364.441   2
  -2   4  -4 222.235 243.569   0
  -2  -4  -4 26.5849 360.304   0
  -2   4  -5 44918.1 982.638   1
   2  -4   5 45341.3 1005.51   2
  -2   4  -6 83165.9 1283.27   1
  -2  -4  -6 71087.5 1276.23   0
  -2  -4  -7 17395.1 809.194   0
   2   4   7 15056.7 575.375   2
  -2   4  -7 13823.6 626.541   1
  -2  -4  -8 43440.4 1157.53   0
   2   4   8 44563.7 919.226   2
  -2   4  -8 45631.2 981.265   1
   2   4   9 13411.7 640.603   2
  -2  -4  -9 12251.2 822.977   0
  -2   4  -9 12727.2 604.036   1
  -2  -4 -10 34477.7 1219.51   0
  -2   4 -10 33543.5 864.968   1
   2   4  10 34114.0 925.985   2
  -2   4 -11 4815.13 481.792   1
  -2  -4 -11 5331.94 818.365   0
   2   4  11 4875.94 575.638   2
   2   4  12 894.822 531.019   2
  -2  -4 -12 665.215 763.368   0
  -2   4 -12 914.319 400.943   1
   2   4  13 2313.47 570.045   2
  -2  -4 -13 2888.47 823.660   0
  -2  -4 -14 43713.7 1555.66   0
   2   4  14 44024.6 1273.56   2
   2   4  15 2301.48 657.221   2
  -2  -4 -15 2308.37 866.664   0
  -2   4 -16 8664.03 780.368   0
  -2  -4 -16 9829.88 1013.39   0
  -2  -4 -17 2586.92 868.404   0
  -2   4 -17 3163.60 725.176   0
  -2  -4 -18 1591.05 968.720   0
  -2  -4 -19 9098.20 1261.21   0
  -2  -4 -20 327.783 1066.53   0
   2  -5 -20 1274.96 1054.21   0
   2  -5 -19 1756.09 888.650   0
   2  -5 -18 16337.7 1320.32   0
   2  -5 -17 4955.56 919.254   0
   2  -5 -16 34202.3 1530.83   0
   2  -5 -15 13133.1 1099.62   0
   2  -5 -14 4672.12 829.345   0
   2   5 -13 7470.46 586.096   1
   2  -5 -13 9071.48 899.940   0
  -2   5  12 10885.4 631.239   1
   2   5 -12 10612.1 658.984   1
   2  -5 -12 10874.8 929.483   0
   2   5 -12 10510.4 515.652   0
   2   5 -11 367.473 314.849   0
  -2   5  11 22.2046 435.617   1
   2  -5 -11 985.878 672.195   0
   2   5 -10 29621.2 600.386   0
   2  -5 -10 25291.8 1085.89   0
  -2   5  10 27586.1 912.453   1
   2  -5  -9 7961.70 768.216   0
   2   5  -9 8438.24 317.217   0
  -2   5   9 8810.90 641.393   1
   2   5  -8 17047.3 302.753   0
  -2   5   8 18062.6 777.706   1
   2  -5  -8 17487.1 870.988   0
   2  -5  -7 4775.26 601.321   0
  -2   5   7 6787.80 614.775   1
  -2   5   6 6671.47 576.498   1
   2  -5  -6 6073.61 582.657   0
  -2   5   5 4751.72 550.444   1
   2  -5  -5 4519.96 520.290   0
   2  -5  -4 1984.03 428.745   0
  -2   5   4 2073.78 523.786   1
  -2   5   3 31519.5 925.841   1
   2  -5  -3 31263.1 791.558   0
   2  -5  -2 24416.3 674.346   0
  -2   5   2 23236.3 851.258   1
  -2  -5   2 22131.2 278.089   0
   2  -5  -1 771.387 316.919   0
  -2   5   1 855.423 506.257   1
  -2  -5   1 629.166 178.636   0
   2  -5   0 827.060 277.067   0
  -2   5   0 467.249 397.037   1
  -2  -5   0 901.778 226.226   0
  -2   5  -1 784.728 515.579   1
   2  -5   1 782.958 258.493   0
  -2  -5  -1 1020.18 296.783   0
  -2   5  -2 2470.96 538.124   1
  -2  -5  -2 1534.67 328.899   0
  -2   5  -3 2143.26 535.708   1
  -2   5  -3 2094.08 282.318   0
  -2  -5  -3 2627.58 398.640   0
  -2  -5  -4 1647.45 415.676   0
  -2   5  -4 2240.90 518.614   1
  -2   5  -5 3629.20 531.294   1
  -2  -5  -5 3667.80 496.874   0
  -2   5  -6 3744.46 537.450   1
  -2  -5  -6 3032.11 546.602   0
  -2  -5  -7 309.435 538.492   0
   2   5   7 430.246 321.706   2
  -2   5  -7 350.951 465.137   1
  -2  -5  -8 17621.0 900.873   0
   2   5   8 18577.0 632.417   2
  -2   5  -8 17797.5 796.917   1
   2   5   9 8593.49 530.232   2
  -2   5  -9 8677.85 630.408   1
  -2  -5  -9 8745.97 772.685   0
  -2  -5 -10 9188.30 870.921   0
  -2   5 -10 9074.19 640.715   1
   2   5  10 9101.91 560.164   2
  -2   5 -11 6110.23 572.719   1
   2   5  11 5510.73 563.658   2
  -2  -5 -11 5707.34 796.929   0
   2   5  12 67.2015 440.215   2
  -2   5 -12 461.972 432.395   1
  -2  -5 -12 99.7230 641.306   0
   2   5  13 1211.12 512.949   2
  -2  -5 -13 1392.01 747.533   0
   2   5  14 970.457 543.944   2
  -2  -5 -14 323.479 805.466   0
  -2  -5 -15 1663.94 899.612   0
  -2  -5 -16 147.715 943.778   0
  -2  -5 -17 4698.40 1057.71   0
  -2  -5 -18 1476.09 1047.76   0
  -2  -5 -19 858.810 1034.03   0
   2  -6 -19 2211.55 980.027   0
   2  -6 -18 2347.02 1033.77   0
   2  -6 -17 18210.3 1300.45   0
   2  -6 -16 174.313 776.240   0
   2  -6 -15 17819.6 1212.95   0
   2  -6 -14 1760.88 806.788   0
   2   6 -13 4450.60 616.152   1
   2  -6 -13 3654.66 751.925   0
   2  -6 -12 2798.25 728.787   0
  -2   6  12 2006.93 552.957   1
   2   6 -12 2862.71 557.186   1
   2   6 -11 17511.5 846.713   1
  -2   6  11 18335.9 849.986   1
   2  -6 -11 17780.9 1016.93   0
   2  -6 -10 3539.02 745.350   0
  -2   6  10 4609.77 658.976   1
   2  -6  -9 39826.4 1257.60   0
  -2   6   9 42599.0 1189.82   1
  -2   6   8 2486.36 580.155   1
   2  -6  -8 3039.65 635.961   0
  -2   6   7 10657.5 746.779   1
   2  -6  -7 9939.77 728.125   0
   2  -6  -6 10891.4 703.635   0
  -2   6   6 12122.5 785.236   1
   2  -6  -5 3148.28 514.393   0
  -2   6   5 3425.24 589.368   1
  -2   6   4 3851.31 645.991   1
   2  -6  -4 2580.39 456.591   0
   2  -6  -3 30527.6 831.105   0
  -2   6   3 30554.9 1033.87   1
   2  -6  -2 2923.07 412.294   0
  -2  -6   2 2046.34 139.290   0
  -2   6   2 2174.08 614.656   1
  -2   6   1 4446.22 666.729   1
   2  -6  -1 4396.85 390.657   0
  -2  -6   1 4358.29 264.222   0
   2  -6   0 1934.86 338.295   0
  -2   6   0 1939.29 529.284   1
  -2  -6   0 1510.09 280.334   0
  -2  -6  -1 2760.77 337.252   0
   2  -6   1 2504.49 318.932   0
  -2   6  -1 3259.14 646.426   1
  -2   6  -2 1931.11 541.156   1
  -2  -6  -2 2403.77 389.446   0
  -2  -6  -3 1492.09 409.615   0
  -2   6  -3 1715.72 549.544   1
  -2  -6  -4 12217.9 652.063   0
  -2   6  -4 12612.8 772.066   1
  -2   6  -5-379.575 575.557   1
  -2  -6  -5 355.058 497.457   0
  -2  -6  -6 153.709 500.146   0
  -2   6  -6 464.048 549.727   1
  -2   6  -7 6487.70 701.903   1
  -2  -6  -7 6290.61 680.079   0
   2   6   7 5899.34 411.632   2
  -2   6  -8 145.352 547.147   1
  -2  -6  -8 566.400 606.479   0
   2   6   8 548.338 337.696   2
  -2  -6  -9 1069.52 679.743   0
  -2   6  -9 1101.50 577.913   1
   2   6   9 1138.50 374.214   2
  -2  -6 -10 7010.79 799.351   0
   2   6  10 4903.87 469.429   2
  -2   6 -10 5876.98 644.598   1
  -2   6 -11 3866.74 574.072   1
  -2  -6 -11 3865.90 729.949   0
  -2  -6 -12 4705.13 884.271   0
  -2   6 -12 2888.00 545.433   1
  -2  -6 -13 521.818 736.803   0
  -2  -6 -14 9714.06 1035.38   0
  -2  -6 -15 11584.9 1177.98   0
  -2  -6 -16 908.814 953.674   0
  -2  -6 -17 333.589 919.138   0
  -2  -6 -18-440.710 937.390   0
   2  -7 -18 4200.33 1004.43   0
   2  -7 -17 1852.65 996.144   0
   2  -7 -16 22963.0 1409.09   0
   2  -7 -15 11826.8 1147.88   0
   2  -7 -14 12779.7 1121.19   0
   2  -7 -13 5523.70 874.572   0
   2   7 -13 5587.91 742.239   1
   2  -7 -12 8353.22 943.298   0
  -2   7  12 9467.76 801.803   1
  -2   7  11 17865.7 942.273   1
   2  -7 -11 17599.7 1045.69   0
   2   7 -11 16955.8 932.858   1
   2  -7 -10 16616.7 967.363   0
  -2   7  10 16171.6 919.361   1
   2  -7  -9 31942.1 1177.82   0
  -2   7   9 31984.2 1162.14   1
   2  -7  -8 24923.0 1049.06   0
  -2   7   8 23696.6 1044.71   1
   2  -7  -7 4343.55 648.422   0
  -2   7   7 3708.21 672.696   1
  -2   7   6 14842.9 893.058   1
   2  -7  -6 15696.3 819.028   0
   2  -7  -5 1049.88 520.708   0
  -2   7   5 902.312 691.131   1
   2  -7  -4 9877.59 642.887   0
  -2   7   4 9329.71 825.983   1
   2  -7  -3 8424.40 594.454   0
  -2   7   3 7616.53 847.225   1
   2  -7  -2 112.151 405.750   0
  -2   7   2 412.174 671.574   1
  -2   7   1 364.808 653.541   1
  -2  -7   1 225.261 221.749   0
   2  -7  -1 212.629 362.798   0
  -2   7   0 2478.71 742.893   1
   2  -7   0 2003.23 383.498   0
  -2  -7   0 1778.92 317.238   0
  -2  -7  -1 2216.12 365.482   0
  -2   7  -1 1854.91 670.258   1
  -2  -7  -2 1101.01 389.561   0
  -2   7  -2 1280.97 719.562   1
  -2  -7  -3 2981.18 450.708   0
  -2   7  -3 2741.51 688.873   1
  -2  -7  -4 3454.87 518.563   0
  -2   7  -4 4005.20 711.102   1
  -2  -7  -5 515.156 501.038   0
  -2   7  -5 1134.53 681.219   1
  -2  -7  -6 10693.9 735.055   0
  -2   7  -6 9043.64 842.704   1
  -2  -7  -7 11069.1 798.426   0
  -2   7  -7 9585.88 841.528   1
  -2  -7  -8 6803.43 748.305   0
  -2   7  -8 5660.82 740.311   1
  -2   7  -9 18385.7 979.391   1
  -2  -7  -9 17176.7 953.698   0
  -2  -7 -10 1444.79 675.582   0
  -2   7 -10 753.983 581.330   1
  -2  -7 -11 17981.6 1076.93   0
  -2   7 -11 18872.6 964.073   1
  -2   7 -12 617.141 570.380   1
   2   7  12 175.477 566.471   1
  -2  -7 -12 272.884 761.891   0
  -2  -7 -13 12761.2 1082.25   0
  -2  -7 -14 550.633 828.108   0
  -2  -7 -15 12148.0 1177.36   0
  -2  -7 -16 4315.38 1071.09   0
  -2  -7 -17 7754.36 1126.15   0
   2  -8 -17 1737.64 995.371   0
   2  -8 -16 7558.78 1132.19   0
   2  -8 -15 5981.60 1032.24   0
   2  -8 -14 16278.5 1222.24   0
   2   8 -13 8985.99 887.900   1
   2  -8 -13 8821.77 983.009   0
  -2   8  12 22002.6 1088.32   1
   2  -8 -12 25660.5 1302.89   0
   2   8 -12 22594.6 1139.44   1
   2   8 -11 4681.72 785.299   1
   2  -8 -11 5094.26 852.048   0
  -2   8  11 4964.36 757.684   1
  -2   8  10 46802.2 1477.02   1
   2  -8 -10 47285.3 1502.30   0
   2   8 -10 48189.7 1484.13   1
   2   8  -9 129.552 667.323   1
  -2   8   9 535.855 640.951   1
   2  -8  -9 97.7755 634.644   0
   2  -8  -8 27160.8 1116.58   0
  -2   8   8 29516.6 1214.21   1
   2  -8  -7 1032.87 569.169   0
  -2   8   7 999.246 658.895   1
  -2   8   6 1320.37 670.868   1
   2  -8  -6 2156.49 595.469   0
  -2   8   5 827.497 719.216   1
   2  -8  -5 906.470 529.331   0
   2  -8  -4 351.611 460.841   0
  -2   8   4-87.6747 705.495   1
   2  -8  -3 3893.42 515.953   0
  -2   8   3 3617.07 811.204   1
   2  -8  -2 6716.65 554.443   0
  -2   8   2 7322.47 863.847   1
   2  -8  -1 2002.53 411.124   0
  -2   8   1 2382.38 773.563   1
  -2   8   0 438.278 753.624   1
  -2   8  -1 2357.13 744.997   1
  -2   8  -2 58.5535 732.593   1
  -2   8  -3 2584.54 699.710   1
  -2  -8  -3 3573.13 479.079   0
  -2   8  -4 14085.2 980.915   1
  -2  -8  -4 12470.5 676.252   0
  -2   8  -5 15847.3 981.226   1
  -2  -8  -5 15296.4 782.116   0
  -2   8  -6 10278.1 894.120   1
  -2  -8  -6 9285.48 700.129   0
  -2   8  -7 3627.26 783.396   1
  -2  -8  -7 3066.31 605.728   0
  -2  -8  -8 46694.1 1373.18   0
  -2   8  -8 48120.1 1529.45   1
  -2  -8  -9 1954.99 682.653   0
  -2   8  -9 1167.94 680.141   1
  -2   8 -10 57204.7 1622.14   1
  -2  -8 -10 56963.8 1637.90   0
  -2  -8 -11 2593.68 814.806   0
   2   8  11 3371.32 705.361   1
  -2   8 -11 2866.88 752.990   1
  -2   8 -12 25744.3 1171.34   1
  -2  -8 -12 25402.4 1331.16   0
  -2  -8 -13 131.117 850.690   0
  -2  -8 -14 24455.0 1389.44   0
  -2  -8 -15 221.246 872.903   0
  -2  -8 -16 34416.1 1708.75   0
   2  -9 -16 1351.88 1001.48   0
   2  -9 -15 9552.00 1145.53   0
   2  -9 -14 361.752 849.580   0
   2  -9 -13 10033.4 1079.70   0
   2  -9 -12-208.634 774.352   0
  -2   9  12 746.443 712.218   1
   2   9 -12 174.736 725.680   1
   2  -9 -11 14299.1 1066.30   0
   2   9 -11 14982.3 1093.33   1
  -2   9  11 14297.7 1061.71   1
  -2   9  10 10415.8 972.101   1
   2  -9 -10 11682.9 973.713   0
   2   9 -10 9461.29 1007.79   1
  -2   9   9 17616.4 1129.66   1
   2   9  -9 18228.2 1135.60   1
   2  -9  -9 18814.1 1058.91   0
  -2   9   8 1548.09 763.149   1
   2  -9  -8 2238.40 650.641   0
   2   9  -8 2358.46 817.214   1
  -2   9   7 6478.84 885.104   1
   2  -9  -7 5485.50 688.241   0
   2  -9  -6 3387.59 631.128   0
  -2   9   6 3274.57 756.614   1
  -2   9   5 8519.44 963.229   1
   2  -9  -5 8088.25 691.999   0
  -2   9   4 9282.72 901.253   1
  -2   9   3 4040.79 869.343   1
  -2   9   2 32084.8 1391.78   1
  -2   9   1 2514.78 856.401   1
  -2   9   0 2098.85 799.680   1
  -2   9  -1 407.662 664.057   1
  -2   9  -2 4422.83 891.714   1
  -2   9  -3 6544.33 877.429   1
  -2   9  -4 5451.18 856.659   1
  -2   9  -5 4516.91 852.217   1
  -2   9  -6 11889.9 1014.96   1
  -2   9  -7 24754.2 1283.33   1
  -2  -9  -7 25403.5 1075.45   0
  -2  -9  -8 1231.43 623.236   0
  -2   9  -8 792.852 811.602   1
   2   9   9 28783.1 1292.98   1
  -2  -9  -9 25978.2 1182.25   0
  -2   9  -9 24859.4 1304.57   1
  -2  -9 -10 776.093 680.842   0
   2   9  10 1717.14 756.523   1
  -2   9 -10 551.179 757.750   1
   2   9  11 25550.1 1267.68   1
  -2   9 -11 27530.7 1323.16   1
  -2  -9 -11 28945.8 1341.98   0
  -2   9 -12 1581.93 792.827   1
  -2  -9 -12 2005.36 843.336   0
  -2  -9 -13 15912.7 1231.54   0
  -2  -9 -14 874.763 895.844   0
  -2  -9 -15 12478.5 1223.03   0
   2 -10 -14 238.113 882.525   0
   2 -10 -13 1427.71 873.709   0
  -2  10  12 1001.93 788.526   1
   2  10 -12 2309.38 882.771   1
   2 -10 -12 2022.61 845.447   0
  -2  10  11 2254.51 858.988   1
   2 -10 -11 3423.11 844.095   0
   2  10 -11 3359.63 940.494   1
  -2  10  10 3017.64 867.331   1
   2  10 -10 1667.05 882.739   1
   2 -10 -10 3236.98 809.984   0
   2  10  -9 11121.7 1096.75   1
  -2  10   9 11660.5 1101.37   1
  -2  10   8 4989.18 912.693   1
   2  10  -8 6491.73 960.471   1
  -2  10   7 3539.94 875.689   1
   2  10  -7 2794.63 925.950   1
   2  10  -6 13686.0 1189.59   1
  -2  10   6 13427.4 1177.92   1
   2  10  -5 1198.34 831.356   1
  -2  10   5 445.375 769.998   1
  -2  10   4 2356.17 913.575   1
   2  10  -4 1975.28 799.378   1
  -2  10   3 15097.8 1179.28   1
  -2  10   2 6845.13 928.930   1
  -2  10   1 22879.7 1281.59   1
  -2  10   0 88.9352 828.190   1
  -2  10  -1 4968.71 1014.93   1
  -2  10  -2 1120.78 773.624   1
  -2  10  -3 1977.09 928.087   1
  -2  10  -4 2922.27 879.560   1
  -2  10  -5 3028.23 872.621   1
   2  10   6 1223.65 868.664   1
  -2  10  -6 1632.01 842.417   1
  -2  10  -7 990.008 845.971   1
   2  10   7 1040.47 835.586   1
  -2  10  -8 1249.49 925.383   1
   2  10   8 2256.75 894.443   1
  -2  10  -9-62.9047 836.468   1
   2  10   9-106.927 813.014   1
   2  10  10 46.1078 784.187   1
  -2  10 -10 225.984 856.289   1
  -2  10 -11 612.402 809.646   1
   2  10  11 831.507 793.323   1
  -2 -10 -12 7262.28 983.521   0
  -2 -10 -13 3.87814 827.829   0
  -2 -10 -14 3413.74 994.325   0
   2  11 -12 667.118 895.102   1
  -2  11  12-377.120 829.538   1
   2  11 -11-125.658 915.299   1
   2  11 -10 785.070 905.305   1
  -2  11  10 107.936 898.405   1
  -2  11   9 1533.47 931.490   1
   2  11  -9 1419.87 971.477   1
  -2  11   8 1135.55 950.602   1
   2  11  -8 2100.63 980.040   1
   2  11  -7 6060.53 1077.68   1
  -2  11   7 4734.20 1063.41   1
  -2  11   6 190.028 863.347   1
   2  11  -6 970.353 979.361   1
   2  11  -5 4429.14 1084.11   1
  -2  11   5 4814.80 1073.70   1
  -2  11   4 240.287 847.092   1
   2  11  -4 963.071 875.618   1
  -2  11   3 3302.27 972.966   1
   2  11  -3 3074.29 1008.27   1
  -2  11   2 2244.82 950.149   1
   2  11  -2 2514.76 874.308   1
   2  11  -1 2728.80 992.025   1
  -2  11   1 1452.28 962.557   1
  -2  11   0-380.673 886.003   1
   2  11   0 652.588 964.231   1
   2  11   1 6941.81 1107.53   1
  -2  11  -1 5967.93 999.397   1
  -2  11  -2 669.017 968.450   1
   2  11   2 860.116 969.044   1
  -2  11  -3 2112.55 897.696   1
   2  11   3 1962.70 891.734   1
  -2  11  -4 3845.79 1055.25   1
   2  11   4 2957.97 966.234   1
  -2  11  -5 275.009 968.534   1
   2  11   5 1369.67 936.258   1
   2  11   6 279.433 921.110   1
  -2  11  -6 7.78652 970.208   1
  -2  11  -7-459.633 959.870   1
   2  11   7-145.596 822.495   1
  -2  11  -8 229.246 948.852   1
   2  11   8-62.2615 838.796   1
  -2  11  -9 180.982 877.467   1
   2  11   9-86.9639 839.072   1
   2  11  10 330.427 845.198   1
  -2  11 -10-247.546 880.598   1
   2  11  11 14.9142 858.557   1
  -2  11 -11 157.345 860.880   1
   2  12  -5 878.727 1022.94   1
   2  12  -4 4812.22 1181.76   1
  -2  12   3 3559.77 1171.62   1
   2  12  -3 4293.36 1041.43   1
  -2  12   2 1204.20 1111.52   1
   2  12  -2 2119.10 1074.18   1
   2  12  -1 1225.28 1085.04   1
  -2  12   1 1831.70 1105.61   1
  -2  12   0-130.738 1059.79   1
   2  12   0 734.350 1043.20   1
  -2  12  -1 6462.38 1119.59   1
   2  12   1 6410.79 1225.02   1
  -2  12  -2 3489.20 1141.23   1
   2  12   2 3953.66 1165.93   1
  -2  12  -3 1065.60 1067.45   1
  -2  12  -4 1271.35 1099.53   1
   3   0 -23 140.239 955.707   0
   3   0 -22 274.698 925.210   0
   3   0 -21 395.803 873.775   0
   3   0 -20 2911.45 915.007   0
   3   0 -19-246.680 765.218   0
   3   0 -18 3046.23 787.401   0
   3   0 -17 87.6139 690.035   0
   3   0 -16 1246.53 656.260   0
   3   0 -15-105.670 650.464   0
   3   0 -14 528.872 582.434   0
   3   0 -13 267.768 535.569   0
   3   0 -12-367.086 501.194   0
   3   0 -11 563.388 499.053   0
   3   0 -11 19.0252 95.0729   1
   3   0 -10 442.476 413.678   0
   3   0 -10 542.927 135.913   1
   3   0  -9-65.0629 382.719   0
   3   0  -9 34.6675 163.005   1
   3   0  -8 59269.8 1052.18   0
   3   0  -8 57843.3 635.944   1
  -3   0   8 60910.9 648.790   1
   3   0  -7 114.561 191.886   1
   3   0  -7 35.6719 338.524   0
  -3   0   7 151.901 200.611   1
   3   0  -6 156816. 1075.42   1
  -3   0   6 159717. 1087.75   1
   3   0  -6 157351. 1431.78   0
   3   0  -5 3.66299 215.781   1
   3   0  -5-19.0340 329.153   0
  -3   0   5-21.9360 251.163   1
   3   0  -4 270134. 5638.03   1
   3   0  -4 254396. 1564.37   0
  -3   0   4 266518. 5603.20   1
  -3   0   4 254174. 6181.75   0
   3   0  -3-9.29632 255.411   1
  -3   0   3 160.154 263.478   1
   3   0  -3 106.979 280.961   0
  -3   0   3 70.9664 273.802   0
   3   0  -2 106073. 908.733   0
  -3   0   2 110810. 937.762   0
  -3   0   2 105829. 931.821   1
   3   0  -2 106981. 922.915   1
   3   0  -1 174.660 237.039   1
  -3   0   1-55.8841 232.149   0
  -3   0   1 353.562 283.525   1
  -3   0   0 4893.62 338.062   1
   3   0   0 4184.54 273.783   1
   3   0   1 74.5075 263.590   1
  -3   0  -1-5.71375 279.627   1
  -3   0  -2 123312. 1044.57   1
   3   0   2 122004. 1015.28   1
   3   0   3 89.4076 276.626   1
  -3   0  -3 29.5405 282.694   1
  -3   0  -4 422031. 7561.87   1
   3   0   4 406297. 7238.41   1
   3   0   5 196.716 222.907   1
   3   0   5-62.4104 404.509   2
  -3   0  -5 66.8184 230.292   1
   3   0   6 42101.1 625.378   1
   3   0   6 42100.0 920.848   2
  -3   0  -6 43176.3 658.885   1
   3   0   7 75.7105 365.834   2
   3   0   7 104.304 202.270   1
  -3   0  -7 184.730 227.077   1
  -3   0  -8 171.378 220.718   1
   3   0   8 162.112 195.309   1
   3   0   8-56.9385 486.349   2
   3   0   9-4.98669 179.278   1
   3   0   9-153.048 516.394   2
   3   0  10 14485.3 812.040   2
   3   0  10 11301.6 325.033   1
   3   0  11 238.918 567.753   2
   3   0  12 17389.8 967.009   2
   3   0  13 11.9268 713.096   2
   3   0  14 21712.4 1153.78   2
   3   0  15 168.811 700.727   2
   3   0  16 11519.0 1044.47   2
  -3   0 -17-295.294 772.186   0
  -3   0 -18 2635.26 879.344   0
  -3   0 -19-277.313 843.919   0
  -3   0 -20 3925.41 1062.02   0
  -3   0 -21-138.779 1004.92   0
   3   1 -24 168.242 916.685   0
   3   1 -23-56.1929 868.926   0
   3  -1 -23 109.693 1013.72   0
   3  -1 -22 602.082 956.273   0
   3   1 -22 1159.63 861.338   0
   3  -1 -21 578.101 899.370   0
   3   1 -21 660.413 793.413   0
   3   1 -20 2233.29 828.495   0
   3  -1 -20 3559.51 938.215   0
   3   1 -19 1156.17 754.476   0
   3  -1 -19 481.391 773.311   0
   3  -1 -18 14240.7 1111.93   0
   3   1 -18 13525.0 1001.33   0
   3   1 -17 11702.3 923.818   0
   3  -1 -17 11592.6 974.394   0
   3   1 -16 11379.1 856.364   0
   3  -1 -16 12321.0 952.962   0
   3  -1 -15 2942.25 693.477   0
   3   1 -15 2839.76 661.059   0
   3  -1 -14 12181.2 878.237   0
   3   1 -14 10623.2 778.402   0
   3  -1 -13 4057.06 724.949   0
   3   1 -13 3464.89 623.426   0
  -3   1  12 12948.4 265.635   1
   3   1 -12 12275.7 230.649   1
   3   1 -12 13167.5 729.440   0
   3  -1 -12 14249.0 842.532   0
   3   1 -11 220.064 447.735   0
   3   1 -11 29.1161 144.885   1
   3  -1 -11 555.558 487.891   0
  -3   1  11 215.319 153.879   1
   3   1 -10 11137.7 326.292   1
   3   1 -10 12059.6 616.576   0
  -3   1  10 12378.5 344.568   1
   3  -1 -10 12025.7 705.354   0
   3  -1 -10 11520.5 333.271   1
  -3   1   9 144.085 197.255   1
   3   1  -9 292.135 387.540   0
   3  -1  -9-5.75500 472.767   0
   3   1  -9-39.1240 196.131   1
   3  -1  -9 108.890 196.281   1
   3   1  -8 29157.7 739.458   0
   3  -1  -8 26830.8 804.520   0
   3  -1  -8 28031.0 515.312   1
   3   1  -8 27407.8 517.580   1
  -3   1   8 27700.8 504.464   1
  -3   1   7 25807.2 501.126   1
   3  -1  -7 24410.3 491.151   1
   3  -1  -7 26250.1 766.675   0
   3   1  -7 25791.1 643.377   0
   3   1  -7 26522.7 519.601   1
  -3   1   6 331.172 225.995   1
   3  -1  -6 329.989 221.092   1
   3  -1  -6 47.6833 392.806   0
   3   1  -6 53.9539 279.323   0
   3   1  -6 49.9674 243.722   1
   3  -1  -5 23100.8 654.090   0
  -3  -1   5 21511.6 526.876   0
   3  -1  -5 24135.0 512.766   1
  -3   1   5 24920.4 513.086   1
   3   1  -5 24658.8 537.206   1
   3   1  -5 23876.9 532.077   0
  -3   1   4 57157.2 741.200   1
   3   1  -4 62440.0 795.910   1
   3   1  -4 55431.7 696.243   0
   3  -1  -4 58532.1 891.438   0
   3  -1  -4 57653.8 750.616   1
  -3  -1   4 57993.8 704.102   0
   3  -1  -3 36099.7 683.146   0
   3   1  -3 35753.4 539.112   0
  -3  -1   3 37113.6 539.407   0
   3   1  -3 38121.9 657.321   1
  -3   1   3 36795.5 623.200   1
   3  -1  -3 37347.4 629.479   1
   3  -1  -2 26826.6 564.501   1
   3  -1  -2 24463.2 559.249   0
  -3   1   2 25679.2 566.837   0
   3   1  -2 27346.4 572.891   1
  -3   1   2 26133.1 556.569   1
  -3  -1   2 29590.4 469.113   0
  -3   1   1 11326.3 407.334   0
   3  -1  -1 10721.3 412.912   1
  -3   1   1 10375.9 417.850   1
   3  -1  -1 10331.4 376.600   0
   3   1  -1 10712.0 398.125   1
  -3   1   0 9991.26 398.412   1
  -3   1   0 9830.15 362.921   0
   3  -1   0 10076.3 384.846   1
   3   1   0 10425.9 426.869   1
   3  -1   1 48058.7 705.633   1
  -3   1  -1 46622.3 692.877   1
   3   1   1 48685.4 727.125   1
   3   1   2 141218. 1191.83   1
   3  -1   2 143335. 1161.72   1
  -3   1  -2 142489. 1164.45   1
  -3   1  -3 65821.0 824.205   1
   3   1   3 66705.4 855.375   1
   3  -1   3 65562.9 812.031   1
   3   1   4 85318.0 949.925   1
   3  -1   4 83251.6 897.378   1
   3  -1   4 83098.7 1127.35   2
  -3   1  -4 90939.9 950.184   1
   3  -1   5 31440.8 817.281   2
   3   1   5 36495.0 645.426   1
   3  -1   5 33093.5 588.353   1
  -3   1  -5 36095.1 634.155   1
   3   1   6 24103.9 751.719   2
   3  -1   6 23531.4 505.376   1
   3   1   6 23756.2 531.678   1
  -3   1  -6 28331.5 574.204   1
   3  -1   6 25236.5 767.566   2
   3  -1   7 761.351 230.463   1
  -3   1  -7 407.997 252.831   1
   3   1   7 820.868 394.033   2
   3  -1   7 907.848 482.988   2
   3   1   7 1213.18 262.633   1
   3  -1   8 53546.3 1186.65   2
   3   1   8 55534.0 1144.62   2
  -3   1  -8 55983.8 761.975   1
   3   1   8 49403.4 718.309   1
   3  -1   8 47714.7 679.507   1
   3  -1   9 14658.8 411.516   1
   3   1   9 18679.9 802.212   2
   3   1   9 15469.0 430.392   1
   3  -1   9 17269.1 833.748   2
  -3   1  -9 17462.6 460.501   1
   3   1  10 675.338 488.351   2
   3  -1  10 165.512 193.315   1
   3   1  10 251.629 206.030   1
  -3   1 -10 220.848 226.011   1
   3  -1  10 204.016 528.764   2
   3   1  11 33830.7 1117.38   2
  -3   1 -11 32086.8 527.023   1
   3  -1  11 33782.6 1212.57   2
   3  -1  12 14143.4 976.527   2
   3   1  12 14323.4 911.678   2
   3  -1  13 12666.2 994.075   2
   3   1  13 13784.4 908.056   2
   3   1  14 12880.7 941.294   2
   3  -1  14 13393.0 1045.88   2
   3  -1  15 9029.54 960.265   2
   3   1  15 9341.13 931.384   2
  -3  -1 -16 1060.18 808.208   0
   3   1  16 588.803 762.890   2
  -3   1 -17 16001.0 1117.32   0
   3   1  17 16208.7 1162.81   2
  -3  -1 -17 15936.8 1220.94   0
  -3   1 -18 3325.04 905.465   0
  -3  -1 -18 4725.92 1006.54   0
  -3  -1 -19 5138.28 997.418   0
  -3   1 -19 5347.46 996.053   0
  -3   1 -20 3572.19 970.897   0
  -3  -1 -20 3579.25 1051.87   0
  -3   1 -21 1743.08 960.835   0
  -3  -1 -21 1592.31 1078.64   0
  -3   1 -22 970.983 987.062   0
   3  -2 -22 1673.90 971.935   0
   3   2 -21 1179.17 783.187   0
   3  -2 -21 1284.04 969.346   0
   3  -2 -20 2436.04 976.828   0
   3   2 -20 1738.76 759.924   0
   3   2 -19 4300.10 819.865   0
   3  -2 -19 5761.76 986.849   0
   3   2 -18 8455.00 842.227   0
   3  -2 -18 8129.57 963.120   0
   3   2 -17 18219.4 992.893   0
   3  -2 -17 19742.4 1193.32   0
   3  -2 -16 13487.3 972.843   0
   3   2 -16 13776.0 863.743   0
   3  -2 -15 33816.6 1294.04   0
   3   2 -15 30460.6 1070.11   0
   3   2 -14 3630.97 611.055   0
   3  -2 -14 3081.07 763.727   0
   3   2 -13 43788.6 1137.03   0
   3  -2 -13 46615.5 1378.64   0
   3   2 -12 576.144 456.410   0
   3   2 -12 482.849 228.102   1
   3  -2 -12 545.748 629.456   0
  -3   2  12 652.700 240.400   1
   3  -2 -11 119212. 1847.11   0
   3   2 -11 115007. 1528.45   0
  -3   2  11 114401. 1093.62   1
   3   2 -10 10712.0 426.519   1
   3   2 -10 10134.1 537.934   0
   3  -2 -10 10948.3 716.069   0
  -3   2  10 10436.6 406.770   1
  -3   2   9 68481.2 878.177   1
   3   2  -9 66277.2 1035.32   0
   3  -2  -9 68020.1 1300.30   0
   3  -2  -8 199.869 456.658   0
  -3   2   8 49.6225 262.487   1
   3   2  -8-276.946 299.323   0
  -3   2   7 47101.3 760.339   1
   3   2  -7 46253.3 744.952   0
   3  -2  -7 45607.4 1000.50   0
  -3  -2   6 7845.45 345.858   0
  -3   2   6 7996.89 392.533   1
   3  -2  -6 8365.47 531.895   0
   3   2  -6 7608.55 338.054   0
   3   2  -5 98988.2 857.713   0
  -3   2   5 98724.5 1069.86   1
  -3  -2   5 99369.2 856.341   0
   3  -2  -5 95109.6 1213.44   0
   3   2  -4 250.147 182.682   0
   3  -2  -4 439.372 363.949   0
  -3   2   4 213.476 299.123   1
  -3  -2   4 181.991 176.330   0
  -3  -2   3 428.136 175.959   0
  -3   2   3 310.480 310.904   1
   3  -2  -3 353.416 325.862   0
  -3   2   2 34131.4 722.581   1
   3  -2  -2 34432.7 676.034   0
  -3  -2   2 35562.2 452.686   0
   3  -2  -1 2757.33 348.369   0
  -3   2   1 3102.57 431.784   1
  -3   2   0 18406.8 568.761   1
  -3   2   0 17234.8 515.875   0
   3  -2   0 17568.2 497.089   0
  -3   2  -1 7061.67 450.340   1
  -3   2  -1 6229.22 374.360   0
  -3   2  -2 46815.4 803.527   1
   3  -2   2 46914.7 779.972   2
  -3   2  -3 30783.7 674.155   1
   3  -2   3 30049.0 714.838   2
  -3   2  -4 516.695 310.352   1
   3  -2   4 416.708 393.507   2
  -3   2  -5 32087.1 681.312   1
   3  -2   5 32222.4 836.686   2
  -3   2  -6 6137.93 378.287   1
   3  -2   6 5681.40 545.626   2
   3  -2   7 14180.8 674.516   2
   3   2   7 16446.6 657.252   2
  -3   2  -7 14790.6 496.488   1
   3   2   8 177.955 435.969   2
   3  -2   8-40.1742 492.631   2
  -3   2  -8 13.6103 281.028   1
  -3   2  -9 62361.7 901.633   1
   3   2   9 68789.7 1312.75   2
   3  -2   9 62224.5 1404.21   2
   3   2  10 10920.4 695.997   2
   3  -2  10 10591.3 838.075   2
  -3   2 -10 10527.2 447.117   1
   3  -2  11 65803.8 1592.11   2
   3   2  11 68605.5 1446.06   2
  -3   2 -11 68765.0 908.474   1
   3   2  12 8948.98 751.113   2
  -3   2 -12 9279.71 397.430   1
   3  -2  12 9264.75 833.447   2
   3  -2  13 29213.8 1236.67   2
   3   2  13 29458.2 1144.91   2
   3  -2  14 8686.03 967.226   2
   3   2  14 8101.71 817.501   2
  -3  -2 -15 24315.6 1211.66   0
   3   2  15 24374.2 1164.22   2
  -3  -2 -16 14957.9 1177.96   0
   3   2  16 16610.9 1069.21   2
   3   2  17 1616.60 762.779   2
  -3  -2 -17 2236.33 910.029   0
  -3  -2 -18 3954.88 968.161   0
  -3   2 -18 2505.05 853.936   0
  -3   2 -19 1059.69 853.310   0
  -3  -2 -19 2272.52 1000.32   0
  -3   2 -20 675.603 857.646   0
  -3  -2 -20 1886.20 969.681   0
  -3   2 -21 1052.21 897.808   0
  -3   2 -22 2384.89 995.309   0
   3  -3 -21 10303.5 1201.01   0
   3  -3 -20 1041.45 982.822   0
   3   3 -19 3876.12 706.031   0
   3  -3 -19 4292.22 936.679   0
   3  -3 -18 7475.30 1026.51   0
   3   3 -18 4733.76 721.348   0
   3   3 -17 4024.26 678.176   0
   3  -3 -17 3968.58 894.192   0
   3  -3 -16 25468.4 1284.58   0
   3   3 -16 21104.3 929.703   0
   3   3 -15-114.257 499.100   0
   3  -3 -15-133.865 667.450   0
   3   3 -14 41127.4 1105.76   0
   3  -3 -14 45264.2 1426.12   0
   3   3 -13 2020.46 512.260   0
   3  -3 -13 790.458 630.262   0
   3  -3 -12 52864.2 1442.90   0
   3   3 -12 54778.4 1101.05   0
  -3   3  12 51347.5 883.058   1
   3   3 -11 17578.6 657.625   0
   3  -3 -11 18644.6 941.661   0
  -3   3  11 18505.0 594.633   1
  -3   3  10 98146.0 1221.12   1
   3  -3 -10 95737.7 1678.58   0
   3   3 -10 95671.9 1232.69   0
   3  -3  -9 684.121 539.490   0
  -3   3   9 1210.95 327.935   1
   3   3  -9 683.786 303.116   0
  -3   3   8 103047. 1241.73   1
   3   3  -8 108162. 1090.41   0
   3  -3  -8 102412. 1560.06   0
  -3   3   7 34625.8 758.973   1
   3   3  -7 30959.1 555.173   0
   3  -3  -7 31637.4 896.061   0
  -3   3   6 34695.9 762.679   1
   3   3  -6 34954.4 512.958   0
   3  -3  -6 35628.4 882.849   0
   3  -3  -6 35168.5 550.573   2
  -3  -3   5 21345.7 346.670   0
   3   3  -5 21367.7 348.995   0
   3  -3  -5 22388.1 726.689   0
   3  -3  -4 42091.2 848.590   0
  -3  -3   4 41113.5 384.468   0
  -3   3   4 41558.0 835.375   1
  -3  -3   3 42001.1 379.765   0
   3  -3  -3 43015.2 815.473   0
  -3   3   3 43452.3 864.444   1
   3  -3  -2 10384.6 471.066   0
  -3   3   2 11824.9 549.596   1
   3  -3  -1 64790.7 896.058   0
  -3   3   1 65313.6 1041.12   1
   3  -3   0 11052.4 367.473   2
  -3   3   0 10283.9 522.240   1
   3  -3   0 10191.3 424.712   0
   3  -3   1 28356.7 577.409   2
  -3   3  -1 28101.2 734.663   1
   3  -3   2 59589.3 882.890   2
  -3   3  -2 60731.8 994.843   1
  -3   3  -3 32613.6 775.363   1
   3  -3   3 31564.4 732.578   2
  -3   3  -4 99275.2 1249.54   1
   3  -3   4 90328.1 1244.91   2
  -3   3  -5 63846.0 1028.53   1
   3  -3   5 63256.7 1136.33   2
  -3   3  -6 69465.8 1079.36   1
   3  -3   6 68742.4 1266.75   2
   3   3   7 2681.62 433.495   2
   3  -3   7 3026.44 501.578   2
  -3   3  -7 2975.04 386.652   1
   3   3   8 74030.8 1262.15   2
  -3   3  -8 77356.0 1152.14   1
   3  -3   8 76616.9 1502.79   2
   3   3   9 3154.90 523.226   2
  -3   3  -9 2513.48 418.623   1
   3  -3   9 2180.10 659.244   2
  -3   3 -10 35526.0 802.081   1
   3   3  10 36401.3 1036.34   2
   3  -3  10 36973.9 1196.16   2
  -3   3 -11 684.121 371.314   1
   3  -3  11 587.463 737.494   2
   3   3  11 441.621 516.202   2
  -3   3 -12 32448.7 762.903   1
   3  -3  12 33521.8 1275.23   2
   3   3  12 33193.5 1105.39   2
   3   3  13 543.311 568.827   2
  -3  -3 -13 629.977 765.800   0
   3  -3  13 574.884 773.148   2
   3   3  14 29468.3 1164.55   2
  -3  -3 -14 29750.2 1313.59   0
  -3  -3 -15 8390.98 992.380   0
   3   3  15 5437.54 780.661   2
  -3  -3 -16 8444.69 1027.92   0
   3   3  16 7183.39 846.625   2
  -3  -3 -17 3709.29 973.031   0
   3   3  17 3839.42 795.299   2
  -3  -3 -18 1540.18 990.683   0
  -3   3 -18 1664.75 783.414   0
  -3  -3 -19 780.171 923.746   0
  -3   3 -19 570.960 758.792   0
  -3   3 -20-253.728 809.927   0
  -3  -3 -20 177.179 1062.57   0
   3  -4 -21 278.882 1067.60   0
   3  -4 -20 10468.7 1205.41   0
   3  -4 -19 1079.63 878.061   0
   3  -4 -18 8780.61 1090.87   0
   3  -4 -17 2501.52 875.966   0
   3  -4 -16 5370.93 829.681   0
   3  -4 -15 26539.3 1264.13   0
   3   4 -15 27156.4 933.820   0
   3  -4 -14 1722.58 735.935   0
   3   4 -14 368.003 418.761   0
   3  -4 -13 7352.71 793.120   0
   3   4 -13 6789.54 532.889   0
   3   4 -12 1860.92 411.077   0
   3  -4 -12 3150.22 761.505   0
  -3   4  12 3161.39 447.824   1
   3  -4 -11 2584.74 673.065   0
  -3   4  11 2087.93 445.656   1
   3   4 -11 1636.83 371.575   0
  -3   4  10 12104.2 606.611   1
   3   4 -10 11067.2 483.713   0
   3  -4 -10 11659.5 847.040   0
  -3   4   9 52606.5 1029.93   1
   3   4  -9 51007.6 764.800   0
   3  -4  -9 54384.4 1302.00   0
  -3   4   8 9637.68 549.728   1
   3   4  -8 10297.7 353.203   0
   3  -4  -8 9316.04 702.147   0
   3  -4  -8 8717.13 368.711   2
   3  -4  -7 44730.6 1102.64   0
  -3   4   7 46961.5 997.094   1
   3   4  -7 40592.0 496.278   0
   3  -4  -7 39320.2 550.213   2
  -3   4   6 26260.2 789.242   1
   3  -4  -6 23929.4 342.234   2
   3  -4  -6 25317.9 816.862   0
   3  -4  -5 734.943 446.238   0
  -3   4   5 666.707 403.117   1
  -3   4   4 150083. 1699.12   1
   3  -4  -4 150026. 1617.65   0
  -3   4   3 11069.7 616.952   1
   3  -4  -3 9055.49 504.907   0
   3  -4  -2 56232.7 944.154   0
   3  -4  -2 53601.5 465.676   2
  -3   4   2 54736.7 1087.73   1
   3  -4  -1 3481.79 356.041   0
  -3   4   1 3939.48 517.642   1
   3  -4  -1 3421.52 223.256   2
   3  -4   0 9009.59 415.876   0
  -3   4   0 9143.08 540.884   1
   3  -4   0 9226.44 349.928   2
   3  -4   1 31001.8 631.576   2
  -3   4  -1 32802.7 886.826   1
  -3   4  -2 155659. 1745.78   1
   3  -4   2 155160. 1453.73   2
  -3   4  -3 34718.7 889.954   1
   3  -4   3 35385.0 807.367   2
   3  -4   4 50095.0 1006.63   2
  -3   4  -4 49442.2 1041.81   1
   3  -4   5 7971.02 560.869   2
  -3   4  -5 7594.77 549.404   1
  -3   4  -6 39731.5 949.709   1
   3  -4   6 38839.0 1015.11   2
   3   4   7 9422.23 533.675   2
   3  -4   7 7109.09 645.940   2
  -3   4  -7 8057.70 560.958   1
   3   4   8 5572.59 515.746   2
  -3   4  -8 4843.16 519.744   1
   3  -4   8 4276.75 672.871   2
  -3   4  -9 27438.4 849.271   1
   3   4   9 28477.9 889.339   2
   3  -4   9 25691.1 1073.85   2
   3  -4  10 3419.27 703.182   2
   3   4  10 2565.45 530.661   2
  -3   4 -10 2644.07 474.304   1
  -3  -4 -11 24123.5 1101.45   0
  -3   4 -11 22683.0 776.419   1
   3   4  11 19792.7 859.563   2
   3   4  12 396.423 507.006   2
  -3   4 -12 598.998 399.223   1
  -3  -4 -12 549.441 689.664   0
  -3  -4 -13 311.739 760.944   0
   3   4  13 941.157 555.889   2
  -3  -4 -14 1045.45 829.085   0
   3   4  14 1602.81 618.811   2
  -3  -4 -15 591.402 748.576   0
   3   4  15 193.142 623.207   2
  -3  -4 -16 604.457 848.842   0
   3   4  16 1100.85 672.076   2
  -3  -4 -17 981.422 933.827   0
  -3  -4 -18 925.371 928.240   0
  -3  -4 -19 978.170 1014.97   0
   3  -5 -20 1220.47 1039.61   0
   3  -5 -19 435.115 902.083   0
   3  -5 -18 2585.46 988.314   0
   3  -5 -17 476.562 784.548   0
   3  -5 -16 853.418 747.097   0
   3  -5 -15 1089.25 751.598   0
   3  -5 -14 1101.03 677.685   0
  -3   5  13 15448.7 722.413   1
   3  -5 -13 16571.3 1033.28   0
  -3   5  12 129.180 447.573   1
   3  -5 -12 0.95712 700.624   0
  -3   5  11 31168.1 940.726   1
   3   5 -11 33162.6 690.342   0
   3  -5 -11 36576.1 1282.39   0
  -3   5  10 5959.86 586.002   1
   3   5 -10 6450.29 332.587   0
   3  -5 -10 6433.36 742.999   0
   3   5  -9 10082.1 297.088   0
  -3   5   9 11717.9 684.479   1
   3  -5  -9 12237.1 851.161   0
   3  -5  -8 193.191 528.596   0
  -3   5   8-199.809 479.923   1
  -3   5   7 220.443 476.913   1
   3  -5  -7 215.143 482.719   0
   3  -5  -6-31.4141 476.027   0
  -3   5   6-74.5842 476.639   1
   3  -5  -5 1731.66 468.834   0
  -3   5   5 2195.17 537.616   1
  -3   5   4-12.4564 440.881   1
   3  -5  -4-179.657 403.443   0
   3  -5  -3 38230.3 882.250   0
  -3   5   3 38445.1 1054.96   1
   3  -5  -2 5342.44 442.032   0
  -3  -5   2 4815.70 183.276   0
  -3   5   2 5302.57 583.100   1
  -3   5   1 13544.6 740.192   1
   3  -5  -1 13243.1 551.357   0
  -3  -5   1 13562.4 366.975   0
   3  -5   0 19669.9 591.937   0
  -3   5   0 20405.2 838.988   1
  -3  -5   0 19668.2 494.697   0
  -3   5  -1 27950.5 916.618   1
  -3  -5  -1 26180.2 618.656   0
  -3   5  -2 21450.9 821.779   1
  -3  -5  -2 18185.5 604.148   0
  -3  -5  -3 42652.6 903.786   0
  -3   5  -3 44072.1 1092.28   1
   3  -5   3 45297.8 928.702   2
   3  -5   4 3260.04 460.151   2
  -3  -5  -4 3282.79 461.914   0
  -3   5  -4 4462.08 582.751   1
   3  -5   5 4264.57 530.706   2
  -3   5  -5 4454.22 564.165   1
  -3  -5  -5 5221.46 542.424   0
  -3  -5  -6 1628.25 521.003   0
  -3   5  -6 1624.03 503.845   1
  -3  -5  -7 285.923 548.860   0
  -3   5  -7 577.391 477.574   1
   3   5   8 3171.31 468.627   2
  -3   5  -8 3271.48 559.011   1
  -3  -5  -8 3159.54 650.153   0
   3   5   9 8583.99 591.439   2
  -3  -5  -9 8130.92 784.197   0
  -3   5  -9 7034.55 633.520   1
  -3  -5 -10 3296.72 721.991   0
  -3   5 -10 2113.70 525.998   1
   3   5  10 2533.90 487.840   2
  -3   5 -11 10064.6 680.114   1
   3   5  11 8620.44 623.532   2
  -3  -5 -11 9104.07 895.835   0
  -3  -5 -12 1866.81 770.160   0
   3   5  12 1903.59 531.332   2
  -3   5 -12 1629.46 494.117   1
   3   5  13 1717.69 560.923   2
  -3  -5 -13 962.347 801.148   0
  -3  -5 -14 569.268 826.378   0
   3   5  14 849.802 572.639   2
  -3  -5 -15 3773.27 928.654   0
  -3  -5 -16 832.923 813.495   0
  -3  -5 -17 546.739 862.565   0
  -3  -5 -18 4401.08 1103.99   0
   3  -6 -19 10307.4 1258.59   0
   3  -6 -18 5398.28 1124.87   0
   3  -6 -17 14448.4 1203.81   0
   3  -6 -16 4241.51 903.482   0
   3  -6 -15 51.6397 762.843   0
   3  -6 -14 2066.28 805.999   0
  -3   6  13 5900.36 595.767   1
   3   6 -13 6232.24 637.332   1
   3  -6 -13 5895.49 871.351   0
  -3   6  12 1403.67 520.079   1
   3  -6 -12 2042.56 687.030   0
   3  -6 -11 2572.26 672.060   0
  -3   6  11 1994.10 546.286   1
  -3   6  10 199.255 524.993   1
   3  -6 -10 22.7364 610.036   0
  -3   6   9 966.692 560.237   1
   3  -6  -9 661.095 627.099   0
  -3   6   8 3994.13 644.939   1
   3  -6  -8 3587.33 645.273   0
  -3   6   7 617.185 547.524   1
   3  -6  -7 451.195 541.231   0
  -3   6   6 2246.43 593.696   1
   3  -6  -6 2741.02 560.184   0
  -3   6   5 1676.23 626.794   1
   3  -6  -5 2291.76 509.917   0
   3  -6  -4 9596.34 633.347   0
  -3   6   4 10373.6 769.890   1
   3  -6  -3 13006.6 637.493   0
  -3   6   3 13861.3 855.133   1
   3  -6  -2 9904.91 553.453   0
  -3  -6   2 8801.04 235.652   0
  -3   6   2 9939.57 768.261   1
  -3  -6   1 163.946 208.096   0
   3  -6  -1 247.800 344.492   0
  -3   6   1 793.981 600.472   1
   3  -6   0 11646.9 533.482   0
  -3  -6   0 11809.6 443.122   0
  -3   6   0 11731.7 813.796   1
  -3   6  -1 5972.36 639.858   1
  -3  -6  -1 8336.61 460.130   0
  -3  -6  -2 11134.7 534.762   0
  -3   6  -2 12286.4 821.528   1
  -3   6  -3 33239.1 1122.74   1
  -3  -6  -3 34739.1 878.076   0
  -3   6  -4 9781.72 766.075   1
  -3  -6  -4 8331.46 587.522   0
  -3  -6  -5 9452.90 681.207   0
  -3   6  -5 7154.76 704.317   1
  -3  -6  -6-68.4118 512.556   0
  -3   6  -6-351.528 556.610   1
  -3  -6  -7 260.425 551.294   0
  -3   6  -7 270.894 576.293   1
  -3   6  -8 2528.53 619.934   1
   3   6   8 2882.73 428.455   2
  -3  -6  -8 3026.44 661.500   0
  -3  -6  -9 1441.38 686.711   0
  -3   6  -9 1553.23 561.130   1
   3   6   9 1865.09 419.118   2
   3   6  10 3054.21 474.004   2
  -3   6 -10 3314.19 584.855   1
  -3  -6 -10 3385.14 705.914   0
  -3   6 -11-42.7533 522.689   1
  -3  -6 -11-242.670 691.892   0
  -3  -6 -12 1965.40 800.051   0
  -3   6 -12 1937.96 551.150   1
  -3  -6 -13 3043.60 812.320   0
  -3  -6 -14 2685.13 850.267   0
  -3  -6 -15 10953.5 1116.31   0
  -3  -6 -16 5540.65 1066.43   0
  -3  -6 -17 780.886 941.082   0
  -3  -6 -18 3450.78 1048.80   0
   3  -7 -18 2908.25 1061.45   0
   3  -7 -17 4815.76 1087.25   0
   3  -7 -16-256.374 896.230   0
   3  -7 -15 7826.89 1034.42   0
   3  -7 -14 3795.45 858.619   0
   3  -7 -13 4475.60 907.243   0
   3   7 -13 4495.88 672.633   1
  -3   7  13 4131.32 637.394   1
   3  -7 -12 1799.10 722.620   0
  -3   7  12 1606.82 582.974   1
  -3   7  11 19.9031 544.038   1
   3  -7 -11 756.682 691.911   0
  -3   7  10 338.488 579.228   1
   3  -7 -10-44.5988 623.340   0
  -3   7   9 12558.5 860.121   1
   3  -7  -9 12902.1 902.485   0
   3  -7  -8 5311.16 715.508   0
  -3   7   8 4684.55 725.104   1
   3  -7  -7 781.788 577.419   0
  -3   7   7 1139.70 662.478   1
   3  -7  -6 826.448 550.610   0
  -3   7   6 256.122 630.653   1
   3  -7  -5 19575.9 852.181   0
  -3   7   5 19590.6 985.049   1
  -3   7   4 1525.63 727.074   1
   3  -7  -4 1211.88 499.322   0
   3  -7  -3 46292.1 1092.78   0
  -3   7   3 44406.2 1363.24   1
   3  -7  -2 5589.33 513.355   0
  -3   7   2 5387.69 731.116   1
   3  -7  -1 92579.7 1354.66   0
  -3   7   1 91941.3 1819.62   1
  -3   7   0 9607.05 887.643   1
   3  -7   0 9448.87 541.334   0
  -3  -7   0 9465.87 444.016   0
  -3  -7  -1 46645.1 875.203   0
  -3   7  -1 45109.7 1359.88   1
  -3  -7  -2 13089.9 602.448   0
  -3   7  -2 14012.9 964.662   1
  -3  -7  -3 27125.3 827.222   0
  -3   7  -3 28814.9 1165.02   1
  -3   7  -4 9288.15 850.630   1
  -3  -7  -4 9597.73 651.947   0
  -3   7  -5 12393.8 936.790   1
  -3  -7  -5 11692.3 724.634   0
  -3   7  -6 5202.67 742.487   1
  -3  -7  -6 5291.84 662.064   0
  -3   7  -7 3468.99 706.646   1
  -3  -7  -7 4176.44 681.348   0
  -3  -7  -8 1566.26 632.837   0
  -3   7  -8 1656.77 645.398   1
  -3   7  -9 1716.70 649.044   1
  -3  -7  -9 1426.11 674.911   0
  -3  -7 -10 533.553 688.375   0
  -3   7 -10 602.182 587.761   1
  -3   7 -11 1539.87 624.445   1
  -3  -7 -11 1574.85 724.117   0
  -3  -7 -12-378.918 765.644   0
  -3   7 -12 237.823 572.824   1
  -3  -7 -13 1175.66 794.414   0
  -3  -7 -14 597.598 900.413   0
  -3  -7 -15 6686.38 1048.15   0
  -3  -7 -16 603.005 894.813   0
  -3  -7 -17 6265.59 1126.17   0
   3  -8 -17 2989.73 988.059   0
   3  -8 -16 9854.58 1149.32   0
   3  -8 -15 1624.47 933.609   0
   3  -8 -14 1417.56 858.059   0
   3  -8 -13 1555.72 863.843   0
   3   8 -13 1125.81 677.454   1
  -3   8  12 2389.34 715.476   1
   3  -8 -12 1495.29 801.143   0
   3   8 -12 1358.54 735.206   1
   3  -8 -11 1853.88 745.765   0
  -3   8  11 1506.39 674.800   1
  -3   8  10 2181.16 743.601   1
   3  -8 -10 1733.89 752.413   0
   3  -8  -9 1095.45 634.389   0
  -3   8   9 1413.83 660.321   1
  -3   8   8 7420.14 846.710   1
   3  -8  -8 7852.95 810.664   0
   3  -8  -7 435.231 561.820   0
  -3   8   7 265.019 643.656   1
   3  -8  -6 21273.1 946.283   0
  -3   8   6 20459.5 1072.11   1
   3  -8  -5 19821.7 884.438   0
  -3   8   5 19756.2 1110.57   1
   3  -8  -4 56519.1 1285.15   0
  -3   8   4 56257.8 1573.75   1
  -3   8   3-21.3481 715.185   1
   3  -8  -3 149.013 419.852   0
   3  -8  -2 4011.19 530.160   0
  -3   8   2 4222.29 843.362   1
  -3   8   1 52446.9 1588.33   1
   3  -8  -1 48289.4 1047.36   0
  -3   8   0 18935.1 1079.07   1
   3  -8   0 19031.5 684.259   0
  -3   8  -1 5148.02 796.106   1
  -3   8  -2 88459.1 1969.05   1
  -3  -8  -3 1951.62 457.228   0
  -3   8  -3 2559.08 805.583   1
  -3   8  -4 26690.1 1236.19   1
  -3  -8  -4 25887.3 899.247   0
  -3  -8  -5 5183.43 614.622   0
  -3   8  -5 5220.10 836.653   1
  -3   8  -6 3627.40 778.183   1
  -3  -8  -6 2847.00 588.526   0
  -3  -8  -7 2885.41 621.995   0
  -3   8  -7 2744.71 708.050   1
  -3  -8  -8 5753.85 754.444   0
  -3   8  -8 5270.95 833.172   1
  -3  -8  -9 364.078 623.338   0
  -3   8  -9 708.801 698.875   1
  -3  -8 -10 2401.78 784.803   0
  -3   8 -10 2032.01 709.795   1
  -3   8 -11 1061.85 659.801   1
  -3  -8 -11 1348.55 754.857   0
  -3   8 -12-144.337 689.792   1
  -3  -8 -12 492.103 808.539   0
  -3  -8 -13 4236.72 930.214   0
  -3  -8 -14 164.972 838.820   0
  -3  -8 -15 19.2953 940.298   0
  -3  -8 -16 418.549 983.535   0
   3  -9 -16 1244.90 953.528   0
   3  -9 -15 1756.96 976.260   0
   3  -9 -14 6296.67 1006.82   0
   3  -9 -13-15.8144 860.856   0
   3  -9 -12 1457.98 849.961   0
  -3   9  12 1450.21 765.995   1
   3   9 -12 1817.68 769.361   1
   3  -9 -11-379.964 776.163   0
   3   9 -11-35.0904 765.527   1
  -3   9  11 309.640 708.668   1
   3  -9 -10 8902.00 923.296   0
  -3   9  10 9506.27 977.904   1
   3   9 -10 8594.46 994.496   1
  -3   9   9 6049.68 922.046   1
   3  -9  -9 7808.43 863.602   0
   3  -9  -8 7908.26 799.340   0
  -3   9   8 6936.72 920.739   1
  -3   9   7 18099.4 1167.61   1
   3  -9  -7 18171.4 960.306   0
  -3   9   6-43.7129 748.065   1
   3  -9  -6 274.917 539.492   0
   3  -9  -5 24503.3 1001.58   0
  -3   9   5 25567.3 1285.00   1
   3  -9  -4 1278.39 517.474   0
  -3   9   4 860.960 767.436   1
  -3   9   3 10379.9 1061.64   1
  -3   9   2 1510.90 823.923   1
  -3   9   1 25977.6 1327.15   1
  -3   9   0 389.296 774.396   1
  -3   9  -1 12238.2 991.570   1
  -3   9  -2 824.282 824.360   1
  -3   9  -3 25309.1 1263.44   1
  -3   9  -4 79.6404 707.320   1
  -3   9  -5 10988.0 1006.28   1
  -3   9  -6 9976.50 982.497   1
  -3   9  -7 11170.6 1045.66   1
  -3  -9  -7 12585.6 878.696   0
  -3  -9  -8 4316.04 728.943   0
  -3   9  -8 3792.04 889.102   1
  -3  -9  -9 462.936 669.032   0
  -3   9  -9 1050.06 789.522   1
  -3  -9 -10 3049.27 765.964   0
  -3   9 -10 3057.51 816.394   1
  -3   9 -11 827.473 757.958   1
  -3  -9 -11 511.268 743.956   0
   3   9  11 691.288 710.641   1
  -3  -9 -12 5774.67 932.943   0
  -3  -9 -13-415.128 821.298   0
  -3  -9 -14 2111.70 947.304   0
  -3  -9 -15 1922.42 1018.68   0
   3 -10 -14 583.864 890.684   0
   3 -10 -13 2371.38 901.374   0
   3 -10 -12-128.042 814.718   0
  -3  10  12 549.709 773.714   1
   3  10 -12-467.364 815.511   1
   3 -10 -11 2499.97 838.328   0
  -3  10  11 2433.12 869.135   1
   3  10 -11 1674.00 841.873   1
   3 -10 -10 143.003 699.639   0
  -3  10  10-2.24065 797.492   1
   3  10 -10 538.718 835.620   1
  -3  10   9 1587.27 827.821   1
   3  10  -9 1751.61 891.700   1
   3 -10  -9 1454.09 726.289   0
  -3  10   8 8859.84 1040.83   1
   3  10  -8 7000.58 1031.30   1
  -3  10   7 131.835 863.523   1
  -3  10   6 6471.54 1015.64   1
  -3  10   5 2950.39 910.201   1
  -3  10   4 9193.97 1029.89   1
  -3  10   3 5071.82 1013.67   1
  -3  10   2 16842.8 1280.86   1
  -3  10   1 514.887 915.238   1
  -3  10   0 30267.3 1491.39   1
  -3  10  -1 1383.56 772.730   1
  -3  10  -2 5198.22 1034.44   1
  -3  10  -3 5746.63 953.588   1
  -3  10  -4 1318.97 831.145   1
  -3  10  -5 8.64429 888.819   1
  -3  10  -6 1068.01 891.186   1
  -3  10  -7 4372.99 935.092   1
  -3  10  -8 19.1813 806.035   1
   3  10   9 951.330 806.048   1
  -3  10  -9 1402.16 881.773   1
  -3  10 -10 514.505 824.261   1
   3  10  10 598.803 771.174   1
   3  10  11 2982.45 874.430   1
  -3  10 -11 2632.14 882.156   1
  -3 -10 -13 4935.31 974.675   0
   3  11 -12 55.9811 894.583   1
  -3  11  12 197.222 819.241   1
   3  11 -11 311.633 881.752   1
  -3  11  11 1305.35 881.641   1
   3  11 -10 720.829 905.663   1
  -3  11  10 988.982 900.030   1
  -3  11   9 462.647 922.167   1
   3  11  -9 826.773 940.959   1
  -3  11   8-109.454 897.503   1
   3  11  -8 337.593 910.692   1
  -3  11   7-376.998 930.949   1
   3  11  -7-118.615 896.597   1
  -3  11   6 538.886 836.790   1
   3  11  -6 835.177 941.546   1
  -3  11   5 2175.10 1004.80   1
   3  11  -5 1876.83 994.264   1
  -3  11   4 49.8366 906.051   1
  -3  11   3 468.977 850.634   1
  -3  11   2 1736.81 883.955   1
  -3  11   1 1386.91 867.731   1
  -3  11   0 1007.55 856.279   1
  -3  11  -1-131.951 956.415   1
  -3  11  -2 3773.32 993.624   1
  -3  11  -3 62.7555 966.671   1
  -3  11  -4 1242.75 878.062   1
  -3  11  -5 4426.92 1037.39   1
  -3  11  -6 1005.65 925.658   1
   3  11   6 1376.08 951.729   1
   3  11   7 956.506 914.579   1
  -3  11  -7-6.72759 903.128   1
  -3  11  -8 519.820 860.251   1
   3  11   8 1633.62 951.199   1
  -3  11  -9 1064.31 937.735   1
   3  11   9 484.915 896.076   1
  -3  11 -10 476.904 873.147   1
   3  11  10 302.118 866.097   1
   3  11  11 1247.02 886.378   1
  -3  11 -11 861.868 891.893   1
   3  12  -3 191.158 1084.21   1
   3  12  -2 759.764 917.498   1
   3  12  -1 453.095 994.232   1
  -3  12   0 2010.85 1128.21   1
  -3  12  -1-201.202 938.665   1
   4   0 -23-65.8852 909.620   0
   4   0 -22 832.614 892.085   0
   4   0 -21 707.121 826.481   0
   4   0 -20 2091.80 864.059   0
   4   0 -19 109.602 780.630   0
   4   0 -18 2437.02 766.405   0
   4   0 -17 155.351 675.295   0
   4   0 -16 3031.28 721.772   0
   4   0 -15 193.796 607.012   0
   4   0 -14 13958.3 876.686   0
   4   0 -13-299.031 593.349   0
   4   0 -13-49.8591 115.550   1
   4   0 -12 694.281 524.716   0
   4   0 -12 772.525 179.444   1
   4   0 -11 101.023 467.586   0
   4   0 -11 78.8963 191.186   1
   4   0 -10-8.24979 202.745   1
  -4   0  10 63.4255 210.599   1
   4   0 -10-97.9234 435.063   0
   4   0  -9 323.568 234.843   1
   4   0  -9 121.576 392.585   0
  -4   0   9 32.5245 211.397   1
   4   0  -8 79397.6 1214.79   0
   4   0  -8 77046.7 887.187   1
  -4   0   8 81178.9 912.968   1
   4   0  -7 14.2442 244.174   1
   4   0  -7 91.2363 347.465   0
  -4   0   7 10.0982 257.329   1
   4   0  -6 2359.03 389.524   0
  -4   0   6 2525.80 295.744   1
   4   0  -6 1636.16 302.710   1
   4   0  -5-217.146 330.650   0
   4   0  -5 175.639 280.998   1
  -4   0   5-2.49743 295.437   1
   4   0  -4 475600. 9091.63   0
  -4   0   4 494869. 8895.56   1
   4   0  -4 478774. 8779.86   1
  -4   0   3 74.1093 362.890   1
   4   0  -3-24.9646 310.363   0
   4   0  -3-217.409 306.159   1
  -4   0   2 89754.8 994.846   0
  -4   0   2 92732.5 1035.70   1
   4   0  -2 92865.7 994.236   0
  -4   0   1 288.325 388.487   1
  -4   0   1-63.9901 308.313   0
  -4   0   0 942.637 323.431   1
  -4   0  -1 475.750 364.517   1
  -4   0  -2 438570. 8715.31   1
  -4   0  -3 195.314 312.346   1
  -4   0  -4 184788. 1471.16   1
  -4   0  -5-130.105 272.426   1
   4   0   6 33305.9 895.512   2
  -4   0  -6 34056.1 692.872   1
   4   0   7 15.3715 456.914   2
  -4   0  -7-56.8746 286.122   1
  -4   0  -8 5073.46 354.058   1
   4   0   8 6139.34 563.436   2
   4   0   9 391.745 567.935   2
  -4   0  -9-31.4630 263.088   1
   4   0  10 56.1823 249.189   1
   4   0  10 182.806 600.897   2
   4   0  11 180.275 602.334   2
   4   0  12 2108.32 716.024   2
   4   0  13 106.728 663.495   2
   4   0  14 21259.8 1171.96   2
   4   0  15-170.707 723.465   2
   4   0  16 28532.7 1348.47   2
   4   0  17 7.57365 749.236   2
  -4   0 -18 8217.44 1117.55   0
  -4   0 -19 1086.24 962.400   0
  -4   0 -20 14584.3 1344.82   0
  -4   0 -21-267.579 1045.83   0
   4   1 -24 2837.15 956.097   0
   4   1 -23 400.051 860.983   0
   4  -1 -23 745.643 1022.29   0
   4   1 -22 475.436 849.447   0
   4  -1 -22-204.068 911.683   0
   4   1 -21 137.934 817.127   0
   4  -1 -21-134.308 861.363   0
   4  -1 -20 9904.61 1111.87   0
   4   1 -20 9039.54 989.858   0
   4   1 -19 727.837 749.910   0
   4  -1 -19 633.999 835.869   0
   4   1 -18 34634.0 1344.47   0
   4  -1 -18 33083.2 1401.16   0
   4  -1 -17 1165.95 729.511   0
   4   1 -17 494.377 648.938   0
   4   1 -16 21713.0 1021.99   0
   4  -1 -16 19888.4 1102.24   0
   4   1 -15 1368.89 626.353   0
   4  -1 -15 1224.30 706.130   0
   4   1 -14 3254.21 629.476   0
   4  -1 -14 1724.25 702.974   0
   4   1 -13 6560.93 682.873   0
   4  -1 -13 7133.25 805.001   0
   4   1 -12 11228.9 360.532   1
   4  -1 -12 11081.3 367.474   1
  -4   1  12 13701.5 401.926   1
   4   1 -12 13781.2 744.718   0
   4  -1 -12 13036.7 807.841   0
   4  -1 -11 4109.68 300.322   1
  -4   1  11 4907.01 317.838   1
   4   1 -11 3961.64 508.450   0
   4  -1 -11 4558.25 579.303   0
   4   1 -11 4201.34 301.103   1
   4  -1 -10 131.648 238.567   1
   4   1 -10 71.5561 242.819   1
   4  -1 -10 354.341 461.129   0
  -4   1  10-44.2829 241.298   1
   4   1 -10 19.0324 397.384   0
   4   1  -9 388.780 384.951   0
   4  -1  -9 811.951 460.920   0
   4  -1  -9 499.595 252.351   1
   4   1  -9 696.052 261.396   1
  -4   1   9 580.857 251.992   1
   4   1  -8 138450. 1481.54   0
  -4   1   8 130895. 1179.63   1
   4   1  -8 136685. 1241.10   1
   4  -1  -8 136183. 1631.24   0
   4  -1  -7 842.908 390.751   0
  -4   1   7 1024.64 285.763   1
   4   1  -7 1000.28 339.835   0
   4  -1  -6 17381.3 647.948   0
   4   1  -6 17488.7 539.510   0
  -4   1   6 18023.5 504.569   1
  -4   1   5 36422.7 684.114   1
   4   1  -5 35780.1 667.317   0
   4  -1  -5 37118.5 803.497   0
  -4   1   4 102670. 1092.09   1
   4   1  -4 103755. 1009.55   0
   4  -1  -4 100611. 1169.23   0
  -4  -1   4 105139. 1018.32   0
  -4  -1   4 103316. 1085.98   1
  -4   1   3 78261.7 990.178   1
  -4  -1   3 78784.8 988.294   1
   4  -1  -3 77465.4 1006.69   0
  -4  -1   3 77680.2 847.231   0
   4   1  -3 74744.6 834.266   0
   4  -1  -2 227825. 1609.02   0
  -4   1   2 217042. 1571.94   1
  -4  -1   2 229358. 1628.22   1
  -4  -1   2 231305. 1408.84   0
  -4   1   1 13598.9 501.006   1
  -4  -1   1 13835.9 505.173   1
   4  -1  -1 12425.1 505.677   0
  -4   1   0 550425. 2489.16   1
  -4  -1   0 548994. 9898.13   1
  -4  -1  -1 163492. 1409.93   1
  -4   1  -1 164591. 1405.89   1
  -4   1  -2 77177.8 984.753   1
  -4  -1  -2 75834.4 986.228   1
  -4  -1  -3 43321.9 768.176   1
  -4   1  -3 41747.8 755.031   1
  -4   1  -4 7192.40 411.301   1
   4  -1   5 34054.0 857.537   2
  -4   1  -5 31772.4 674.742   1
   4  -1   6 208693. 2079.25   2
  -4   1  -6 214216. 1621.85   1
   4  -1   7 3345.98 565.560   2
   4   1   7 4190.04 572.653   2
   4   1   8 24492.1 887.090   2
  -4   1  -8 25258.1 625.024   1
   4  -1   8 25392.9 926.511   2
   4  -1   9 6539.98 696.020   2
  -4   1  -9 6724.40 405.037   1
   4   1   9 6340.63 657.328   2
  -4   1 -10 390.366 301.493   1
   4  -1  10 459.178 636.206   2
   4   1  10 4.41188 519.868   2
  -4   1 -11 3935.76 350.334   1
   4  -1  11 5147.86 768.430   2
   4   1  11 4339.88 651.832   2
  -4   1 -12 106.956 241.122   1
   4   1  12-87.3399 606.692   2
   4  -1  12 94.4245 594.894   2
   4  -1  13-71.3207 735.035   2
   4   1  13 32.4402 673.275   2
   4   1  14 426.705 619.886   2
   4  -1  14 563.857 746.476   2
   4   1  15 3268.11 813.696   2
   4  -1  15 2859.23 852.292   2
   4  -1  16 898.317 880.761   2
   4   1  16 989.444 780.331   2
   4  -1  17 11611.6 1144.64   2
   4   1  17 12801.0 1069.53   2
   4   1  18 761.910 821.745   2
  -4  -1 -18 241.571 864.021   0
  -4  -1 -19 7914.90 1169.57   0
  -4   1 -19 6696.72 1054.77   0
  -4   1 -20 696.416 951.487   0
  -4  -1 -20 807.745 1038.45   0
  -4   1 -21 3110.96 1029.46   0
   4  -2 -22 2191.49 969.304   0
   4  -2 -21 13561.3 1261.14   0
   4   2 -21 12404.4 1057.99   0
   4   2 -20 932.065 710.103   0
   4  -2 -20 1175.56 936.594   0
   4   2 -19 19435.0 1111.57   0
   4  -2 -19 21922.3 1302.42   0
   4  -2 -18 1497.08 849.281   0
   4   2 -18 1657.91 676.514   0
   4   2 -17 11951.0 870.336   0
   4  -2 -17 12201.5 1049.57   0
   4   2 -16 8673.79 776.787   0
   4  -2 -16 7119.25 834.021   0
   4   2 -15 7616.90 727.309   0
   4  -2 -15 7669.81 826.438   0
   4  -2 -14 11541.2 888.326   0
   4   2 -14 12937.0 778.497   0
   4   2 -13 11508.5 717.707   0
   4  -2 -13 11185.8 898.155   0
  -4   2  12 10249.3 437.283   1
   4   2 -12 9797.50 630.107   0
   4  -2 -12 9710.91 764.040   0
   4   2 -11 1801.59 446.273   0
   4  -2 -11 2182.45 648.160   0
  -4   2  11 2549.64 332.238   1
  -4   2  10 19002.3 554.430   1
   4  -2 -10 17675.2 824.584   0
   4   2 -10 19065.4 669.536   0
  -4   2   9 3528.07 338.556   1
   4   2  -9 3048.94 399.571   0
   4  -2  -9 4438.89 596.947   0
  -4   2   8 14698.4 505.036   1
   4  -2  -8 14326.9 701.979   0
   4   2  -8 14466.5 532.807   0
  -4   2   7 50045.1 840.606   1
   4  -2  -7 45660.7 994.358   0
   4   2  -7 45267.8 763.092   0
  -4   2   6 9650.19 454.477   1
  -4  -2   6 7313.72 376.563   0
   4  -2  -6 10248.6 589.294   0
   4   2  -6 9608.23 394.085   0
  -4   2   5 19374.8 587.796   1
   4   2  -5 17563.9 454.201   0
   4  -2  -5 17735.4 626.912   0
  -4  -2   5 17031.3 426.906   0
   4  -2  -4 7226.44 499.736   0
  -4  -2   4 8771.59 334.230   0
  -4   2   4 7683.15 449.577   1
   4   2  -4 8562.66 332.354   0
  -4  -2   3 37739.4 555.249   0
   4  -2  -3 37087.9 786.790   0
  -4   2   3 39563.1 776.990   1
   4  -2  -2 271.623 321.469   0
  -4   2   2 42.2171 382.211   1
  -4   2   1 35721.6 774.274   1
   4  -2  -1 34164.2 709.099   0
  -4   2   0 35110.1 785.724   1
  -4   2  -1 55805.4 934.636   1
  -4   2  -2 32393.9 744.868   1
  -4   2  -3 69877.0 1022.42   1
   4  -2   3 70662.8 1081.64   2
   4  -2   4 33442.2 852.196   2
  -4   2  -4 33310.3 747.017   1
   4  -2   5 38017.6 926.048   2
  -4   2  -5 36816.3 778.956   1
  -4   2  -6 11237.8 514.346   1
   4  -2   6 11018.9 673.874   2
  -4   2  -7 52588.7 919.809   1
   4   2   7 56801.9 1166.12   2
   4  -2   7 52793.1 1206.35   2
  -4   2  -8 639.124 320.284   1
   4  -2   8 834.989 462.478   2
   4   2   8 733.888 450.017   2
   4  -2   9 272.029 592.231   2
  -4   2  -9 249.409 329.188   1
   4   2   9 123.120 477.099   2
   4  -2  10 10597.1 876.532   2
   4   2  10 9899.81 723.463   2
  -4   2 -10 9659.34 486.302   1
  -4   2 -11 825.969 351.628   1
   4   2  11 1011.25 608.116   2
   4  -2  11 246.173 692.071   2
   4  -2  12 4882.11 810.792   2
   4   2  12 3969.02 720.505   2
  -4   2 -12 3735.54 386.721   1
   4  -2  13 2550.17 780.533   2
   4   2  13 2833.99 705.089   2
   4   2  14 12609.3 921.971   2
   4  -2  14 12817.5 1069.28   2
   4   2  15 2129.59 761.444   2
   4  -2  15 2586.13 883.258   2
   4  -2  16 324.183 833.638   2
   4   2  16 43.9590 697.512   2
  -4  -2 -17 612.435 906.489   0
   4   2  17 321.903 792.345   2
  -4  -2 -18 1040.56 973.373   0
   4   2  18 384.800 850.760   2
  -4  -2 -19 452.383 965.843   0
  -4   2 -19 773.019 870.897   0
  -4   2 -20 4192.75 1027.29   0
  -4  -2 -20 3909.27 1056.03   0
  -4   2 -21-228.673 989.511   0
  -4   2 -22 600.692 960.255   0
   4  -3 -22 10412.5 1256.55   0
   4  -3 -21 360.716 899.691   0
   4  -3 -20 14456.9 1298.63   0
   4  -3 -19 4861.61 914.263   0
   4   3 -18 11437.3 843.532   0
   4  -3 -18 13047.1 1161.33   0
   4   3 -17 9992.81 783.925   0
   4  -3 -17 10987.1 1056.12   0
   4  -3 -16 5473.59 845.491   0
   4   3 -16 5273.75 646.031   0
   4   3 -15 16673.2 813.626   0
   4  -3 -15 16814.6 1055.81   0
   4   3 -14 891.025 490.860   0
   4  -3 -14 1777.69 768.007   0
  -4   3  13 26110.2 704.927   1
   4   3 -13 27856.1 882.313   0
   4  -3 -13 28953.7 1216.63   0
  -4   3  12 3471.81 409.949   1
   4   3 -12 3729.58 483.351   0
   4  -3 -12 3753.58 708.717   0
  -4   3  11 22585.7 687.882   1
   4   3 -11 23417.1 725.284   0
   4  -3 -11 24103.7 992.741   0
  -4   3  10 255.516 344.235   1
   4   3 -10-85.8977 347.655   0
   4  -3 -10 138.996 503.775   0
  -4   3   9 50305.6 949.852   1
   4  -3  -9 49175.3 1215.91   0
   4   3  -9 50349.7 858.046   0
  -4   3   8 7040.61 462.904   1
   4   3  -8 6343.35 376.033   0
   4  -3  -8 6103.94 639.633   0
  -4  -3   7 28477.7 561.532   0
   4   3  -7 31443.5 586.822   0
  -4   3   7 30408.0 768.007   1
   4  -3  -7 28996.2 871.604   0
   4   3  -6 31498.3 531.795   0
  -4  -3   6 27587.4 501.775   0
   4  -3  -6 28746.8 849.831   0
  -4   3   6 30132.8 773.354   1
   4  -3  -5 85164.0 1282.40   0
  -4   3   5 89887.0 1240.80   1
   4   3  -5 87001.9 767.126   0
  -4  -3   5 85178.8 751.567   0
  -4  -3   4 12781.3 318.890   0
   4  -3  -4 12750.8 593.413   0
  -4   3   4 12226.6 588.639   1
  -4  -3   3 53263.9 586.095   0
  -4   3   3 53541.0 981.643   1
   4  -3  -3 51294.4 949.013   0
  -4   3   2 46125.7 939.440   1
   4  -3  -2 43640.2 835.572   0
   4  -3  -1 32496.0 728.017   0
  -4   3   1 31902.7 803.663   1
  -4   3   0 141548. 1545.54   1
  -4   3  -1 20190.8 659.348   1
   4  -3   1 20447.3 567.693   2
   4  -3   2 740.671 332.057   2
  -4   3  -2 857.016 390.665   1
   4  -3   3 5417.37 457.461   2
  -4   3  -3 5786.46 484.931   1
   4  -3   4 1145.26 385.341   2
  -4   3  -4 722.591 392.108   1
  -4   3  -5 5014.04 474.208   1
   4  -3   5 4713.32 548.252   2
   4  -3   6 21354.0 794.104   2
  -4   3  -6 23431.0 723.999   1
   4  -3   7 2318.09 556.126   2
  -4   3  -7 2880.12 434.713   1
   4   3   8 580.134 459.919   2
   4  -3   8 333.145 585.509   2
  -4   3  -8 638.510 370.873   1
   4   3   9 25615.2 917.221   2
  -4   3  -9 23910.7 748.489   1
   4  -3   9 22276.6 1025.89   2
  -4   3 -10 3552.42 473.928   1
   4  -3  10 3019.80 725.060   2
   4   3  10 3314.26 596.758   2
   4  -3  11 18777.8 1008.10   2
   4   3  11 18453.8 899.035   2
  -4   3 -11 18769.1 675.469   1
   4  -3  12 3235.42 784.332   2
  -4   3 -12 3609.70 440.037   1
   4   3  12 3616.49 665.489   2
   4   3  13 6906.46 757.160   2
   4  -3  13 6138.54 903.924   2
   4   3  14 7131.79 810.697   2
   4  -3  14 6379.07 919.388   2
  -4  -3 -15 657.804 842.128   0
   4   3  15 1103.73 665.167   2
   4  -3  15 717.357 768.284   2
   4   3  16 1145.60 707.639   2
  -4  -3 -16 919.790 874.447   0
  -4  -3 -17 868.804 896.960   0
   4   3  17 194.269 749.667   2
  -4  -3 -18 534.981 987.308   0
   4   3  18 187.541 789.983   2
  -4  -3 -19 2127.42 963.020   0
  -4   3 -19 800.568 806.258   0
  -4   3 -20 566.628 827.041   0
   4  -4 -21 4380.67 1100.51   0
   4  -4 -20 764.561 988.360   0
   4  -4 -19 1438.54 921.619   0
   4  -4 -18 7826.23 998.801   0
   4  -4 -17 3384.99 913.266   0
   4  -4 -16 7145.88 959.950   0
   4  -4 -15 4731.36 891.759   0
   4   4 -15 3876.73 540.711   0
   4  -4 -14-104.867 688.225   0
   4   4 -14 511.965 409.392   0
   4   4 -13 280.375 408.087   0
  -4   4  13 109.564 388.449   1
   4  -4 -13-169.909 662.674   0
  -4   4  12 50926.0 1065.82   1
   4   4 -12 51981.7 1002.60   0
   4  -4 -12 55133.5 1510.84   0
   4   4 -11 1988.95 379.530   0
  -4   4  11 2567.60 477.262   1
   4  -4 -11 2453.37 728.163   0
  -4   4  10 47212.9 1033.33   1
   4   4 -10 47499.5 827.432   0
   4  -4 -10 45470.1 1286.09   0
   4  -4  -9 591.025 576.533   0
  -4   4   9 1159.17 433.907   1
   4   4  -9 508.282 263.233   0
   4   4  -8 2683.96 247.735   0
   4  -4  -8 2085.26 267.394   2
  -4   4   8 2685.87 453.382   1
   4  -4  -8 2173.60 545.091   0
  -4   4   7 35161.4 912.256   1
   4   4  -7 30726.8 462.828   0
   4  -4  -7 34697.1 1022.72   0
   4  -4  -7 28990.8 507.708   2
  -4   4   6 12912.0 623.131   1
   4  -4  -6 11350.2 666.588   0
   4  -4  -6 11762.9 296.131   2
  -4   4   5 54622.2 1087.51   1
   4  -4  -5 54061.4 1112.81   0
  -4  -4   4 99782.5 607.569   0
   4  -4  -4 110735. 1449.97   0
  -4   4   4 110075. 1506.56   1
  -4   4   3 20699.9 732.109   1
   4  -4  -3 17426.5 654.693   0
  -4  -4   3 16929.9 310.827   0
   4  -4  -2 117130. 1388.97   0
  -4   4   2 112349. 1519.87   1
   4  -4  -2 112751. 876.380   2
   4  -4  -1 48794.6 906.706   0
  -4   4   1 49005.6 1037.35   1
   4  -4  -1 49314.7 675.720   2
   4  -4   0 674.232 327.348   0
  -4   4   0 703.205 449.434   1
   4  -4   0 790.996 267.463   2
  -4   4  -1 70553.9 1227.63   1
   4  -4   1 71941.2 981.128   2
   4  -4   2 2373.65 363.076   2
  -4   4  -2 2373.88 427.154   1
   4  -4   3 1103.13 386.561   2
  -4   4  -3 1545.56 445.576   1
   4  -4   4 7090.05 534.255   2
  -4   4  -4 7330.52 566.292   1
  -4   4  -5 15959.1 708.265   1
   4  -4   5 15029.0 696.356   2
   4  -4   6-8.44802 454.769   2
  -4   4  -6 380.658 439.378   1
   4  -4   7 1673.69 603.603   2
  -4   4  -7 1485.05 466.386   1
   4  -4   8 7527.80 731.759   2
  -4   4  -8 7114.38 596.304   1
   4   4   8 6816.15 580.387   2
   4  -4   9 2123.38 698.600   2
   4   4   9 2570.06 528.075   2
  -4   4  -9 2556.63 514.138   1
   4   4  10 4112.74 596.622   2
  -4   4 -10 3338.93 509.232   1
   4  -4  10 3619.25 725.364   2
   4   4  11 10599.0 742.308   2
   4  -4  11 12375.8 996.223   2
  -4   4 -11 11822.5 658.004   1
   4   4  12 4314.57 642.825   2
   4  -4  12 3947.48 769.662   2
  -4   4 -12 3773.41 489.292   1
   4   4  13 17376.1 927.620   2
  -4  -4 -13 21525.5 1224.22   0
   4  -4  13 20734.2 1222.87   2
   4   4  14 9629.99 822.768   2
  -4  -4 -14 9134.09 973.897   0
  -4  -4 -15 4479.34 965.106   0
   4   4  15 4108.58 746.266   2
   4   4  16 1959.51 724.798   2
  -4  -4 -16 1991.98 956.302   0
  -4  -4 -17 2303.76 948.147   0
   4   4  17 1768.78 743.976   2
  -4  -4 -18 3797.69 1110.49   0
   4   4  18 3036.97 824.069   2
  -4  -4 -19 4482.70 1066.72   0
   4  -5 -20-44.1306 921.937   0
   4  -5 -19 3861.23 1012.34   0
   4  -5 -18 744.645 952.320   0
   4  -5 -17 2186.28 936.457   0
   4  -5 -16 839.014 827.558   0
   4  -5 -15 699.982 821.573   0
   4  -5 -14 4258.20 854.316   0
   4  -5 -13 84.9607 673.513   0
  -4   5  13-53.0080 438.160   1
  -4   5  12 12901.0 704.363   1
   4  -5 -12 12129.4 931.304   0
  -4   5  11-151.283 451.850   1
   4  -5 -11 84.8558 675.221   0
   4   5 -11 185.015 262.280   0
   4   5 -10 3047.10 261.863   0
  -4   5  10 2600.48 517.506   1
   4  -5 -10 3320.14 676.339   0
   4   5  -9 7900.75 264.966   0
  -4   5   9 7688.27 628.667   1
   4  -5  -9 6327.64 755.546   0
  -4   5   8 4802.80 574.360   1
   4  -5  -8 4565.96 679.643   0
   4  -5  -7 6108.96 640.411   0
  -4   5   7 5696.85 599.117   1
  -4   5   6 30387.6 962.713   1
   4  -5  -6 31196.3 972.561   0
   4  -5  -5 28253.9 892.715   0
  -4   5   5 29181.0 957.444   1
   4  -5  -4 24542.9 807.940   0
  -4   5   4 23493.5 850.306   1
  -4  -5   3 5266.19 163.758   0
   4  -5  -3 6444.49 517.164   0
  -4  -5   3 5539.92 171.565   0
  -4   5   3 6182.53 643.483   1
   4  -5  -2 13039.0 612.334   0
  -4   5   2 11484.5 735.372   1
   4  -5  -2 11438.8 303.273   2
   4  -5  -1 27384.6 529.926   2
   4  -5  -1 26670.2 749.840   0
  -4   5   1 27070.5 945.470   1
  -4   5   0 4488.87 541.817   1
   4  -5   0 4873.16 344.337   2
   4  -5   0 4697.82 433.424   0
   4  -5   1 3325.45 375.126   2
  -4   5  -1 3125.26 588.089   1
  -4   5  -2 15325.6 779.784   1
   4  -5   2 14017.9 563.929   2
  -4   5  -3 15349.1 786.553   1
   4  -5   3 14951.7 643.560   2
  -4   5  -4 9761.92 688.414   1
   4  -5   4 9630.62 602.408   2
  -4   5  -5 6282.26 622.839   1
   4  -5   5 7426.85 612.979   2
  -4   5  -6 32779.9 1015.43   1
   4  -5   6 31047.1 1013.19   2
  -4   5  -7 1061.06 550.756   1
   4  -5   7 1092.07 555.773   2
   4  -5   8 14141.1 864.619   2
  -4   5  -8 14169.9 784.329   1
   4   5   8 14339.4 717.241   2
   4   5   9 126.844 453.966   2
  -4   5  -9 253.295 525.940   1
   4  -5   9-109.086 633.151   2
  -4   5 -10 7241.82 655.862   1
   4   5  10 6380.15 608.513   2
   4  -5  10 7477.13 850.589   2
  -4  -5 -10 7297.21 828.010   0
  -4   5 -11 2055.73 529.806   1
  -4  -5 -11 2279.05 755.178   0
   4   5  11 1783.50 537.799   2
  -4  -5 -12 27385.0 1293.74   0
  -4   5 -12 25884.8 928.250   1
   4   5  12 29489.1 1052.36   2
  -4  -5 -13 253.092 760.969   0
   4   5  13 878.762 562.264   2
  -4  -5 -14 32433.0 1432.58   0
   4   5  14 32760.5 1204.89   2
  -4  -5 -15 4179.51 952.556   0
   4   5  15 3717.80 714.904   2
  -4  -5 -16 6041.93 1125.19   0
  -4  -5 -17 5968.64 1116.56   0
  -4  -5 -18 3688.18 1045.60   0
   4  -6 -19 3264.68 1114.42   0
   4  -6 -18 242.075 968.747   0
   4  -6 -17 221.655 899.725   0
   4  -6 -16 357.809 884.114   0
   4  -6 -15 852.797 853.945   0
   4  -6 -14 1509.01 776.080   0
  -4   6  13 7142.60 676.354   1
   4  -6 -13 7899.01 922.072   0
  -4   6  12 288.329 482.670   1
   4  -6 -12 133.694 638.131   0
  -4   6  11 8678.05 690.876   1
   4  -6 -11 9273.60 847.721   0
  -4   6  10 5106.98 636.524   1
   4  -6 -10 5477.73 784.360   0
   4  -6  -9 7479.57 757.522   0
  -4   6   9 8537.74 717.804   1
  -4   6   8 2717.53 614.289   1
   4  -6  -8 2697.90 627.752   0
   4  -6  -7 26928.1 1025.53   0
  -4   6   7 26684.6 1023.01   1
   4  -6  -6 1169.47 539.797   0
  -4   6   6 1222.65 617.577   1
   4  -6  -5 12942.3 739.707   0
  -4   6   5 13041.7 845.415   1
   4  -6  -4 10545.7 660.054   0
  -4   6   4 11177.1 767.744   1
   4  -6  -3 1303.55 454.210   0
  -4   6   3 2180.69 652.204   1
  -4   6   2 2669.59 659.237   1
  -4  -6   2 2202.29 208.380   0
   4  -6  -2 2300.92 455.621   0
   4  -6  -1 1173.86 415.327   0
  -4   6   1 582.761 585.124   1
  -4  -6   1 1049.68 268.155   0
   4  -6   0 2378.30 408.647   0
  -4  -6   0 1986.56 326.826   0
  -4   6   0 2234.02 567.661   1
  -4  -6  -1 7220.78 461.787   0
  -4   6  -1 6918.38 764.456   1
  -4  -6  -2 10559.1 547.535   0
  -4   6  -2 10155.6 810.401   1
  -4  -6  -3 3553.43 503.071   0
  -4   6  -3 5025.57 687.278   1
  -4   6  -4 1645.63 647.982   1
  -4  -6  -4 812.117 469.702   0
  -4  -6  -5 15545.8 780.488   0
  -4   6  -5 17083.8 906.922   1
  -4  -6  -6 176.992 528.510   0
  -4   6  -6-387.349 556.361   1
  -4   6  -7 96242.1 1755.34   1
  -4  -6  -7 98824.0 1782.59   0
  -4   6  -8 8761.79 751.570   1
  -4  -6  -8 9710.97 810.171   0
   4   6   8 9456.44 604.420   2
   4   6   9 15375.0 728.700   2
  -4  -6  -9 16500.2 964.275   0
  -4   6  -9 15256.2 867.404   1
   4   6  10 528.051 459.689   2
  -4   6 -10-128.690 548.229   1
  -4  -6 -10 238.034 691.213   0
  -4   6 -11 1340.59 558.851   1
  -4  -6 -11 1038.43 752.038   0
   4   6  11 753.347 489.276   2
  -4  -6 -12 538.247 790.051   0
  -4   6 -12 979.157 562.898   1
  -4  -6 -13 21910.7 1276.54   0
  -4  -6 -14 2896.29 941.955   0
  -4  -6 -15 12904.5 1234.58   0
  -4  -6 -17 11199.5 1313.73   0
   4  -7 -18 727.235 1045.72   0
   4  -7 -17 8799.53 1174.42   0
   4  -7 -16 569.568 921.054   0
   4  -7 -15 4252.00 906.396   0
   4  -7 -14 226.230 813.491   0
   4  -7 -13 2367.31 793.470   0
  -4   7  13 2766.62 626.288   1
  -4   7  12 730.273 568.888   1
   4  -7 -12 361.019 738.925   0
  -4   7  11 5901.39 710.848   1
   4  -7 -11 6252.59 843.518   0
  -4   7  10 998.898 589.355   1
   4  -7 -10 348.178 633.581   0
  -4   7   9 19760.6 993.575   1
   4  -7  -9 21005.5 1042.52   0
  -4   7   8 11321.9 844.709   1
   4  -7  -8 10701.3 831.070   0
   4  -7  -7 11146.5 814.389   0
  -4   7   7 12423.3 865.088   1
   4  -7  -6 22262.7 956.567   0
  -4   7   6 22322.7 1077.56   1
  -4   7   5 1190.40 698.496   1
   4  -7  -5 1001.02 524.889   0
   4  -7  -4 7640.24 651.602   0
  -4   7   4 8731.17 852.089   1
  -4   7   3 21342.9 1014.97   1
   4  -7  -3 19975.9 808.943   0
   4  -7  -2 8764.87 614.627   0
  -4   7   2 9504.19 824.224   1
   4  -7  -1 719.549 461.609   0
  -4   7   1 2040.14 661.324   1
  -4  -7   0 6627.73 426.848   0
  -4   7   0 7553.23 838.733   1
   4  -7   0 6949.54 547.685   0
  -4  -7  -1 2964.76 418.600   0
  -4   7  -1 2309.22 752.077   1
  -4  -7  -2 5981.21 524.604   0
  -4   7  -2 6462.02 839.282   1
  -4  -7  -3-81.4276 445.060   0
  -4   7  -3 13.7076 634.214   1
  -4   7  -4 14244.4 928.541   1
  -4  -7  -4 13388.3 730.039   0
  -4   7  -5 3181.29 722.148   1
  -4  -7  -5 3602.69 565.257   0
  -4   7  -6 30055.8 1179.26   1
  -4  -7  -6 28883.8 1040.55   0
  -4   7  -7 28784.8 1146.28   1
  -4  -7  -7 27622.1 1078.11   0
  -4   7  -8 23265.0 1064.03   1
  -4  -7  -8 22376.0 1062.32   0
  -4   7  -9-278.888 609.965   1
  -4  -7  -9 245.213 645.657   0
  -4   7 -10 1907.28 629.480   1
  -4  -7 -10 1605.18 700.911   0
  -4  -7 -11 590.149 731.539   0
  -4   7 -11 843.557 641.323   1
  -4  -7 -12 3387.21 889.693   0
  -4   7 -12 2891.74 682.205   1
  -4  -7 -13 441.919 789.580   0
  -4  -7 -14 22970.9 1379.98   0
  -4  -7 -15 1199.14 938.429   0
  -4  -7 -16 4303.03 1083.07   0
   4  -8 -17 1782.67 956.477   0
   4  -8 -16 26367.9 1493.83   0
   4  -8 -15-319.450 898.054   0
   4  -8 -14 13849.6 1157.20   0
   4  -8 -13-349.383 828.454   0
  -4   8  13 11.3167 620.775   1
  -4   8  12 26607.4 1182.70   1
   4  -8 -12 26544.9 1338.00   0
   4  -8 -11 1142.62 751.170   0
  -4   8  11 1194.65 672.109   1
  -4   8  10 25016.9 1165.34   1
   4  -8 -10 26478.5 1214.89   0
   4  -8  -9 1323.93 650.529   0
  -4   8   9 1444.59 671.218   1
   4  -8  -8 15084.8 928.391   0
  -4   8   8 15756.4 994.731   1
  -4   8   7 1577.10 647.161   1
   4  -8  -7 1283.53 581.110   0
   4  -8  -6 20766.5 943.983   0
  -4   8   6 21171.2 1088.48   1
   4  -8  -5 1074.17 535.087   0
  -4   8   5 1236.80 743.707   1
   4  -8  -4 42100.5 1146.10   0
  -4   8   4 42301.9 1431.25   1
   4  -8  -3 1252.20 520.691   0
  -4   8   3 1395.06 675.246   1
   4  -8  -2 31546.9 960.924   0
  -4   8   2 31718.1 1289.41   1
   4  -8  -1 3178.83 471.248   0
  -4   8   1 3911.37 750.584   1
  -4   8   0 13467.8 981.352   1
  -4   8  -1 13041.1 1011.88   1
  -4   8  -2 19919.9 1096.92   1
  -4   8  -3-104.783 660.829   1
  -4  -8  -3-37.9617 412.429   0
  -4  -8  -4 4964.79 559.677   0
  -4   8  -4 4596.73 801.008   1
  -4  -8  -5 5376.91 609.114   0
  -4   8  -5 5585.53 795.898   1
  -4  -8  -6 3284.34 612.297   0
  -4   8  -6 3813.38 727.477   1
  -4  -8  -7 929.126 611.038   0
  -4   8  -7 234.293 689.689   1
  -4   8  -8 9458.77 890.164   1
  -4  -8  -8 9958.66 863.673   0
  -4  -8  -9-123.745 665.581   0
  -4   8  -9 169.033 662.808   1
  -4   8 -10 5474.83 834.878   1
  -4  -8 -10 4378.08 825.450   0
  -4  -8 -11 2936.41 811.679   0
  -4   8 -11 2983.75 772.910   1
  -4  -8 -12 2552.41 870.250   0
  -4  -8 -13 536.570 840.692   0
  -4  -8 -14 1276.12 907.782   0
  -4  -8 -15 119.456 944.873   0
   4  -9 -16 624.268 898.460   0
   4  -9 -15 16687.5 1353.65   0
   4  -9 -14 208.472 788.444   0
   4   9 -13 13124.5 1060.01   1
   4  -9 -13 13856.5 1162.52   0
   4  -9 -12 693.487 813.845   0
  -4   9  12 1809.65 756.128   1
   4   9 -12 583.949 768.518   1
  -4   9  11 23980.6 1249.77   1
   4  -9 -11 27363.9 1346.21   0
  -4   9  10 87.5445 721.894   1
   4  -9 -10 201.370 735.860   0
   4  -9  -9 36597.9 1382.41   0
  -4   9   9 32963.1 1392.20   1
  -4   9   8 212.990 697.622   1
   4  -9  -8 204.471 620.399   0
   4  -9  -7 7076.16 773.296   0
  -4   9   7 6993.75 887.152   1
   4  -9  -6 1117.91 588.897   0
  -4   9   6 688.204 786.044   1
  -4   9   5 6792.22 886.712   1
   4  -9  -5 7270.03 712.906   0
  -4   9   4 874.498 824.176   1
   4  -9  -4 915.040 565.717   0
  -4   9   3 9323.17 999.401   1
  -4   9   2 6190.96 899.487   1
  -4   9   1 521.812 779.349   1
  -4   9   0 4830.14 916.892   1
  -4   9  -1 13343.0 1035.66   1
  -4   9  -2 10603.4 1052.08   1
  -4   9  -3 10366.8 975.042   1
  -4   9  -4 14280.8 1070.29   1
  -4   9  -5 934.463 736.747   1
  -4   9  -6 9666.79 965.181   1
  -4   9  -7 5889.93 910.401   1
  -4  -9  -8 3307.84 703.191   0
  -4   9  -8 2863.89 829.395   1
  -4   9  -9 4897.29 896.282   1
  -4  -9  -9 5055.47 817.299   0
  -4   9 -10 2508.75 826.623   1
  -4  -9 -10 1968.03 769.485   0
  -4  -9 -11 6424.52 950.207   0
  -4   9 -11 5652.30 919.838   1
  -4  -9 -12 1500.70 855.408   0
  -4  -9 -13 719.406 865.013   0
  -4  -9 -14 1161.22 927.560   0
   4 -10 -14 6288.67 1049.99   0
   4 -10 -13 3281.81 936.807   0
   4 -10 -12 4331.29 937.043   0
   4  10 -12 5118.49 941.192   1
  -4  10  12 4797.91 922.205   1
  -4  10  11 2814.61 876.099   1
   4  10 -11 4217.76 948.218   1
   4 -10 -11 2854.96 845.112   0
  -4  10  10 646.010 834.085   1
   4 -10 -10 821.071 742.660   0
  -4  10   9 239.272 862.735   1
   4 -10  -9 340.817 674.234   0
  -4  10   8 6527.58 1021.71   1
  -4  10   7 543.391 832.294   1
  -4  10   6 2423.11 835.378   1
  -4  10   5 1071.32 889.363   1
  -4  10   4 3250.74 927.064   1
  -4  10   3 941.460 758.269   1
  -4  10   2 4179.06 859.634   1
  -4  10   1 1252.64 772.828   1
  -4  10   0 2959.38 916.321   1
  -4  10  -1 5170.41 1005.67   1
  -4  10  -2 244.478 768.481   1
  -4  10  -3 21752.1 1362.37   1
  -4  10  -4 11455.4 1162.12   1
  -4  10  -5 12957.1 1190.02   1
  -4  10  -6 3470.48 953.827   1
  -4  10  -7 13109.6 1189.62   1
  -4  10  -8 1404.21 830.262   1
  -4  10  -9 7948.24 1052.62   1
  -4  10 -10 243.128 827.517   1
  -4  10 -11 7750.31 1052.00   1
   4  10  11 10022.6 1058.33   1
  -4  11  12 584.005 872.707   1
   4  11 -12 1381.95 907.114   1
  -4  11  11 44.3776 872.453   1
   4  11 -11 165.301 905.768   1
  -4  11  10 396.251 855.073   1
   4  11 -10-80.6604 919.486   1
  -4  11   9-401.556 855.324   1
   4  11  -9 53.9631 915.152   1
  -4  11   8 2209.67 942.507   1
   4  11  -8 3283.63 993.527   1
  -4  11   7-286.025 906.565   1
  -4  11   6 4693.67 984.571   1
  -4  11   5 3240.73 998.564   1
  -4  11   4 588.141 944.558   1
  -4  11   3 13056.7 1191.48   1
  -4  11   2 1799.98 872.238   1
  -4  11   1 1541.22 907.214   1
  -4  11   0-38.3916 954.713   1
  -4  11  -1 2713.73 1024.58   1
  -4  11  -2 650.260 830.226   1
  -4  11  -3 13366.1 1285.10   1
  -4  11  -4 1663.39 984.786   1
  -4  11  -5 6080.93 1041.71   1
  -4  11  -6 3504.98 962.549   1
  -4  11  -7 1113.84 911.688   1
  -4  11  -8 8798.02 1161.67   1
  -4  11  -9 1307.43 904.084   1
   4  11   9 228.317 831.445   1
  -4  11 -10 7570.66 1141.09   1
   4  11  10 7712.76 1073.96   1
   5   0 -24 3298.36 1078.14   0
   5   0 -23 2.60313 874.568   0
   5   0 -22-32.1311 882.371   0
   5   0 -21 91.5321 810.581   0
   5   0 -20 2507.70 875.830   0
   5   0 -19 123.558 787.705   0
   5   0 -18 2744.42 769.339   0
   5   0 -17 248.644 653.040   0
   5   0 -16 19123.5 1016.77   0
   5   0 -15-142.046 598.723   0
   5   0 -14 71481.8 1599.82   0
   5   0 -13 151.628 551.446   0
   5   0 -12 110497. 1751.29   0
   5   0 -11-72.9567 503.367   0
  -5   0  11 132.750 255.722   1
   5   0 -10 57928.9 1196.44   0
  -5   0  10 58382.4 858.217   1
   5   0  -9-205.938 434.163   0
  -5   0   9 163.909 290.317   1
   5   0  -8 164165. 1758.28   0
  -5   0   8 166629. 1460.15   1
   5   0  -7-145.649 389.889   0
  -5   0   7 9.67533 280.303   1
  -5   0   6 230915. 1725.88   1
   5   0  -6 231641. 1883.63   0
   5   0  -5 116.314 335.151   0
  -5   0   5 98.6106 321.963   1
   5   0  -4 770.679 367.827   0
  -5   0   4 826.790 372.382   1
  -5   0   3 351.923 394.393   1
   5   0  -3 99.7788 314.296   0
  -5   0   2 372.675 332.643   1
  -5   0   1 195.053 369.252   1
  -5   0   0 5493.02 473.550   1
  -5   0  -1 58.6037 334.731   1
  -5   0  -2 5087.55 441.086   1
  -5   0  -3 77.1006 342.349   1
  -5   0  -4 87098.1 1159.05   1
  -5   0  -5 54.7121 325.800   1
  -5   0  -6 115191. 1331.34   1
   5   0   7 390.979 530.460   2
  -5   0  -7 81.5626 318.352   1
  -5   0  -8 66658.0 1016.18   1
   5   0   8 61677.9 1369.84   2
   5   0   9 113.373 512.118   2
  -5   0  -9-3.10136 324.417   1
   5   0  10 96727.0 1797.78   2
   5   0  11-83.5816 573.555   2
   5   0  12 101694. 2009.18   2
   5   0  13 247.881 725.000   2
   5   0  14 16157.6 1088.38   2
   5   0  15 160.173 706.462   2
   5   0  16 12529.1 1144.75   2
   5   0  17 450.862 877.704   2
   5   0  18 8852.53 1142.49   2
  -5   0 -19 123.429 969.913   0
   5   0  19 631.705 943.483   2
  -5   0 -20 3451.91 1098.26   0
   5   1 -23 196.919 847.438   0
   5  -1 -23 1359.73 1016.17   0
   5  -1 -22 1438.88 938.615   0
   5   1 -22 225.224 831.535   0
   5   1 -21 20.3026 796.128   0
   5  -1 -21-42.6606 895.711   0
   5   1 -20 313.708 777.063   0
   5  -1 -20-77.9426 842.440   0
   5   1 -19 2037.61 781.492   0
   5  -1 -19 1773.14 864.781   0
   5   1 -18 1990.92 706.230   0
   5  -1 -18 2527.91 798.907   0
   5   1 -17 8862.22 848.476   0
   5  -1 -17 7383.91 871.928   0
   5  -1 -16 2011.36 707.665   0
   5   1 -16 2069.84 656.104   0
   5  -1 -15 33397.5 1241.68   0
   5   1 -15 32875.6 1159.84   0
   5   1 -14 1703.01 611.416   0
   5  -1 -14 1344.19 692.288   0
   5   1 -13 20301.8 897.293   0
  -5   1  13 20222.6 542.147   1
   5  -1 -13 20236.3 964.084   0
   5  -1 -12-57.6796 604.296   0
   5   1 -12 183.658 497.713   0
  -5   1  12 16.4188 280.641   1
   5   1 -11 45105.5 1083.28   0
  -5   1  11 44357.8 787.346   1
   5  -1 -11 44433.3 1163.47   0
   5  -1 -10-61.4083 513.318   0
   5   1 -10 129.162 422.258   0
  -5   1  10 520.059 296.295   1
   5   1  -9 110236. 1446.43   0
   5  -1  -9 111675. 1613.93   0
  -5   1   9 106335. 1194.76   1
   5   1  -8 2790.68 424.068   0
   5  -1  -8 3178.06 520.583   0
  -5   1   8 3438.02 348.086   1
   5   1  -7 296306. 2089.72   0
   5  -1  -7 297299. 2341.49   0
  -5   1   7 295589. 1966.61   1
   5   1  -6 9011.04 464.957   0
   5  -1  -6 8346.73 510.029   0
  -5  -1   6 8360.37 451.202   1
  -5   1   6 8496.92 444.257   1
   5   1  -5 8599.05 440.351   0
   5  -1  -5 9341.21 546.663   0
  -5  -1   5 9309.07 480.690   1
  -5   1   5 9374.73 470.195   1
   5   1  -4 58400.0 860.812   0
   5  -1  -4 56071.2 941.732   0
  -5  -1   4 60035.1 949.800   1
  -5   1   4 59557.9 948.904   1
   5  -1  -3 2367.58 427.527   0
  -5  -1   3 2887.65 405.322   1
  -5   1   3 3008.35 408.586   1
   5  -1  -2 243.287 331.148   0
  -5   1   2 148.669 397.899   1
  -5  -1   2 382.862 381.034   1
  -5   1   1 562.427 422.590   1
  -5  -1   1 339.925 343.174   1
  -5  -1   0 4272.32 434.648   1
  -5   1   0 4155.52 398.448   1
  -5   1  -1 117112. 1308.00   1
  -5  -1  -1 124618. 1369.95   1
  -5  -1  -2 5336.67 447.971   1
  -5   1  -2 5547.87 438.131   1
  -5  -1  -3 40676.9 828.162   1
  -5   1  -3 40456.2 821.334   1
  -5  -1  -4 8794.55 489.547   1
  -5   1  -4 9212.80 488.212   1
  -5   1  -5 148108. 1491.21   1
  -5  -1  -5 146649. 1482.25   1
   5  -1   6 11968.2 653.387   2
  -5   1  -6 13103.9 544.256   1
   5  -1   7 122190. 1797.73   2
  -5   1  -7 124632. 1401.98   1
   5  -1   8 12474.7 754.937   2
   5   1   8 13243.1 758.316   2
  -5   1  -8 13559.5 559.169   1
   5  -1   9 71155.3 1534.48   2
  -5   1  -9 75794.2 1124.99   1
   5   1   9 74113.1 1514.47   2
   5  -1  10 4005.43 652.704   2
   5   1  10 5510.99 747.586   2
  -5   1 -10 5037.82 448.028   1
  -5   1 -11 87384.2 1174.16   1
   5  -1  11 90136.1 1880.36   2
   5   1  11 81513.9 1730.06   2
   5   1  12 5372.36 755.506   2
   5  -1  12 4756.76 747.733   2
  -5   1 -12 4839.12 404.053   1
   5   1  13 26198.2 1194.19   2
   5  -1  13 27609.6 1291.55   2
   5  -1  14 1435.85 790.042   2
   5   1  14 2357.71 739.581   2
   5  -1  15 19345.2 1190.17   2
   5   1  15 20082.8 1195.93   2
   5  -1  16 2363.57 795.867   2
   5   1  16 1672.37 796.701   2
   5  -1  17 12402.1 1130.52   2
   5   1  17 11214.7 1140.81   2
   5   1  18 520.456 879.431   2
   5  -1  18 684.088 819.767   2
  -5  -1 -19 2845.41 1072.38   0
   5   1  19 2463.84 922.681   2
  -5   1 -20 835.444 999.698   0
  -5  -1 -20 825.178 1040.86   0
  -5   1 -21 342.511 1008.24   0
   5  -2 -22 417.518 912.585   0
   5  -2 -21-338.154 968.777   0
   5   2 -21 317.218 770.342   0
   5  -2 -20 635.216 835.823   0
   5   2 -19 88.2672 682.168   0
   5  -2 -19 604.674 862.316   0
   5   2 -18 856.288 646.406   0
   5  -2 -18 1340.88 837.310   0
   5   2 -17 711.746 619.808   0
   5  -2 -17-52.1129 737.866   0
   5   2 -16 15307.8 878.667   0
   5  -2 -16 14967.5 1031.34   0
   5   2 -15 16086.8 864.214   0
   5  -2 -15 18479.1 1088.03   0
   5   2 -14 1179.47 553.119   0
   5  -2 -14 1084.86 718.255   0
   5   2 -13 10851.1 721.936   0
   5  -2 -13 11169.8 893.138   0
  -5   2  13 10216.7 480.338   1
  -5   2  12 1545.20 348.706   1
   5   2 -12 1581.06 478.281   0
   5  -2 -12 2335.54 610.426   0
   5  -2 -11 21525.1 949.054   0
   5   2 -11 21455.8 767.952   0
  -5   2  11 20855.4 626.194   1
   5   2 -10 8844.38 566.459   0
   5  -2 -10 8391.78 709.692   0
  -5   2  10 8919.42 482.506   1
  -5   2   9 22123.5 646.829   1
   5   2  -9 21710.9 673.346   0
   5  -2  -9 21903.6 876.528   0
  -5   2   8 22093.2 664.212   1
   5   2  -8 23746.5 663.493   0
   5  -2  -8 21576.3 803.005   0
   5   2  -7 33306.6 717.302   0
  -5   2   7 32804.5 769.684   1
   5  -2  -7 31666.0 897.867   0
  -5   2   6 58671.6 987.007   1
   5  -2  -6 61981.8 1126.20   0
   5   2  -6 61767.2 875.700   0
   5   2  -5 25203.6 575.817   0
  -5   2   5 24399.3 699.090   1
   5  -2  -5 24223.6 753.929   0
  -5   2   4 50173.7 929.171   1
   5  -2  -4 49648.4 972.508   0
  -5  -2   3 837.587 275.050   0
  -5   2   3 644.486 348.681   1
   5  -2  -3 788.077 368.430   0
   5  -2  -2 10836.3 511.772   0
  -5   2   2 10342.6 529.114   1
  -5   2   1 19799.2 629.588   1
   5  -2  -1 20781.0 649.341   0
  -5   2   0 10055.2 560.522   1
  -5   2  -1 2315.03 431.453   1
  -5   2  -2 5264.86 485.926   1
  -5   2  -3 1808.11 386.977   1
   5  -2   4 38295.1 948.576   2
  -5   2  -4 39927.7 877.252   1
  -5   2  -5 1488.06 399.871   1
   5  -2   5 1043.95 483.792   2
   5  -2   6 17816.6 782.884   2
  -5   2  -6 17272.3 644.263   1
  -5   2  -7 1039.72 394.008   1
   5  -2   7 1493.59 556.100   2
   5   2   8 28523.9 995.984   2
   5  -2   8 26526.1 1013.81   2
  -5   2  -8 26747.9 743.421   1
   5   2   9 9200.37 737.872   2
   5  -2   9 9504.61 764.789   2
  -5   2  -9 9744.36 541.947   1
   5  -2  10 24830.4 1108.71   2
   5   2  10 21576.4 996.923   2
  -5   2 -10 26790.4 758.085   1
   5  -2  11 3636.21 806.226   2
   5   2  11 4477.11 678.894   2
  -5   2 -11 4863.19 472.318   1
   5  -2  12 28617.3 1253.80   2
  -5   2 -12 28130.5 752.955   1
   5   2  12 28871.9 1183.85   2
   5   2  13 40604.3 1380.58   2
   5  -2  13 43767.2 1491.44   2
   5  -2  14 13869.9 1021.14   2
   5   2  14 12574.5 945.108   2
   5  -2  15-309.040 718.845   2
   5   2  15 110.463 716.458   2
   5  -2  16 2966.32 837.922   2
   5   2  16 2923.51 860.417   2
   5   2  17 382.829 794.113   2
   5  -2  17 294.939 869.987   2
  -5  -2 -18-97.7965 966.740   0
   5   2  18 52.5083 805.004   2
  -5  -2 -19 611.515 928.737   0
   5   2  19 468.301 916.161   2
  -5   2 -21 154.901 974.512   0
   5  -3 -22 1311.39 1055.13   0
   5  -3 -21 5509.48 1042.64   0
   5  -3 -20 1483.96 958.870   0
   5  -3 -19 686.133 869.000   0
   5   3 -18 5480.51 735.502   0
   5  -3 -18 5432.95 914.839   0
   5   3 -17-177.201 539.542   0
   5  -3 -17 284.311 717.323   0
   5   3 -16 7115.64 692.288   0
   5  -3 -16 8489.36 890.938   0
   5   3 -15 1431.96 522.533   0
   5  -3 -15 2491.79 754.981   0
   5  -3 -14 23505.8 1184.93   0
   5   3 -14 24676.5 906.194   0
  -5   3  13 9759.94 541.694   1
   5   3 -13 10062.4 634.352   0
   5  -3 -13 10317.0 867.574   0
  -5   3  12 31168.3 819.555   1
   5   3 -12 31230.3 883.456   0
   5  -3 -12 30121.3 1136.84   0
   5   3 -11 48.7361 393.734   0
  -5   3  11 16.1782 365.539   1
   5  -3 -11 411.094 562.605   0
  -5   3  10 29756.9 805.141   1
   5   3 -10 31566.8 772.539   0
   5  -3 -10 30110.5 1089.67   0
   5  -3  -9 242.801 557.109   0
  -5   3   9 497.741 372.158   1
   5   3  -9 307.045 321.381   0
   5   3  -8 3075.57 341.060   0
  -5   3   8 3020.71 420.991   1
   5  -3  -8 2683.55 561.937   0
   5   3  -7 9793.94 415.091   0
  -5   3   7 10599.8 563.114   1
   5  -3  -7 9657.40 686.296   0
   5  -3  -6 3827.73 485.674   0
  -5   3   6 3094.30 451.300   1
   5   3  -6 3342.31 293.179   0
  -5   3   5 24588.5 764.230   1
   5  -3  -5 24091.5 795.642   0
  -5  -3   5 22721.3 484.173   0
   5  -3  -4 53470.6 1054.25   0
  -5  -3   4 50332.9 671.400   0
  -5   3   4 54535.8 1060.96   1
  -5  -3   3 4032.12 277.908   0
   5  -3  -3 3553.43 468.232   0
  -5   3   3 4601.23 454.431   1
   5  -3  -2 12495.4 592.488   0
  -5   3   2 12769.2 611.357   1
   5  -3  -1 11763.4 543.149   0
  -5   3   1 10789.8 558.851   1
  -5   3   0 60235.4 1124.84   1
  -5   3  -1 714.467 428.747   1
  -5   3  -2 7461.15 558.584   1
   5  -3   2 7759.04 494.890   2
   5  -3   3 15996.3 648.845   2
  -5   3  -3 15913.4 672.440   1
  -5   3  -4 8969.87 572.358   1
   5  -3   4 9001.70 584.553   2
  -5   3  -5 30552.0 857.073   1
   5  -3   5 30274.0 907.347   2
  -5   3  -6 14861.3 657.317   1
   5  -3   6 13552.1 749.025   2
  -5   3  -7-97.5309 404.969   1
   5  -3   7 69.7671 543.093   2
  -5   3  -8 3236.93 471.881   1
   5  -3   8 2468.44 649.515   2
   5  -3   9 1995.59 643.430   2
  -5   3  -9 2189.80 481.455   1
   5   3   9 2360.39 583.754   2
   5   3  10 9104.65 745.624   2
   5  -3  10 8966.03 800.771   2
  -5   3 -10 9612.03 583.471   1
  -5   3 -11-28.5581 412.083   1
   5   3  11 260.467 567.277   2
   5  -3  11 20.3967 625.564   2
  -5   3 -12 857.563 411.234   1
   5   3  12 930.178 622.715   2
   5  -3  12 1158.48 677.994   2
   5  -3  13 6057.88 888.546   2
   5   3  13 7036.93 809.721   2
   5   3  14 1447.98 715.915   2
   5  -3  14 1539.55 878.751   2
   5  -3  15-144.809 863.566   2
   5   3  15-12.6255 695.197   2
   5   3  16 3732.74 826.736   2
   5  -3  16 4210.01 933.308   2
  -5  -3 -17-188.985 955.932   0
   5   3  17 449.926 782.935   2
  -5  -3 -18 1038.92 1006.48   0
   5   3  18 510.336 815.751   2
  -5  -3 -19-61.5002 973.255   0
   5   3  19 785.821 876.811   2
  -5   3 -20 249.308 875.266   0
   5  -4 -21 4577.44 1059.27   0
   5  -4 -20 9997.00 1212.46   0
   5  -4 -19 9185.79 1168.94   0
   5  -4 -18 6730.09 1031.79   0
   5  -4 -17 7540.69 975.296   0
   5  -4 -16 7503.51 940.792   0
   5   4 -15 13264.0 705.675   0
   5  -4 -15 13384.8 1083.52   0
   5  -4 -14 7280.33 864.444   0
   5   4 -14 7577.93 574.819   0
   5   4 -13 688.025 420.611   0
  -5   4  13 453.746 387.431   1
   5  -4 -13 676.067 740.563   0
   5   4 -12 596.838 376.501   0
  -5   4  12 819.430 438.770   1
   5  -4 -12 993.731 736.135   0
  -5   4  11 13.4224 413.332   1
   5  -4 -11 646.248 689.096   0
   5   4 -11 88.0449 339.552   0
  -5   4  10 1792.65 486.338   1
   5   4 -10 1655.24 340.031   0
   5  -4 -10 1685.12 632.327   0
   5  -4  -9 681.696 631.840   0
  -5   4   9 466.768 454.891   1
   5   4  -9 684.582 279.427   0
   5   4  -8 8792.57 368.999   0
  -5   4   8 8622.97 596.430   1
   5  -4  -8 7423.77 665.770   0
  -5   4   7 6030.32 568.256   1
   5  -4  -7 6151.23 649.818   0
  -5  -4   7 4309.01 268.213   0
  -5  -4   6 17868.6 388.563   0
  -5   4   6 21709.3 800.256   1
   5  -4  -6 20937.7 809.822   0
   5  -4  -5 10383.0 626.379   0
  -5   4   5 9200.00 636.620   1
  -5  -4   5 8447.06 281.215   0
  -5   4   4 1488.63 464.623   1
  -5  -4   4 1649.59 202.935   0
   5  -4  -4 1580.31 462.156   0
  -5  -4   3 185.469 194.216   0
   5  -4  -3 476.380 393.918   0
  -5   4   3-58.0611 473.071   1
   5  -4  -2 23694.2 754.392   0
  -5   4   2 24267.1 855.726   1
  -5   4   1 15693.0 754.878   1
   5  -4  -1 14304.0 611.339   0
   5  -4   0 39664.6 755.553   2
  -5   4   0 40497.2 996.398   1
  -5   4  -1 60858.2 1235.13   1
   5  -4   1 59889.3 972.376   2
   5  -4   2 7472.97 486.180   2
  -5   4  -2 7321.61 624.957   1
  -5   4  -3 15740.1 726.996   1
   5  -4   3 14967.9 640.362   2
  -5   4  -4 6733.59 590.300   1
   5  -4   4 6529.10 547.225   2
  -5   4  -5 20905.0 817.891   1
   5  -4   5 21061.3 834.327   2
  -5   4  -6 16285.4 763.399   1
   5  -4   6 15930.4 827.615   2
  -5   4  -7 7492.29 626.367   1
   5  -4   7 6325.10 724.021   2
  -5   4  -8 3516.92 555.241   1
   5  -4   8 3400.04 711.278   2
   5   4   9 420.050 530.123   2
  -5   4  -9 625.101 484.793   1
   5  -4   9 755.185 626.669   2
   5  -4  10 8620.92 843.612   2
  -5   4 -10 8094.80 642.189   1
   5   4  10 8392.77 708.119   2
   5  -4  11 82.4901 743.996   2
  -5   4 -11 474.890 470.578   1
   5   4  11 438.824 553.205   2
   5  -4  12 21610.5 1203.68   2
  -5   4 -12 22634.7 833.935   1
   5   4  12 23184.6 1038.35   2
   5   4  13 4015.48 696.074   2
   5  -4  13 4832.75 834.231   2
   5  -4  14 9528.99 1078.74   2
   5   4  14 10674.7 897.670   2
   5   4  15 2639.27 732.982   2
  -5  -4 -15 3556.31 892.152   0
   5   4  16 117.423 720.344   2
  -5  -4 -16 417.342 920.372   0
  -5  -4 -17 1627.20 892.208   0
   5   4  17 1783.87 787.490   2
  -5  -4 -18 5281.74 1176.63   0
   5   4  18 4320.66 923.201   2
   5  -5 -20 6477.34 1099.83   0
   5  -5 -19-89.9249 924.130   0
   5  -5 -18 13985.1 1270.25   0
   5  -5 -17 6303.66 1072.30   0
   5  -5 -16 12832.3 1116.01   0
   5  -5 -15 7505.64 906.261   0
   5  -5 -14 589.822 784.663   0
  -5   5  13 18724.0 814.540   1
   5  -5 -13 20640.9 1106.32   0
   5  -5 -12 2800.08 705.292   0
  -5   5  12 2383.69 543.358   1
  -5   5  11 688.447 492.463   1
   5  -5 -11 138.200 634.789   0
   5   5 -10 2324.43 265.289   0
   5  -5 -10 2572.91 733.765   0
  -5   5  10 2302.40 548.110   1
  -5   5   9 25434.6 934.566   1
   5  -5  -9 26806.6 1098.89   0
  -5   5   8 10656.9 717.811   1
   5  -5  -8 12178.6 842.124   0
   5  -5  -7 3246.98 615.491   0
  -5   5   7 3511.97 559.144   1
  -5   5   6 76392.8 1444.66   1
   5  -5  -6 69378.3 1394.03   0
  -5   5   5 919.263 537.897   1
   5  -5  -5 599.610 470.792   0
   5  -5  -4 84926.7 653.625   2
   5  -5  -4 86766.1 1427.66   0
  -5   5   4 90607.4 1562.16   1
  -5  -5   3 7579.65 279.645   0
   5  -5  -3 8790.45 591.158   0
  -5   5   3 10629.0 732.313   1
   5  -5  -3 9758.53 302.501   2
   5  -5  -2 34637.9 904.104   0
   5  -5  -2 35451.3 590.270   2
  -5   5   2 34348.8 1048.28   1
   5  -5  -1-21.0655 377.794   0
  -5   5   1 132.084 554.463   1
   5  -5  -1 111.748 250.529   2
  -5   5   0 72813.1 1421.86   1
   5  -5   0 72414.6 1002.46   2
  -5   5  -1 11803.5 760.430   1
   5  -5   1 12993.8 545.465   2
  -5   5  -2 95979.6 1629.24   1
   5  -5   2 94454.0 1312.00   2
  -5   5  -3 4030.05 622.964   1
   5  -5   3 4229.88 483.315   2
   5  -5   4 51873.7 1143.39   2
  -5   5  -4 56226.6 1315.23   1
   5  -5   5 3024.70 551.596   2
  -5   5  -5 3267.93 596.233   1
  -5   5  -6 26034.2 985.488   1
   5  -5   6 24886.0 990.599   2
  -5   5  -7 2142.66 600.724   1
   5  -5   7 2596.39 626.515   2
  -5   5  -8 14969.1 825.884   1
   5  -5   8 15485.6 944.946   2
  -5   5  -9 6236.49 658.346   1
   5  -5   9 5787.04 782.065   2
   5   5   9 5504.95 614.366   2
   5  -5  10 4467.22 743.547   2
  -5   5 -10 4086.65 582.652   1
   5   5  10 3735.79 598.153   2
  -5   5 -11 1190.58 502.899   1
   5  -5  11 1559.21 757.747   2
   5   5  11 1314.45 550.782   2
  -5   5 -12 5252.20 624.201   1
   5   5  12 6432.02 712.385   2
   5  -5  12 5078.27 808.381   2
   5   5  13 4801.71 701.853   2
  -5  -5 -13 5398.26 892.217   0
  -5  -5 -14 8263.31 1099.59   0
   5   5  14 8369.60 810.100   2
  -5  -5 -15 1325.61 879.455   0
   5   5  15 1012.57 705.453   2
  -5  -5 -16 6750.29 1098.34   0
  -5  -5 -17 5692.51 1182.87   0
  -5  -5 -18 17773.1 1429.43   0
   5  -6 -19 5061.55 1158.87   0
   5  -6 -18 1436.48 992.690   0
   5  -6 -17 8289.66 1128.14   0
   5  -6 -16 258.576 918.520   0
   5  -6 -15 5202.90 906.364   0
   5  -6 -14 761.847 827.434   0
   5  -6 -13 310.184 712.189   0
  -5   6  13-17.7873 491.927   1
  -5   6  12 740.678 539.392   1
   5  -6 -12 17.7230 658.001   0
  -5   6  11 2.63258 543.781   1
   5  -6 -11 272.800 674.800   0
   5  -6 -10 2728.18 710.695   0
  -5   6  10 2304.05 585.756   1
   5  -6  -9 2172.38 707.313   0
  -5   6   9 2466.35 616.435   1
   5  -6  -8 3509.27 709.016   0
  -5   6   8 3388.29 630.639   1
   5  -6  -7 27930.0 1063.42   0
  -5   6   7 29900.7 1078.78   1
   5  -6  -6 4240.08 642.335   0
  -5   6   6 4115.84 688.728   1
   5  -6  -5 75989.9 1482.87   0
  -5   6   5 76153.2 1590.01   1
  -5   6   4 3755.22 669.689   1
   5  -6  -4 2709.30 547.502   0
   5  -6  -3 95274.2 1530.20   0
  -5   6   3 98328.3 1754.29   1
  -5  -6   3 95402.9 734.780   0
   5  -6  -2 6647.24 580.594   0
  -5   6   2 6535.34 713.635   1
   5  -6  -2 7402.73 315.907   2
   5  -6  -1 149087. 1768.57   0
  -5   6   1 148981. 2125.32   1
   5  -6  -1 153447. 1308.84   2
  -5   6   0 5620.01 734.730   1
   5  -6   0 5372.27 401.499   2
  -5   6  -1 104008. 1825.73   1
   5  -6   1 103176. 1321.73   2
   5  -6   2 980.574 424.169   2
  -5   6  -2 1341.41 672.726   1
  -5   6  -3 109327. 1899.49   1
   5  -6   3 112782. 1574.72   2
   5  -6   4 861.738 492.347   2
  -5   6  -4 291.733 620.765   1
  -5   6  -5 63600.9 1491.25   1
   5  -6   5 63777.3 1378.57   2
  -5   6  -6 5690.30 761.967   1
   5  -6   6 4907.60 651.670   2
   5  -6   7 1173.07 622.773   2
  -5   6  -7 1319.03 622.773   1
  -5   6  -8 2012.41 627.050   1
   5  -6   8 1689.26 667.157   2
  -5  -6  -9 2176.87 719.263   0
   5  -6   9 2135.56 709.087   2
  -5   6  -9 2128.80 631.186   1
   5   6   9 2020.91 537.564   2
  -5  -6 -10 1130.90 723.659   0
  -5   6 -10 1066.75 608.886   1
   5   6  10 916.291 526.922   2
  -5   6 -11 2504.52 626.871   1
  -5  -6 -11 2277.07 811.906   0
   5   6  11 2454.20 584.979   2
  -5  -6 -12 550.537 818.239   0
  -5   6 -12 537.149 589.661   1
  -5  -6 -13 249.195 838.325   0
  -5  -6 -14 815.629 831.157   0
  -5  -6 -15 19316.8 1299.08   0
  -5  -6 -16 1609.23 995.635   0
  -5  -6 -17 8780.27 1295.23   0
   5  -7 -18 2464.14 1098.00   0
   5  -7 -17 8482.86 1196.51   0
   5  -7 -16 2452.07 956.345   0
   5  -7 -15 2217.47 840.304   0
   5  -7 -14 170.735 828.005   0
   5  -7 -13 2287.00 874.939   0
  -5   7  13 2246.88 637.293   1
   5  -7 -12 632.757 790.199   0
  -5   7  12 809.879 589.589   1
  -5   7  11 7487.69 759.882   1
   5  -7 -11 7621.66 886.960   0
  -5   7  10 6975.54 738.947   1
   5  -7 -10 6667.39 816.179   0
   5  -7  -9 2326.97 675.114   0
  -5   7   9 1917.88 627.131   1
  -5   7   8 701.225 637.831   1
   5  -7  -8 426.588 618.479   0
   5  -7  -7 5183.49 707.767   0
  -5   7   7 6336.50 794.528   1
   5  -7  -6 20752.1 953.900   0
  -5   7   6 19847.2 1010.20   1
   5  -7  -5 614.705 526.094   0
  -5   7   5 485.060 669.872   1
   5  -7  -4 61237.7 1345.09   0
  -5   7   4 60330.9 1545.92   1
   5  -7  -3 1433.23 554.422   0
  -5   7   3 1438.48 726.728   1
   5  -7  -2 31922.8 971.906   0
  -5   7   2 33640.5 1270.16   1
   5  -7  -1 37119.0 1004.44   0
  -5   7   1 37730.2 1316.23   1
  -5   7   0 57964.6 1506.37   1
  -5  -7   0 54582.6 934.157   0
  -5  -7  -1 407.104 374.323   0
  -5   7  -1 379.833 715.155   1
  -5  -7  -2 53879.0 1102.67   0
  -5   7  -2 50813.7 1438.07   1
  -5  -7  -3 409.882 444.521   0
  -5   7  -3 327.426 614.227   1
  -5   7  -4 28037.2 1148.24   1
  -5  -7  -4 25918.9 932.003   0
  -5   7  -5 1894.95 634.627   1
  -5  -7  -5 1120.88 550.989   0
  -5  -7  -6 9064.35 746.925   0
  -5   7  -6 8872.34 862.095   1
  -5   7  -7 1479.64 638.918   1
  -5  -7  -7 1353.11 601.798   0
  -5   7  -8-43.4803 621.360   1
  -5  -7  -8 342.397 626.823   0
  -5  -7  -9 2610.56 738.544   0
  -5   7  -9 1265.13 657.046   1
  -5  -7 -10 2051.69 745.357   0
  -5   7 -10 1437.23 673.110   1
  -5  -7 -11 5402.62 871.571   0
  -5   7 -11 4107.18 745.843   1
  -5  -7 -12 247.293 808.116   0
  -5  -7 -13 479.997 865.041   0
  -5  -7 -14 969.955 968.479   0
  -5  -7 -15 3880.98 1056.82   0
  -5  -7 -16 701.719 1021.09   0
   5  -8 -17 1869.77 980.425   0
   5  -8 -16 2491.16 944.900   0
   5  -8 -15 766.064 922.628   0
   5  -8 -14-351.279 836.987   0
   5  -8 -13 855.284 789.785   0
  -5   8  13 1449.33 693.895   1
  -5   8  12 743.087 694.355   1
   5  -8 -12 258.953 742.054   0
   5  -8 -11 393.800 760.394   0
  -5   8  11 812.182 675.834   1
   5  -8 -10 830.146 696.157   0
  -5   8  10 605.399 651.312   1
  -5   8   9 876.892 663.044   1
   5  -8  -9 560.299 655.987   0
  -5   8   8 241.358 661.737   1
   5  -8  -8 360.483 605.987   0
  -5   8   7 1282.05 657.046   1
   5  -8  -7 1327.23 611.151   0
   5  -8  -6 1406.59 574.164   0
  -5   8   6 1346.26 662.696   1
   5  -8  -5 3534.22 617.887   0
  -5   8   5 2842.07 791.009   1
   5  -8  -4 3607.66 607.863   0
  -5   8   4 4474.01 807.335   1
   5  -8  -3 295.630 474.756   0
  -5   8   3 388.977 618.591   1
   5  -8  -2 8208.03 622.246   0
  -5   8   2 7369.88 797.179   1
   5  -8  -1 447.333 452.013   0
  -5   8   1 159.715 651.101   1
  -5   8   0 1262.98 766.671   1
  -5   8  -1 4899.18 797.398   1
  -5   8  -2 146.095 713.971   1
  -5   8  -3 9649.76 880.009   1
  -5  -8  -4-144.161 448.271   0
  -5   8  -4 233.439 634.557   1
  -5  -8  -5 3740.59 602.068   0
  -5   8  -5 3217.03 732.212   1
  -5  -8  -6 156.222 533.666   0
  -5   8  -6 28.7310 703.424   1
  -5  -8  -7 1413.09 612.016   0
  -5   8  -7 1081.82 708.487   1
  -5  -8  -8 564.487 634.520   0
  -5   8  -8-181.794 719.393   1
  -5   8  -9 458.664 709.307   1
  -5  -8  -9 1503.78 730.724   0
  -5   8 -10 797.174 737.822   1
  -5  -8 -10 267.429 739.673   0
  -5   8 -11 402.717 697.238   1
  -5  -8 -11 706.966 814.607   0
  -5  -8 -12 216.684 829.262   0
  -5  -8 -13 188.691 890.879   0
  -5  -8 -14 174.473 906.512   0
  -5  -8 -15 963.488 945.821   0
   5  -9 -14 501.667 821.836   0
   5  -9 -13 791.303 827.961   0
   5  -9 -12 47.5700 776.492   0
  -5   9  12-116.273 730.304   1
  -5   9  11 173.775 715.354   1
   5  -9 -11 349.613 771.351   0
  -5   9  10 983.606 782.951   1
   5  -9 -10 654.938 727.900   0
  -5   9   9 2102.58 824.958   1
   5  -9  -9 2109.90 732.600   0
   5  -9  -8 740.356 660.493   0
   5  -9  -7 138.312 606.011   0
  -5   9   7 441.771 756.962   1
  -5   9   6-35.3066 709.749   1
   5  -9  -6 347.610 571.058   0
   5  -9  -5 7719.23 752.774   0
  -5   9   5 6716.56 951.057   1
   5  -9  -4 4245.74 654.676   0
  -5   9   4 5435.02 886.293   1
  -5   9   3 9643.19 944.564   1
  -5   9   2 9814.87 937.440   1
  -5   9   1 11962.3 994.313   1
  -5   9   0 4291.04 895.970   1
  -5   9  -1 4061.62 860.066   1
  -5   9  -2 1735.56 821.900   1
  -5   9  -3 954.686 717.072   1
  -5   9  -4 1211.75 779.604   1
  -5   9  -5 2188.67 830.970   1
  -5   9  -6 3895.70 827.967   1
  -5   9  -7 389.302 776.946   1
  -5   9  -8 851.321 781.778   1
  -5  -9  -8 752.898 688.567   0
  -5   9  -9 2831.25 872.032   1
  -5  -9  -9 4314.80 781.534   0
  -5   9 -10 1655.12 835.973   1
  -5  -9 -10 1220.68 777.940   0
  -5  -9 -11 426.225 786.598   0
  -5   9 -11 524.914 798.643   1
  -5  -9 -12 501.098 858.552   0
  -5  -9 -13 59.6304 870.775   0
  -5  -9 -14 446.260 961.589   0
   5 -10 -14 1144.75 885.491   0
   5 -10 -13 573.407 847.860   0
  -5  10  12 5687.31 953.718   1
   5 -10 -12 5167.03 945.606   0
  -5  10  11 3700.59 899.624   1
   5 -10 -11 4129.91 905.685   0
  -5  10  10 4232.01 924.854   1
   5 -10 -10 5693.87 884.650   0
  -5  10   9 24.1992 851.839   1
   5 -10  -9 178.184 691.284   0
   5 -10  -8 13402.5 981.784   0
  -5  10   8 13122.6 1134.04   1
  -5  10   7 1310.30 800.662   1
  -5  10   6 11982.5 1160.96   1
  -5  10   5 15473.4 1157.98   1
  -5  10   4 3882.10 966.002   1
  -5  10   3 8409.48 1085.71   1
  -5  10   2 2220.00 936.259   1
  -5  10   1 2125.45 929.450   1
  -5  10   0 4959.21 948.758   1
  -5  10  -1 5368.87 954.397   1
  -5  10  -2 1015.22 910.876   1
  -5  10  -3 23668.8 1394.20   1
  -5  10  -4 5025.99 923.410   1
  -5  10  -5 3305.80 887.138   1
  -5  10  -6 8415.69 1026.25   1
  -5  10  -7 110.904 849.372   1
  -5  10  -8 3789.99 961.334   1
  -5  10  -9 319.946 873.139   1
  -5  10 -10 2956.26 935.032   1
  -5  11  12 884.227 918.450   1
   5  11 -12 537.811 925.500   1
  -5  11  11 12439.0 1244.36   1
   5  11 -11 10841.9 1175.46   1
  -5  11  10-70.1379 873.226   1
  -5  11   9 12149.0 1183.33   1
  -5  11   8 216.293 936.585   1
  -5  11   7 3936.18 1025.54   1
  -5  11   6 2434.51 937.508   1
  -5  11   5 5765.22 1037.96   1
  -5  11   4 5481.47 1095.07   1
  -5  11   3 2181.41 979.688   1
  -5  11   2 4950.29 1058.48   1
  -5  11   1 1397.57 984.410   1
  -5  11   0 13839.9 1304.68   1
  -5  11  -1 305.878 826.446   1
  -5  11  -2 12399.9 1267.46   1
  -5  11  -3 916.858 860.032   1
  -5  11  -4 1145.10 999.082   1
  -5  11  -5 8065.73 1178.69   1
  -5  11  -6 6224.39 1142.14   1
  -5  11  -7 7325.98 1170.10   1
  -5  11  -8 2731.04 980.446   1
  -5  11  -9 8515.10 1171.35   1
  -5  11 -10 662.113 916.407   1
   6   0 -24 12512.5 1312.79   0
   6   0 -23-51.1956 875.397   0
   6   0 -22 19402.9 1355.36   0
   6   0 -21-87.2446 790.883   0
   6   0 -20 18178.5 1252.24   0
   6   0 -19 1.60412 780.085   0
   6   0 -18 12782.4 1019.06   0
   6   0 -17 36.1726 701.272   0
   6   0 -16 35848.2 1315.36   0
   6   0 -15 58.0656 605.200   0
   6   0 -14 36994.7 1244.07   0
   6   0 -13-229.482 599.028   0
   6   0 -12 1252.08 584.358   0
  -6   0  12 968.153 338.848   1
   6   0 -11-131.698 529.017   0
  -6   0  11-120.263 313.139   1
   6   0 -10 12161.0 686.102   0
  -6   0  10 11910.9 517.554   1
   6   0  -9 141.201 448.992   0
  -6   0   9 132.710 346.261   1
   6   0  -8 79564.4 1282.14   0
  -6   0   8 80797.8 1157.11   1
   6   0  -7 302.223 410.660   0
  -6   0   7 0.95320 341.972   1
   6   0  -6 62143.5 1074.56   0
  -6   0   6 61868.1 1030.17   1
   6   0  -5-201.461 396.501   0
  -6   0   5 35.4058 373.348   1
   6   0  -4 142138. 1490.16   0
  -6   0   4 140958. 1517.84   1
  -6   0   3 83.7560 413.327   1
   6   0  -3 124.602 329.683   0
  -6   0   2 229044. 1927.81   1
  -6   0   1-130.354 383.214   1
  -6   0   0 124447. 1475.74   1
  -6   0  -1 287.963 397.131   1
  -6   0  -2 110000. 1397.11   1
  -6   0  -3 66.2910 369.309   1
  -6   0  -4 95059.4 1322.01   1
  -6   0  -5 29.9468 381.188   1
  -6   0  -6 53181.9 1038.19   1
   6   0   7-22.9766 559.354   2
  -6   0  -7 154.321 394.536   1
   6   0   8 18576.4 943.899   2
  -6   0  -8 20460.8 698.233   1
   6   0   9-336.430 535.963   2
  -6   0  -9 210.205 400.853   1
  -6   0 -10 1253.06 412.147   1
   6   0  10 1678.35 703.716   2
   6   0  11-274.423 706.475   2
   6   0  12 3167.48 759.683   2
   6   0  13 757.269 659.138   2
   6   0  14 6049.24 905.683   2
   6   0  15-439.150 775.895   2
   6   0  16 13158.2 1129.75   2
   6   0  17-332.489 899.101   2
   6   0  18 5401.89 1097.69   2
   6   0  19-369.127 902.870   2
  -6   0 -20 5973.85 1207.33   0
   6   1 -23 3936.21 939.942   0
   6  -1 -23 4196.45 1112.22   0
   6   1 -22 681.834 828.642   0
   6  -1 -22 418.890 883.675   0
   6   1 -21 4999.62 927.260   0
   6  -1 -21 6141.90 1052.22   0
   6  -1 -20 4348.47 959.033   0
   6   1 -20 4429.24 889.087   0
   6   1 -19 26517.2 1260.50   0
   6  -1 -19 26113.0 1342.16   0
   6   1 -18 3155.40 754.807   0
   6  -1 -18 3665.08 837.910   0
   6   1 -17 29203.1 1214.34   0
   6  -1 -17 29114.7 1297.00   0
   6   1 -16 645.494 632.346   0
   6  -1 -16 75.3863 659.195   0
   6   1 -15 2890.26 667.099   0
   6  -1 -15 2200.34 744.498   0
   6   1 -14 3531.73 664.481   0
   6  -1 -14 3525.47 713.554   0
   6   1 -13 171.726 564.969   0
   6  -1 -13 377.938 582.264   0
  -6   1  13 86.8227 352.280   1
   6   1 -12 19143.2 845.016   0
   6  -1 -12 18479.4 939.983   0
  -6   1  12 18213.3 613.395   1
  -6   1  11 667.039 352.000   1
   6   1 -11 195.818 471.747   0
   6  -1 -11 208.747 559.622   0
   6   1 -10 3150.68 483.950   0
   6  -1 -10 3166.33 575.855   0
  -6   1  10 3588.69 387.001   1
   6   1  -9 52565.1 1073.28   0
   6  -1  -9 50417.0 1163.77   0
  -6   1   9 49218.1 925.060   1
   6   1  -8 41974.1 933.875   0
   6  -1  -8 42008.1 1033.43   0
  -6  -1   8 39525.7 840.935   1
  -6   1   8 42259.5 867.532   1
   6   1  -7 16103.1 632.536   0
   6  -1  -7 17145.4 690.458   0
  -6  -1   7 20796.6 669.104   1
  -6   1   7 20972.8 673.605   1
   6   1  -6 54836.0 961.138   0
   6  -1  -6 53768.0 1077.81   0
  -6  -1   6 53692.3 982.302   1
  -6   1   6 54166.5 980.988   1
   6   1  -5 12693.0 530.973   0
   6  -1  -5 12151.3 580.618   0
  -6  -1   5 13140.5 577.413   1
  -6   1   5 14003.7 602.550   1
   6  -1  -4 12733.4 568.390   0
  -6  -1   4 13617.1 614.532   1
  -6   1   4 12496.4 586.798   1
   6   1  -4 12138.7 508.632   0
   6  -1  -3 49250.2 930.353   0
  -6  -1   3 53080.1 1001.32   1
  -6   1   3 50954.1 971.582   1
  -6  -1   2 44345.0 939.262   1
  -6   1   2 43674.5 930.156   1
  -6   1   1 66023.1 1104.26   1
  -6  -1   1 63378.9 1090.40   1
  -6  -1   0 39213.9 913.207   1
  -6   1   0 38118.6 873.209   1
  -6  -1  -1 83244.7 1226.85   1
  -6   1  -1 84552.8 1226.06   1
  -6   1  -2-29.7350 359.370   1
  -6  -1  -2 16.1042 364.578   1
  -6  -1  -3 20199.6 705.091   1
  -6   1  -3 19607.8 692.843   1
  -6  -1  -4 5487.96 478.586   1
  -6   1  -4 5146.02 480.464   1
  -6  -1  -5 19933.0 688.596   1
  -6   1  -5 20291.5 702.314   1
   6  -1   6 41576.4 1117.81   2
  -6  -1  -6 43447.3 941.047   1
  -6   1  -6 42456.8 946.035   1
   6  -1   7 42881.4 1203.91   2
  -6   1  -7 42012.8 955.514   1
   6  -1   8 5368.98 653.818   2
  -6   1  -8 5786.61 512.442   1
   6   1   8 5818.61 716.056   2
   6  -1   9 13315.9 892.459   2
   6   1   9 12641.4 868.624   2
  -6   1  -9 14455.0 662.905   1
   6   1  10 6090.55 782.379   2
   6  -1  10 4721.54 788.760   2
  -6   1 -10 6175.02 527.434   1
   6  -1  11 16625.5 982.471   2
   6   1  11 15173.0 947.262   2
  -6   1 -11 15851.9 658.488   1
   6  -1  12 4798.96 863.635   2
  -6   1 -12 5126.07 468.927   1
   6  -1  13 2473.06 690.545   2
   6   1  13 2111.94 695.640   2
   6   1  14 8123.97 916.478   2
   6  -1  14 8923.56 1006.77   2
   6  -1  15 3872.86 958.849   2
   6   1  15 3575.15 879.150   2
   6   1  16 2548.11 849.935   2
   6  -1  16 2496.25 910.252   2
   6   1  17 5136.09 1001.11   2
   6  -1  17 3673.91 912.399   2
   6   1  18 3750.59 1047.23   2
   6  -1  18 4141.15 970.555   2
   6   1  19 2729.28 953.082   2
   6  -1  19 2686.57 974.383   2
   6   1  20 4735.23 1052.25   2
   6  -2 -22 864.789 918.136   0
   6   2 -21-63.3508 745.527   0
   6  -2 -21-27.4496 921.345   0
   6  -2 -20 7983.91 1103.38   0
   6   2 -20 7609.16 919.407   0
   6   2 -19 3189.89 769.562   0
   6  -2 -19 3015.14 859.578   0
   6   2 -18 3957.22 743.090   0
   6  -2 -18 4604.07 873.249   0
   6   2 -17 93.9557 622.673   0
   6  -2 -17 924.369 721.593   0
   6   2 -16 163.376 583.022   0
   6  -2 -16 97.3047 737.313   0
   6   2 -15 2721.58 610.576   0
   6  -2 -15 2205.06 774.419   0
   6   2 -14 1374.08 569.312   0
   6  -2 -14 1833.87 714.533   0
   6  -2 -13 27079.9 1110.62   0
   6   2 -13 26070.3 945.765   0
  -6   2  13 24170.9 723.324   1
  -6   2  12 343.185 362.997   1
   6   2 -12 458.251 466.026   0
   6  -2 -12 164.844 618.746   0
   6  -2 -11 4248.06 720.610   0
   6   2 -11 4767.71 543.810   0
  -6   2  11 4568.04 462.517   1
  -6   2  10 373.971 345.436   1
   6  -2 -10 38.7492 590.157   0
   6   2 -10 293.930 416.929   0
   6   2  -9 13463.3 606.635   0
   6  -2  -9 13906.5 779.036   0
  -6   2   9 13127.9 590.594   1
   6  -2  -8 1013.42 539.378   0
  -6   2   8 1315.51 386.657   1
   6   2  -8 1634.50 384.519   0
  -6   2   7 18285.9 663.701   1
   6   2  -7 17905.7 598.382   0
   6  -2  -7 16921.2 744.259   0
  -6   2   6 1006.82 389.182   1
   6   2  -6 1105.82 335.658   0
   6  -2  -6 1031.25 436.801   0
  -6   2   5 28349.6 784.765   1
   6  -2  -5 30973.4 865.500   0
   6   2  -5 30039.5 680.475   0
  -6   2   4 3147.43 445.896   1
   6  -2  -4 2978.27 456.423   0
   6  -2  -3 5237.91 516.772   0
  -6   2   3 5837.60 516.005   1
  -6   2   2 8740.64 584.372   1
   6  -2  -2 8678.82 542.503   0
  -6   2   1 16854.1 681.716   1
  -6   2   0 8359.38 576.336   1
  -6   2  -1-147.040 383.023   1
  -6   2  -2 8696.40 567.575   1
  -6   2  -3 2075.94 445.430   1
  -6   2  -4 1623.26 432.288   1
   6  -2   5 22836.3 863.361   2
  -6   2  -5 20597.2 742.570   1
  -6   2  -6 267.094 407.883   1
   6  -2   6-184.393 507.847   2
  -6   2  -7 558.358 420.438   1
   6  -2   7 386.339 486.883   2
  -6   2  -8 1183.58 424.561   1
   6  -2   8 1470.55 568.484   2
   6   2   9 6535.01 707.684   2
  -6   2  -9 5265.67 546.550   1
   6  -2   9 6376.72 736.504   2
  -6   2 -10 3026.62 497.598   1
   6   2  10 2898.40 649.969   2
   6  -2  10 3161.41 800.455   2
   6  -2  11 13404.6 937.505   2
  -6   2 -11 12387.4 646.073   1
   6   2  11 13297.6 940.707   2
   6  -2  12 18018.1 1107.95   2
   6   2  12 18391.1 1051.39   2
  -6   2 -12 20392.5 739.347   1
   6  -2  13 15817.7 1145.38   2
   6   2  13 14160.8 992.148   2
   6  -2  14 392.365 822.212   2
   6   2  14 649.007 740.356   2
   6  -2  15 4389.69 975.814   2
   6   2  15 3208.18 867.701   2
   6  -2  16-42.9394 880.876   2
   6   2  16 46.2198 773.171   2
   6   2  17 10302.7 1143.87   2
   6  -2  17 10712.3 1194.02   2
   6  -2  18 1020.74 1027.97   2
   6   2  18 1670.95 883.145   2
  -6  -2 -19 7563.62 1215.37   0
   6   2  19 5857.41 1107.81   2
   6   2  20 2127.38 998.500   2
   6  -3 -22 1129.76 1092.30   0
   6  -3 -21 995.381 938.030   0
   6  -3 -20 624.027 888.104   0
   6  -3 -19 471.859 921.624   0
   6   3 -18 1656.74 635.922   0
   6  -3 -18 2400.61 913.958   0
   6   3 -17 243.932 580.967   0
   6  -3 -17 191.965 821.648   0
   6  -3 -16 5498.61 851.975   0
   6   3 -16 5378.66 629.887   0
   6   3 -15 2306.00 515.190   0
   6  -3 -15 3224.75 801.259   0
   6   3 -14 17570.7 811.836   0
   6  -3 -14 17910.1 1047.51   0
   6   3 -13 1091.54 466.455   0
  -6   3  13 1050.03 417.446   1
   6  -3 -13 1603.74 753.454   0
  -6   3  12 14769.1 671.396   1
   6   3 -12 16927.1 722.467   0
   6  -3 -12 15943.9 997.743   0
  -6   3  11 887.199 442.685   1
   6  -3 -11 158.647 587.892   0
   6   3 -11 219.873 420.670   0
  -6   3  10 3469.95 489.741   1
   6   3 -10 3377.50 454.148   0
   6  -3 -10 3066.94 632.055   0
  -6   3   9 8792.53 587.357   1
   6   3  -9 6755.53 466.845   0
   6  -3  -9 6997.15 662.651   0
   6   3  -8 23735.8 645.219   0
  -6   3   8 24107.4 795.061   1
   6  -3  -8 21443.6 917.273   0
   6   3  -7 1633.20 304.428   0
  -6   3   7 1554.64 449.760   1
   6  -3  -7 971.669 542.567   0
  -6   3   6 3972.72 486.415   1
   6  -3  -6 3985.33 554.917   0
  -6   3   5 388.497 416.488   1
   6  -3  -5 164.820 439.961   0
   6  -3  -4 62552.1 1178.21   0
  -6   3   4 64843.8 1207.00   1
   6  -3  -3 404.058 442.829   0
  -6   3   3 722.689 403.853   1
  -6   3   2 9451.02 568.932   1
   6  -3  -2 11075.6 571.512   0
  -6   3   1 3893.48 507.018   1
  -6   3   0 4300.58 525.183   1
  -6   3  -1 141.267 455.255   1
  -6   3  -2 67412.5 1255.40   1
  -6   3  -3 3848.42 498.900   1
   6  -3   3 4263.88 494.367   2
  -6   3  -4 12027.0 664.336   1
   6  -3   4 11424.2 667.852   2
   6  -3   5 24915.6 889.218   2
  -6   3  -5 26465.8 866.835   1
  -6   3  -6 309.332 452.304   1
   6  -3   6-118.061 486.896   2
  -6   3  -7 20912.4 823.983   1
   6  -3   7 20669.8 929.206   2
  -6   3  -8 6511.44 581.241   1
   6  -3   8 6745.57 808.245   2
   6  -3   9 1607.35 647.084   2
  -6   3  -9 1407.94 485.341   1
   6   3   9 976.172 614.049   2
   6   3  10 8544.22 796.800   2
   6  -3  10 9581.24 851.776   2
  -6   3 -10 8993.88 634.232   1
   6  -3  11 15314.9 1053.27   2
   6   3  11 15859.5 937.174   2
  -6   3 -11 15765.7 731.443   1
  -6   3 -12 90.1604 427.257   1
   6  -3  12 88.7575 761.023   2
   6   3  12 282.892 624.520   2
   6  -3  13 9159.33 1010.08   2
   6   3  13 8848.88 858.878   2
   6  -3  14 18773.8 1255.05   2
   6   3  14 16347.8 1046.89   2
   6  -3  15 1397.29 857.215   2
   6   3  15 2012.81 763.810   2
   6   3  16 1416.11 816.974   2
   6  -3  16 1500.33 847.172   2
   6  -3  17 905.911 904.369   2
   6   3  17 1303.26 830.861   2
  -6  -3 -18 1838.30 1066.06   0
   6   3  18 2418.93 865.012   2
   6   3  19 1001.64 912.618   2
   6   3  20 7180.53 1108.28   2
   6  -4 -21-471.140 956.503   0
   6  -4 -19 1181.63 983.051   0
   6  -4 -18-186.937 916.597   0
   6  -4 -17 469.912 863.559   0
   6  -4 -16 2341.73 784.982   0
   6  -4 -15 8499.88 980.046   0
   6   4 -14 11007.2 643.926   0
   6  -4 -14 10720.4 933.873   0
  -6   4  13 30590.9 934.801   1
   6  -4 -13 32768.1 1313.49   0
   6   4 -13 30580.1 866.657   0
   6  -4 -12 199.480 684.458   0
  -6   4  12-143.012 456.261   1
   6   4 -12-139.407 376.463   0
   6   4 -11 18016.1 633.204   0
  -6   4  11 17661.6 781.972   1
   6  -4 -11 18448.7 1001.40   0
   6  -4 -10-420.905 624.592   0
  -6   4  10 365.059 481.117   1
   6   4 -10 397.873 336.945   0
   6   4  -9 11866.2 475.727   0
  -6   4   9 11333.0 691.049   1
   6  -4  -9 11129.1 821.709   0
   6  -4  -8 1977.43 611.283   0
  -6   4   8 2672.29 536.027   1
   6   4  -8 2338.02 308.683   0
  -6   4   7 12484.1 698.210   1
   6  -4  -7 11334.2 728.242   0
  -6   4   6 6374.86 589.206   1
  -6  -4   6 5104.41 314.762   0
   6  -4  -6 7953.91 673.880   0
  -6   4   5 605.583 478.632   1
   6  -4  -5 12.1266 472.826   0
  -6  -4   5 49.1356 217.282   0
  -6  -4   4 52.1707 220.752   0
   6  -4  -4 162.341 461.913   0
  -6   4   4 158.058 495.912   1
   6  -4  -3 2924.63 495.257   0
  -6   4   3 2758.87 562.498   1
  -6   4   2 9544.26 681.872   1
   6  -4  -2 9684.07 595.045   0
  -6   4   1 4032.14 604.731   1
   6  -4  -1 3711.77 462.269   0
  -6   4   0 10792.2 659.907   1
  -6   4  -1 7607.06 668.727   1
   6  -4   1 8250.21 514.303   2
  -6   4  -2 7308.61 664.079   1
   6  -4   2 7433.03 524.844   2
  -6   4  -3 1009.47 525.022   1
   6  -4   3 946.892 418.392   2
   6  -4   4 26211.1 886.472   2
  -6   4  -4 26200.7 910.837   1
  -6   4  -5 25818.8 916.759   1
   6  -4   5 26371.0 952.884   2
  -6   4  -6 28436.6 967.252   1
   6  -4   6 26164.1 998.882   2
  -6   4  -7 25348.0 935.146   1
   6  -4   7 24379.9 1014.98   2
  -6   4  -8 15348.7 779.293   1
   6  -4   8 15888.2 904.381   2
  -6   4  -9 13481.0 776.960   1
   6  -4   9 13226.8 902.018   2
  -6   4 -10 19648.2 872.968   1
   6  -4  10 19255.4 1052.12   2
   6   4  10 18480.8 964.731   2
  -6   4 -11 11323.2 693.304   1
   6   4  11 11705.7 852.796   2
   6  -4  11 10661.9 929.320   2
   6   4  12 11458.3 871.484   2
   6  -4  12 13735.3 1084.99   2
   6   4  13 3645.99 744.856   2
   6  -4  13 4120.34 934.834   2
   6  -4  14 48.0126 832.516   2
   6   4  14 1273.18 704.472   2
   6  -4  15 379.495 784.367   2
   6   4  15-35.8569 686.792   2
   6   4  16 1278.63 787.534   2
  -6  -4 -16 2337.92 1014.76   0
   6  -4  16 3225.84 1049.99   2
   6   4  17-37.8346 777.083   2
  -6  -4 -17 350.826 889.805   0
  -6  -4 -18 718.332 1099.85   0
   6   4  18 162.641 822.580   2
   6  -5 -20 3772.18 1031.62   0
   6  -5 -19 1229.15 943.424   0
   6  -5 -18 2055.84 941.374   0
   6  -5 -17 5486.06 946.257   0
   6  -5 -16 7169.94 1018.88   0
   6  -5 -15 7597.23 999.257   0
   6  -5 -14 22386.1 1233.68   0
   6  -5 -13 4228.35 804.231   0
  -6   5  13 3410.63 578.524   1
  -6   5  12 40624.9 1132.81   1
   6  -5 -12 39767.2 1401.12   0
   6  -5 -11 674.966 708.577   0
  -6   5  11 310.550 505.259   1
  -6   5  10 28301.1 1012.31   1
   6  -5 -10 29706.8 1186.45   0
   6  -5  -9 3647.80 717.723   0
  -6   5   9 3227.59 589.819   1
  -6   5   8 27387.0 1010.35   1
   6  -5  -8 25070.3 1052.75   0
  -6   5   7 4653.77 633.640   1
   6  -5  -7 4644.99 697.500   0
   6  -5  -6 27363.3 1017.29   0
  -6   5   6 27529.4 1012.18   1
  -6  -5   5 7133.32 280.582   0
   6  -5  -5 9515.82 711.261   0
   6  -5  -4 7848.09 625.940   0
  -6  -5   4 6744.47 306.991   0
  -6   5   4 8103.73 673.162   1
   6  -5  -3 4199.20 543.325   0
  -6   5   3 4814.54 647.830   1
   6  -5  -2 1745.40 473.987   0
   6  -5  -2 1465.73 294.976   2
  -6   5   2 1556.99 571.438   1
  -6   5   1 18092.7 841.195   1
   6  -5  -1 17684.5 565.564   2
   6  -5  -1 17556.8 725.777   0
   6  -5   0 1155.87 353.888   2
  -6   5   0 1603.68 624.870   1
  -6   5  -1 24536.0 953.708   1
   6  -5   1 24666.8 731.334   2
   6  -5   2 1867.14 443.965   2
  -6   5  -2 2267.33 614.193   1
   6  -5   3 42069.9 1043.10   2
  -6   5  -3 43160.2 1213.29   1
  -6   5  -4 20068.4 921.119   1
   6  -5   4 18142.5 810.559   2
  -6   5  -5 12306.6 830.544   1
   6  -5   5 13386.2 762.630   2
   6  -5   6 585.270 572.158   2
  -6   5  -6 1138.05 596.378   1
  -6   5  -7 1470.07 579.537   1
   6  -5   7 1436.40 642.082   2
  -6   5  -8 10047.5 768.588   1
   6  -5   8 10135.9 823.056   2
  -6   5  -9 3911.15 645.100   1
   6  -5   9 4479.91 795.269   2
  -6   5 -10 30864.5 1061.28   1
   6  -5  10 31854.3 1301.84   2
   6   5  10 31593.1 1119.81   2
  -6   5 -11 3900.97 603.955   1
   6  -5  11 3617.22 805.349   2
   6   5  11 4167.56 671.178   2
   6  -5  12 10303.1 1041.10   2
   6   5  12 8079.58 788.737   2
   6  -5  13 51.0234 758.125   2
   6   5  13 245.002 623.452   2
   6   5  14 4257.20 771.701   2
   6  -5  14 4915.30 1033.61   2
  -6  -5 -14 4992.82 980.410   0
  -6  -5 -15 957.253 946.855   0
   6   5  15 1186.19 691.861   2
  -6  -5 -16 4370.19 1044.20   0
  -6  -5 -17 255.398 1039.30   0
   6  -6 -19 10428.0 1304.06   0
   6  -6 -18 4200.41 1101.50   0
   6  -6 -17 15830.7 1321.68   0
   6  -6 -16 2106.36 854.673   0
   6  -6 -15 28569.7 1459.90   0
   6  -6 -14-317.142 707.131   0
  -6   6  13 14599.0 849.132   1
   6  -6 -13 16061.5 1064.76   0
   6  -6 -12 5389.44 793.772   0
  -6   6  12 6905.66 698.731   1
  -6   6  11 23663.2 1011.84   1
   6  -6 -11 22451.3 1151.42   0
   6  -6 -10 3562.75 719.998   0
  -6   6  10 4519.98 682.104   1
  -6   6   9 44221.7 1287.54   1
   6  -6  -9 43589.9 1351.06   0
  -6   6   8 3296.43 658.251   1
   6  -6  -8 2376.99 656.176   0
   6  -6  -7 27309.2 1057.13   0
  -6   6   7 28832.3 1093.05   1
   6  -6  -6 2031.43 616.790   0
  -6   6   6 2780.91 643.527   1
   6  -6  -5 24211.0 956.974   0
  -6   6   5 23542.3 1064.97   1
   6  -6  -4 10915.9 749.369   0
  -6   6   4 9954.34 783.160   1
   6  -6  -3 4949.36 614.156   0
   6  -6  -3 5256.89 290.487   2
  -6   6   3 5701.50 728.992   1
   6  -6  -2 7932.37 636.547   0
  -6   6   2 9108.71 802.459   1
   6  -6  -2 7469.27 392.640   2
  -6   6   1 1324.89 587.602   1
   6  -6  -1 679.438 326.021   2
   6  -6  -1 339.005 449.675   0
  -6   6   0 7655.78 821.467   1
   6  -6   0 7517.95 480.267   2
  -6   6  -1 460.404 578.348   1
   6  -6   1 375.177 380.741   2
  -6   6  -2 15076.5 942.668   1
   6  -6   2 16216.3 706.072   2
  -6   6  -3 2826.98 738.487   1
   6  -6   3 2761.10 514.565   2
   6  -6   4 107.442 484.670   2
  -6   6  -4 772.588 657.043   1
  -6   6  -5 1547.26 627.380   1
   6  -6   5 1096.88 555.505   2
  -6   6  -6 5925.28 777.830   1
   6  -6   6 6154.50 691.659   2
  -6   6  -7 13724.5 904.357   1
   6  -6   7 14758.8 896.416   2
   6  -6   8 146.542 608.421   2
  -6   6  -8 344.570 592.177   1
  -6   6  -9 20988.8 1016.98   1
   6  -6   9 19532.6 1096.38   2
  -6   6 -10 871.766 608.752   1
   6  -6  10 688.134 709.136   2
   6   6  10 167.908 539.347   2
  -6   6 -11 22968.4 1045.86   1
   6   6  11 23359.7 1038.08   2
   6  -6  11 25062.0 1269.33   2
  -6  -6 -12 1517.61 791.661   0
  -6  -6 -13 4517.88 1011.80   0
  -6  -6 -14 3428.74 1009.58   0
  -6  -6 -15 2148.99 931.350   0
  -6  -6 -16 860.303 995.862   0
   6  -7 -18 5287.46 1146.42   0
   6  -7 -17 435.089 986.934   0
   6  -7 -16 14143.6 1201.89   0
   6  -7 -15 2736.91 955.786   0
   6  -7 -14 7232.23 987.665   0
  -6   7  13 5660.18 738.664   1
   6  -7 -13 6730.44 920.436   0
  -6   7  12 27536.1 1166.16   1
   6  -7 -12 26145.6 1292.70   0
   6  -7 -11 1429.72 778.218   0
  -6   7  11 854.089 602.994   1
  -6   7  10 22150.3 1064.56   1
   6  -7 -10 22977.9 1144.84   0
  -6   7   9 2198.70 645.417   1
   6  -7  -9 2843.24 685.513   0
   6  -7  -8 18480.5 1020.96   0
  -6   7   8 16777.7 972.580   1
   6  -7  -7 16486.9 939.591   0
  -6   7   7 16958.6 970.948   1
   6  -7  -6 7916.37 740.666   0
  -6   7   6 7755.01 813.737   1
   6  -7  -5 6645.65 691.333   0
  -6   7   5 7882.90 872.787   1
   6  -7  -4 19313.2 897.968   0
  -6   7   4 20398.9 1081.35   1
  -6   7   3 947.485 611.410   1
   6  -7  -3 588.501 539.360   0
  -6   7   2 11988.6 861.702   1
   6  -7  -2 10810.5 704.940   0
  -6   7   1 666.565 677.593   1
  -6   7   0 15355.1 1013.55   1
   6  -7   1 1557.83 419.438   2
  -6   7  -1 1348.21 644.220   1
  -6   7  -2 3693.95 776.213   1
   6  -7   2 3368.10 497.483   2
  -6   7  -3 7718.84 883.856   1
   6  -7   3 8188.60 632.425   2
   6  -7   4 1170.12 521.926   2
  -6   7  -4 1556.76 725.362   1
   6  -7   5 7366.52 680.008   2
  -6   7  -5 6579.14 810.934   1
   6  -7   6 5283.34 674.120   2
  -6   7  -6 5064.99 746.788   1
  -6   7  -7-135.354 659.560   1
  -6  -7  -7 40.1354 595.931   0
  -6   7  -8 22393.7 1130.49   1
  -6  -7  -8 20850.4 1083.93   0
  -6   7  -9 4347.45 764.697   1
  -6  -7  -9 4357.65 818.234   0
  -6   7 -10 18408.9 1061.36   1
  -6  -7 -10 18387.1 1152.45   0
  -6  -7 -11 9284.95 1012.59   0
  -6   7 -11 9637.11 896.293   1
  -6  -7 -12 9433.21 1046.44   0
  -6  -7 -13 5331.93 1004.36   0
  -6  -7 -14 8104.48 1138.42   0
  -6  -7 -15 3482.84 1096.94   0
   6  -8 -16 665.354 883.469   0
   6  -8 -15 877.382 892.164   0
   6  -8 -14 991.558 910.750   0
   6  -8 -13 1191.14 872.549   0
  -6   8  13 527.472 679.324   1
   6  -8 -12-143.239 825.530   0
  -6   8  12 68.1058 676.270   1
  -6   8  11 701.194 693.168   1
   6  -8 -11 859.169 762.528   0
  -6   8  10 2117.08 729.333   1
   6  -8 -10 1516.56 745.616   0
  -6   8   9 5100.05 838.307   1
   6  -8  -9 4690.92 811.372   0
  -6   8   8 521.030 724.010   1
   6  -8  -8-308.215 627.677   0
  -6   8   7 1754.36 718.801   1
   6  -8  -7 2371.28 646.640   0
  -6   8   6 186.076 638.163   1
   6  -8  -6 1.17939 558.136   0
   6  -8  -5-340.541 550.377   0
  -6   8   5 43.7021 714.023   1
   6  -8  -4-20.0042 543.577   0
  -6   8   4 317.146 737.087   1
  -6   8   3 370.035 651.678   1
   6  -8  -3 24.0149 479.965   0
   6  -8  -2 1139.52 512.234   0
  -6   8   2 1744.62 688.109   1
  -6   8   1 491.370 715.609   1
  -6   8   0 329.164 758.845   1
  -6   8  -1 1967.40 682.363   1
  -6   8  -2 251.792 744.011   1
  -6   8  -3 1216.97 755.495   1
  -6  -8  -4 3188.62 561.646   0
  -6   8  -4 4217.95 820.819   1
  -6  -8  -5 368.287 536.009   0
  -6   8  -5-78.7512 740.553   1
  -6  -8  -6 5230.44 699.434   0
  -6   8  -6 5513.35 890.972   1
  -6  -8  -7 6095.83 767.878   0
  -6   8  -7 4629.66 851.055   1
  -6  -8  -8 2211.70 720.195   0
  -6   8  -8 1712.03 761.820   1
  -6  -8  -9 2329.68 785.648   0
  -6   8  -9 2275.00 816.291   1
  -6   8 -10 11462.2 1020.26   1
  -6  -8 -10 10954.8 1004.25   0
  -6   8 -11 619.222 718.513   1
  -6  -8 -11 1050.85 825.560   0
  -6  -8 -12 13001.5 1189.40   0
  -6  -8 -13 941.135 912.915   0
  -6  -8 -14 6553.26 1094.19   0
   6  -9 -15 167.471 913.886   0
   6  -9 -14 2117.15 900.917   0
  -6   9  13 82.0384 739.919   1
   6  -9 -13 77.8414 828.064   0
  -6   9  12 3057.26 826.226   1
   6  -9 -12 2246.38 868.918   0
  -6   9  11 203.861 769.105   1
   6  -9 -11-82.5142 760.285   0
   6  -9 -10 7736.61 962.230   0
  -6   9  10 7003.63 926.273   1
  -6   9   9-132.945 716.111   1
   6  -9  -9 64.0871 711.516   0
  -6   9   8 8298.25 939.857   1
   6  -9  -8 6045.56 813.781   0
   6  -9  -7 642.933 636.613   0
  -6   9   7 521.081 775.898   1
   6  -9  -6 10295.1 840.641   0
  -6   9   6 10212.0 1033.48   1
   6  -9  -5 51.4794 587.672   0
  -6   9   5-151.837 790.609   1
   6  -9  -4 4118.09 641.416   0
  -6   9   4 4066.28 800.067   1
   6  -9  -3 367.844 542.913   0
  -6   9   3-325.862 776.819   1
  -6   9   2 734.239 791.969   1
  -6   9   1 225.225 708.607   1
  -6   9   0 1416.53 772.903   1
  -6   9  -1 1966.01 859.904   1
  -6   9  -2 194.877 741.168   1
  -6   9  -3 2081.00 826.200   1
  -6   9  -4 1683.51 863.388   1
  -6   9  -5 1571.46 848.635   1
  -6   9  -6-97.6637 774.937   1
  -6   9  -7 3961.14 877.221   1
  -6   9  -8 1980.94 881.208   1
  -6   9  -9 6509.71 981.094   1
  -6  -9  -9 6714.33 915.224   0
  -6  -9 -10 4933.50 907.837   0
  -6   9 -10 5125.90 943.448   1
  -6   9 -11 9358.72 1057.33   1
  -6  -9 -11 9632.56 1083.49   0
  -6  -9 -12-227.840 863.183   0
  -6  -9 -13 6732.57 1108.95   0
   6 -10 -13 7728.39 1061.05   0
   6 -10 -12 880.068 886.063   0
  -6  10  12 460.776 851.745   1
   6 -10 -11 10948.6 1091.82   0
  -6  10  11 11879.0 1127.08   1
  -6  10  10 521.547 827.917   1
   6 -10 -10 632.482 686.750   0
   6 -10  -9 9592.32 957.119   0
  -6  10   9 7673.89 1008.17   1
  -6  10   8 1010.46 816.877   1
   6 -10  -8 1886.02 719.320   0
  -6  10   7 3570.11 959.849   1
  -6  10   6 5239.45 966.700   1
  -6  10   5 14461.1 1223.86   1
  -6  10   4 6427.10 945.963   1
  -6  10   3 4615.61 883.441   1
  -6  10   2 7325.82 975.044   1
  -6  10   1 958.414 795.635   1
  -6  10   0 5641.10 998.336   1
  -6  10  -1 455.322 877.913   1
  -6  10  -2 318.627 844.990   1
  -6  10  -3 1475.92 849.248   1
  -6  10  -4 2425.86 962.939   1
  -6  10  -5 759.027 912.437   1
  -6  10  -6-478.805 914.830   1
  -6  10  -7 1268.56 861.453   1
  -6  10  -8 179.590 889.805   1
  -6  10  -9 1343.11 909.539   1
  -6  10 -10 1892.73 959.879   1
  -6  11  11 61.0568 899.911   1
  -6  11  10 3873.26 974.956   1
  -6  11   9 3359.07 983.937   1
  -6  11   8 8494.86 1193.33   1
  -6  11   7 4327.69 1006.48   1
  -6  11   6 1422.62 959.024   1
  -6  11   5 5646.58 997.025   1
  -6  11   4 679.410 976.932   1
  -6  11   3 13405.9 1323.79   1
  -6  11   2 1035.64 1024.47   1
  -6  11   1 10500.8 1224.15   1
  -6  11   0 407.261 916.981   1
  -6  11  -1 7896.85 1126.61   1
  -6  11  -2 891.724 990.934   1
  -6  11  -3 2212.95 1015.63   1
  -6  11  -4 2031.94 929.132   1
  -6  11  -5 4032.06 1003.61   1
  -6  11  -6 1442.52 954.565   1
  -6  11  -7 4353.87 1017.87   1
  -6  11  -8 1510.17 991.401   1
  -6  11  -9 556.583 945.110   1
  -6  11 -10 7905.97 1158.09   1
   7   0 -23 358.039 898.724   0
   7   0 -22 86.6210 882.733   0
   7   0 -21-239.720 852.543   0
   7   0 -20 10945.0 1105.37   0
   7   0 -19-114.182 766.656   0
   7   0 -18 9574.44 989.004   0
   7   0 -17-106.846 703.580   0
   7   0 -16 30273.0 1242.81   0
   7   0 -15 183.779 613.070   0
   7   0 -14 32178.2 1174.21   0
   7   0 -13-351.792 593.362   0
  -7   0  13-196.774 360.160   1
   7   0 -12 75040.2 1535.48   0
  -7   0  12 75166.9 1178.39   1
   7   0 -11-201.116 547.047   0
  -7   0  11 89.5557 382.583   1
   7   0 -10 38096.6 1058.87   0
  -7   0  10 41797.6 949.191   1
   7   0  -9 54.4261 443.973   0
  -7   0   9 125.631 348.767   1
   7   0  -8 33921.0 935.263   0
  -7   0   8 35877.2 895.617   1
   7   0  -7 22.5033 418.515   0
  -7   0   7 30.5086 385.696   1
  -7   0   6 11733.9 609.977   1
   7   0  -6 11918.0 617.408   0
   7   0  -5-6.27324 355.349   0
  -7   0   5 126.269 380.609   1
  -7   0   4 7286.11 536.177   1
   7   0  -4 7077.26 502.338   0
  -7   0   3 443.468 451.624   1
  -7   0   2 174.139 462.897   1
  -7   0   1 125.182 457.846   1
  -7   0   0 705.747 431.501   1
  -7   0  -1 41.1489 443.968   1
  -7   0  -2 736.427 455.741   1
  -7   0  -3 184.388 395.762   1
  -7   0  -4 1124.99 463.282   1
  -7   0  -5 97.7471 422.667   1
  -7   0  -6 11671.3 649.510   1
  -7   0  -7 264.771 450.316   1
  -7   0  -8 522.012 463.972   1
   7   0   8 265.204 633.238   2
   7   0   9-48.2483 683.146   2
  -7   0  -9-107.135 448.937   1
   7   0  10 185.964 590.981   2
  -7   0 -10 304.676 427.491   1
   7   0  11 179.000 622.268   2
   7   0  12 7784.91 827.049   2
   7   0  13 73.3359 727.772   2
   7   0  14 3638.67 865.388   2
   7   0  15 529.636 786.809   2
   7   0  16 642.224 852.527   2
   7   0  17 20.6975 965.436   2
   7   0  18 675.698 927.348   2
   7   0  19-124.691 937.258   2
   7   1 -23-224.768 863.283   0
   7  -1 -23-9.97183 983.325   0
   7   1 -22 522.790 862.251   0
   7  -1 -22 815.330 949.839   0
   7   1 -21 2651.23 875.798   0
   7  -1 -21 3120.10 882.148   0
   7   1 -20 1263.76 809.125   0
   7  -1 -20 2020.30 877.525   0
   7   1 -19 4150.03 834.135   0
   7  -1 -19 3742.11 901.163   0
   7   1 -18 363.942 713.681   0
   7  -1 -18-20.8720 753.749   0
   7   1 -17 13561.0 970.977   0
   7  -1 -17 11528.3 984.255   0
   7   1 -16 6602.27 796.802   0
   7  -1 -16 7361.57 895.187   0
   7   1 -15 50130.5 1403.83   0
   7  -1 -15 49939.9 1484.03   0
   7  -1 -14 38543.2 1294.01   0
   7   1 -14 37517.7 1216.31   0
   7   1 -13 83532.3 1620.93   0
   7  -1 -13 86844.8 1763.56   0
  -7   1  13 77918.5 1230.80   1
   7   1 -12 47615.5 1214.93   0
   7  -1 -12 44503.2 1319.76   0
  -7   1  12 47053.8 990.496   1
   7   1 -11 68212.2 1356.29   0
   7  -1 -11 68685.0 1503.91   0
  -7   1  11 68225.0 1167.41   1
  -7   1  10 2128.09 422.562   1
   7  -1 -10 2187.08 598.124   0
   7   1 -10 2658.14 511.939   0
  -7   1   9 2698.39 434.298   1
   7   1  -9 3032.98 504.644   0
  -7  -1   9 2822.79 415.104   1
   7  -1  -9 2415.18 555.753   0
  -7   1   8 645.345 393.916   1
   7  -1  -8 540.443 496.622   0
  -7  -1   8 671.588 391.286   1
   7   1  -8 898.729 410.036   0
   7   1  -7 36753.3 905.159   0
   7  -1  -7 36391.9 995.549   0
  -7  -1   7 37866.2 909.226   1
  -7   1   7 38635.8 922.796   1
   7   1  -6 23548.5 723.718   0
   7  -1  -6 25069.9 801.282   0
  -7  -1   6 24388.1 781.810   1
  -7   1   6 23611.2 775.781   1
   7  -1  -5 8575.88 555.537   0
  -7  -1   5 9273.78 568.786   1
  -7   1   5 8638.60 568.729   1
   7   1  -5 8443.36 514.150   0
   7  -1  -4 10305.9 591.976   0
  -7  -1   4 9074.44 584.586   1
  -7   1   4 9790.84 604.099   1
  -7   1   3 1055.12 399.975   1
   7  -1  -3 892.438 365.026   0
  -7  -1   3 1223.50 474.332   1
  -7  -1   2 3895.66 528.399   1
  -7   1   2 5325.67 495.726   1
  -7   1   1-188.056 383.179   1
  -7  -1   1-5.87906 434.196   1
  -7  -1   0 16244.5 724.683   1
  -7   1   0 16965.5 726.143   1
  -7   1  -1 109.520 430.582   1
  -7  -1  -1 474.116 423.530   1
  -7  -1  -2 3930.57 484.095   1
  -7   1  -2 3972.81 522.026   1
  -7  -1  -3 86945.4 1375.39   1
  -7   1  -3 87530.2 1377.19   1
  -7  -1  -4 10223.7 612.479   1
  -7   1  -4 10208.1 626.009   1
  -7   1  -5 1826.32 458.780   1
  -7  -1  -5 1177.21 441.709   1
  -7   1  -6 1981.48 470.707   1
  -7  -1  -6 2141.89 458.618   1
   7  -1   7 4392.92 678.061   2
  -7   1  -7 4286.88 532.875   1
   7  -1   8 3777.09 750.401   2
  -7   1  -8 4461.91 554.632   1
   7  -1   9 21259.4 1063.27   2
   7   1   9 21002.5 1013.22   2
  -7   1  -9 22103.1 806.863   1
   7   1  10 35973.2 1324.41   2
   7  -1  10 35374.7 1307.39   2
  -7   1 -10 35998.0 987.702   1
   7  -1  11 21093.3 1156.94   2
   7   1  11 18125.7 1040.39   2
  -7   1 -11 18893.7 766.855   1
   7   1  12 10257.5 881.910   2
   7  -1  12 9583.38 972.963   2
   7  -1  13-111.758 706.665   2
   7   1  13 508.723 659.535   2
   7  -1  14 3761.72 879.056   2
   7   1  14 4021.66 863.162   2
   7  -1  15 2674.51 964.973   2
   7   1  15 2867.22 908.719   2
   7  -1  16 7558.93 1041.55   2
   7   1  16 7633.92 1002.20   2
   7   1  17 59.8204 931.532   2
   7  -1  17 276.486 833.781   2
   7  -1  18 5504.30 1105.70   2
   7   1  18 6441.08 1136.56   2
   7  -1  19-259.840 1109.31   2
   7   1  19 397.365 921.098   2
   7  -2 -22 802.418 990.176   0
   7  -2 -21 3459.28 948.962   0
   7   2 -20 1436.29 739.402   0
   7  -2 -20 1285.25 927.506   0
   7   2 -19 19.4050 682.446   0
   7  -2 -19 41.5900 865.696   0
   7   2 -18 3298.15 715.391   0
   7  -2 -18 2415.60 872.500   0
   7   2 -17 2172.57 691.075   0
   7  -2 -17 2654.38 795.082   0
   7  -2 -16 21763.5 1204.07   0
   7   2 -16 20768.1 991.455   0
   7   2 -15 19475.8 936.073   0
   7  -2 -15 18562.0 1050.55   0
   7   2 -14 26533.3 1022.28   0
   7  -2 -14 29572.8 1239.42   0
   7   2 -13 46588.9 1204.06   0
   7  -2 -13 46015.1 1394.44   0
  -7   2  13 45881.5 1020.18   1
   7   2 -12 69213.1 1365.67   0
   7  -2 -12 72626.8 1647.27   0
  -7   2  12 68019.0 1200.60   1
   7   2 -11 8088.89 618.502   0
   7  -2 -11 7550.80 734.958   0
  -7   2  11 8278.71 552.410   1
   7   2 -10 8148.94 594.708   0
   7  -2 -10 8642.83 722.442   0
  -7   2  10 7866.57 555.013   1
   7   2  -9 16953.7 666.552   0
   7  -2  -9 14720.0 827.224   0
  -7   2   9 15724.9 682.915   1
  -7   2   8 1845.22 442.697   1
   7   2  -8 1968.27 409.975   0
   7  -2  -8 2186.67 574.626   0
   7   2  -7 28395.6 764.723   0
   7  -2  -7 27809.4 915.765   0
  -7   2   7 28293.1 842.295   1
   7   2  -6 42.9647 326.800   0
  -7   2   6-310.321 430.829   1
   7  -2  -6-337.927 406.097   0
  -7   2   5 22366.0 795.273   1
   7  -2  -5 21710.4 818.565   0
  -7   2   4 8226.35 576.949   1
   7  -2  -4 7243.93 550.317   0
   7  -2  -3-79.4813 439.946   0
  -7   2   3 98.5918 448.292   1
  -7   2   2 9274.75 633.472   1
  -7   2   1 746.937 476.697   1
  -7   2   0 25627.6 816.609   1
  -7   2  -1 46855.3 1060.72   1
  -7   2  -2 82553.9 1363.57   1
  -7   2  -3 58960.3 1183.76   1
  -7   2  -4 32506.7 921.458   1
  -7   2  -5 41324.3 1036.04   1
  -7   2  -6 2799.69 525.462   1
   7  -2   6 2758.61 574.716   2
   7  -2   7 9364.81 832.179   2
  -7   2  -7 10263.8 652.888   1
   7  -2   8 23156.0 1110.12   2
  -7   2  -8 31069.4 957.133   1
   7  -2   9 70611.0 1708.35   2
   7   2   9 67973.6 1614.00   2
  -7   2  -9 66352.4 1305.82   1
   7  -2  10 33205.3 1275.58   2
   7   2  10 34425.9 1293.37   2
  -7   2 -10 32937.8 977.037   1
   7  -2  11 66187.2 1785.56   2
   7   2  11 60957.5 1626.95   2
  -7   2 -11 62039.7 1260.19   1
   7  -2  12 2185.59 702.888   2
   7   2  12 1521.07 737.606   2
   7  -2  13 20821.7 1230.16   2
   7   2  13 20088.8 1163.07   2
   7   2  14 588.603 803.581   2
   7  -2  14-234.020 872.552   2
   7  -2  15 4600.78 999.965   2
   7   2  15 3542.17 905.850   2
   7  -2  16 1910.97 935.079   2
   7   2  16 2081.63 826.862   2
   7  -2  17 13010.6 1213.49   2
   7   2  17 11007.5 1185.86   2
   7  -2  18 8592.17 1154.31   2
   7   2  18 8102.61 1111.05   2
   7   2  19 5234.85 1146.91   2
   7   2  20 105.080 959.582   2
   7  -3 -21 160.783 994.177   0
   7  -3 -20 327.552 863.056   0
   7  -3 -19 3304.13 922.528   0
   7  -3 -18 486.199 808.964   0
   7  -3 -17 6549.07 977.187   0
   7   3 -17 7738.51 758.622   0
   7   3 -16 1062.32 563.137   0
   7  -3 -16 1195.49 787.431   0
   7  -3 -15 2028.56 819.964   0
   7   3 -15 2885.95 566.354   0
   7   3 -14 8385.95 672.978   0
   7  -3 -14 9420.54 896.385   0
   7   3 -13 10080.9 681.301   0
  -7   3  13 10172.9 620.669   1
   7  -3 -13 10602.7 928.878   0
   7   3 -12 11941.5 681.794   0
   7  -3 -12 12368.9 962.113   0
  -7   3  12 12239.6 667.807   1
  -7   3  11 261.097 428.230   1
   7   3 -11 426.981 417.975   0
  -7   3  10 23456.1 854.667   1
   7   3 -10 23202.5 746.505   0
   7  -3 -10 22955.9 1001.43   0
  -7   3   9 103.964 446.016   1
   7   3  -9 249.369 354.194   0
   7  -3  -9-42.6725 597.370   0
   7   3  -8 32198.9 766.203   0
  -7   3   8 32625.8 958.396   1
   7  -3  -8 32208.1 1034.98   0
  -7   3   7 6811.71 582.004   1
   7  -3  -7 6962.47 663.540   0
   7   3  -7 6834.25 449.629   0
  -7   3   6 24074.0 839.275   1
   7  -3  -6 25166.5 877.156   0
   7  -3  -5 61825.2 1274.48   0
  -7   3   5 62604.2 1245.08   1
   7  -3  -4 4485.93 550.042   0
  -7   3   4 3991.47 566.487   1
   7  -3  -3 15805.8 735.238   0
  -7   3   3 15681.3 753.465   1
  -7   3   2 21812.1 844.637   1
   7  -3  -2 21229.2 781.511   0
  -7   3   1 84339.3 1448.84   1
  -7   3   0 5322.61 534.516   1
  -7   3  -1 24471.2 881.725   1
  -7   3  -2 29471.6 953.151   1
  -7   3  -3 24537.0 873.809   1
  -7   3  -4 31425.8 999.817   1
   7  -3   4 29768.6 988.447   2
  -7   3  -5 6265.95 616.313   1
   7  -3   5 6727.27 640.815   2
  -7   3  -6 25542.9 925.311   1
   7  -3   6 24016.9 990.410   2
  -7   3  -7 37563.6 1077.04   1
   7  -3   7 35944.4 1180.46   2
   7  -3   8 20707.0 1058.87   2
  -7   3  -8 21309.4 880.492   1
  -7   3  -9 3321.73 581.821   1
   7  -3   9 3531.16 786.015   2
   7  -3  10 54195.0 1604.75   2
   7   3  10 53726.5 1491.55   2
  -7   3 -10 52051.4 1225.24   1
  -7   3 -11 740.297 478.687   1
   7  -3  11 889.159 672.949   2
   7   3  11 602.187 623.347   2
   7  -3  12 14528.5 1022.96   2
   7   3  12 14422.3 1005.06   2
   7  -3  13 12597.5 1068.09   2
   7   3  13 9937.49 951.794   2
   7  -3  14 7735.31 1038.91   2
   7   3  14 8434.93 951.940   2
   7  -3  15 144.388 839.860   2
   7   3  15-59.0274 758.470   2
   7  -3  16 8332.66 1108.58   2
   7   3  16 7636.53 1026.41   2
   7  -3  17 968.812 879.674   2
   7   3  17 418.695 814.356   2
   7  -3  18 4626.32 1035.80   2
   7   3  18 2930.31 948.704   2
   7   3  19 2233.11 993.182   2
   7   3  20 2616.86 1030.82   2
   7  -4 -21 1618.17 983.150   0
   7  -4 -20 544.460 922.022   0
   7  -4 -19 859.559 901.727   0
   7  -4 -18 276.016 795.044   0
   7  -4 -17 525.967 823.140   0
   7  -4 -16 849.281 856.615   0
   7  -4 -15 187.074 733.233   0
   7   4 -14 10142.9 661.322   0
   7  -4 -14 9017.18 891.273   0
   7  -4 -13 6944.61 814.432   0
  -7   4  13 6798.91 613.353   1
   7   4 -13 7492.87 562.689   0
   7  -4 -12 1617.33 720.756   0
  -7   4  12 1942.20 528.847   1
   7   4 -12 1765.20 433.207   0
   7   4 -11 6024.52 487.084   0
  -7   4  11 5403.93 616.134   1
   7  -4 -11 6150.38 838.534   0
   7   4 -10 14297.5 575.261   0
  -7   4  10 13523.2 758.498   1
   7  -4 -10 14718.9 964.277   0
  -7   4   9 22970.3 908.155   1
   7  -4  -9 24520.1 1065.03   0
   7   4  -9 21797.6 638.467   0
  -7   4   8 17017.5 814.372   1
   7  -4  -8 17591.2 937.317   0
  -7   4   7 26541.2 950.025   1
   7  -4  -7 27012.5 1044.47   0
   7  -4  -6 15633.1 794.129   0
  -7   4   6 15718.2 792.085   1
   7  -4  -5 33248.4 1006.08   0
  -7   4   5 33706.4 1055.79   1
   7  -4  -4 10601.8 713.341   0
  -7   4   4 10306.6 692.196   1
   7  -4  -3 36132.1 1015.63   0
  -7   4   3 36780.5 1093.60   1
  -7   4   2 91577.1 1599.63   1
   7  -4  -2 88886.0 1444.16   0
  -7   4   1 738.604 510.026   1
  -7   4   0 71872.4 1448.81   1
  -7   4  -1 3003.10 536.510   1
  -7   4  -2 28754.2 992.521   1
   7  -4   2 27789.2 873.748   2
  -7   4  -3 69.9955 486.736   1
   7  -4   3 289.059 456.018   2
  -7   4  -4 2592.67 604.616   1
   7  -4   4 2689.62 558.477   2
  -7   4  -5 270.707 526.469   1
   7  -4   5 108.845 509.622   2
  -7   4  -6 557.154 555.398   1
   7  -4   6 725.612 625.570   2
  -7   4  -7 13080.1 816.063   1
   7  -4   7 13301.7 848.404   2
  -7   4  -8 1282.71 574.943   1
   7  -4   8 1117.10 681.708   2
  -7   4  -9 9147.26 733.457   1
   7  -4   9 8878.94 905.057   2
  -7   4 -10 615.054 516.670   1
   7  -4  10 354.204 714.844   2
   7   4  10 410.161 616.793   2
  -7   4 -11 2911.68 597.327   1
   7  -4  11 2032.08 817.402   2
   7   4  11 2720.79 692.072   2
   7   4  12 4414.44 748.226   2
   7  -4  12 3843.45 926.147   2
   7  -4  13 5863.44 1005.27   2
   7   4  13 5096.80 797.273   2
   7   4  14 1574.06 764.096   2
   7  -4  14 1965.17 857.676   2
   7  -4  15 3361.50 892.418   2
   7   4  15 2810.97 840.169   2
   7  -4  16 331.247 957.359   2
   7   4  16 504.674 804.545   2
  -7  -4 -17 1650.53 1012.94   0
   7  -4  17 1574.55 1101.44   2
   7   4  17 2790.39 890.520   2
   7   4  18 4879.41 997.559   2
   7  -5 -20 15722.4 1338.97   0
   7  -5 -19 214.297 880.439   0
   7  -5 -18 8516.20 1069.04   0
   7  -5 -17 1071.61 918.320   0
   7  -5 -16 4173.50 938.920   0
   7  -5 -15 4278.79 935.053   0
   7  -5 -14 866.771 761.135   0
   7  -5 -13 14012.1 1041.02   0
  -7   5  13 11734.1 775.138   1
   7  -5 -12 387.438 754.223   0
  -7   5  12 975.788 525.751   1
   7  -5 -11 150.813 643.892   0
  -7   5  11 97.9103 520.629   1
  -7   5  10 4745.07 648.810   1
   7  -5 -10 4765.74 789.310   0
  -7   5   9 7313.37 717.322   1
   7  -5  -9 7305.47 795.086   0
  -7   5   8 11150.7 787.283   1
   7  -5  -8 10354.9 846.530   0
   7  -5  -7 1773.21 631.331   0
  -7   5   7 2005.97 607.471   1
   7  -5  -6 34841.2 1140.01   0
  -7   5   6 35109.3 1136.95   1
   7  -5  -5 8301.70 732.085   0
  -7   5   5 9032.83 805.717   1
   7  -5  -4 78650.4 1518.35   0
  -7   5   4 82008.4 1615.84   1
   7  -5  -3 4203.18 607.973   0
  -7   5   3 4162.35 660.572   1
   7  -5  -2 13357.0 740.827   0
  -7   5   2 12390.8 822.251   1
  -7   5   1 26647.0 1017.51   1
   7  -5  -1 26221.7 738.879   2
  -7   5   0 28729.1 1114.07   1
   7  -5   0 29085.3 793.380   2
   7  -5   1 4997.70 501.730   2
  -7   5  -1 4700.94 656.432   1
  -7   5  -2 19862.8 940.970   1
   7  -5   2 21077.5 788.460   2
  -7   5  -3 4143.21 660.813   1
   7  -5   3 4573.88 581.482   2
  -7   5  -4 2635.09 626.622   1
   7  -5   4 3326.04 574.239   2
  -7   5  -5 594.202 617.895   1
   7  -5   5 167.998 552.829   2
  -7   5  -6 6225.92 725.089   1
   7  -5   6 6383.52 728.614   2
  -7   5  -7 4068.35 669.088   1
   7  -5   7 3324.94 699.108   2
  -7   5  -8 1483.91 581.058   1
   7  -5   8 1335.11 615.018   2
  -7   5  -9 140.747 551.722   1
   7  -5   9 299.108 624.659   2
  -7   5 -10 1494.41 596.631   1
   7  -5  10 1093.28 754.300   2
   7   5  10 624.768 625.410   2
  -7   5 -11-168.934 588.108   1
   7  -5  11 632.855 803.630   2
   7   5  11 244.624 610.044   2
   7   5  12 1097.56 674.300   2
   7  -5  12 1037.87 750.403   2
   7  -5  13 2861.35 940.831   2
   7   5  13 1758.05 690.878   2
   7  -5  14 2114.86 974.349   2
   7   5  14 3495.66 795.859   2
   7  -5  15 232.502 832.686   2
   7   5  15 12.0543 728.238   2
  -7  -5 -16 3571.89 1150.25   0
   7  -6 -19 10649.4 1329.55   0
   7  -6 -18 2887.12 1086.13   0
   7  -6 -17 14038.4 1236.61   0
   7  -6 -16 1511.28 922.530   0
   7  -6 -15 34514.3 1512.36   0
   7  -6 -14 270.230 801.867   0
   7  -6 -13 3677.22 861.927   0
  -7   6  13 3428.49 639.798   1
   7  -6 -12 2789.96 726.448   0
  -7   6  12 2328.09 598.397   1
  -7   6  11 36823.2 1239.03   1
   7  -6 -11 35910.8 1388.90   0
  -7   6  10 11472.4 826.519   1
   7  -6 -10 10609.8 874.271   0
  -7   6   9 12031.3 873.779   1
   7  -6  -9 10459.9 874.770   0
   7  -6  -8 598.262 659.819   0
  -7   6   8 515.404 645.307   1
  -7   6   7 1532.49 689.049   1
   7  -6  -7 1397.26 657.239   0
  -7   6   6 909.170 693.638   1
   7  -6  -6 858.445 591.156   0
   7  -6  -5 19716.9 948.873   0
  -7   6   5 19034.1 987.089   1
   7  -6  -4 3029.45 641.364   0
  -7   6   4 4276.34 754.224   1
   7  -6  -3 41780.7 1165.78   0
  -7   6   3 47041.7 1421.18   1
   7  -6  -3 43291.5 751.581   2
   7  -6  -2 1027.25 516.878   0
  -7   6   2 393.495 707.339   1
   7  -6  -2 1117.97 322.964   2
  -7   6   1 64440.0 1591.05   1
   7  -6  -1 61714.8 1029.78   2
  -7   6   0 5619.48 747.894   1
   7  -6   0 6673.32 513.851   2
  -7   6  -1 12836.0 942.128   1
   7  -6   1 11950.7 624.479   2
  -7   6  -2 2047.92 744.333   1
   7  -6   2 1005.16 454.926   2
   7  -6   3 11162.5 682.299   2
  -7   6  -3 10771.7 922.246   1
  -7   6  -4 147.469 684.204   1
   7  -6   4 559.091 514.109   2
  -7   6  -5 10770.1 861.841   1
   7  -6   5 10036.8 761.241   2
  -7   6  -6 224.234 643.578   1
   7  -6   6 480.604 577.953   2
  -7   6  -7 7611.14 798.855   1
   7  -6   7 8246.24 786.181   2
  -7   6  -8 410.016 623.086   1
   7  -6   8 323.763 639.744   2
  -7   6  -9 12427.0 895.543   1
   7  -6   9 10542.0 943.865   2
  -7   6 -10 1742.21 655.661   1
   7  -6  10 1675.18 746.221   2
   7   6  10 1564.01 641.207   2
  -7   6 -11 704.378 652.667   1
   7  -6  11 539.917 822.486   2
   7   6  11 394.419 619.060   2
   7  -6  12 994.509 797.024   2
   7  -6  13 6559.32 1052.53   2
  -7  -6 -13 5378.64 984.974   0
  -7  -6 -14-77.7009 963.496   0
  -7  -6 -15 12802.9 1243.55   0
  -7  -6 -16 1327.96 1073.81   0
   7  -7 -17 298.719 992.370   0
   7  -7 -16 8288.92 1091.38   0
   7  -7 -15 1534.83 920.710   0
   7  -7 -14 3991.31 978.320   0
   7  -7 -13 1302.16 877.080   0
  -7   7  13 407.407 655.810   1
  -7   7  12 1257.36 658.364   1
   7  -7 -12 665.837 739.970   0
  -7   7  11 5594.81 766.511   1
   7  -7 -11 4085.47 825.552   0
  -7   7  10 901.766 635.339   1
   7  -7 -10 1964.89 695.335   0
   7  -7  -9 9318.45 862.349   0
  -7   7   9 9568.67 857.809   1
   7  -7  -8 18624.7 1031.67   0
  -7   7   8 19034.4 1042.03   1
  -7   7   7 2491.01 684.768   1
   7  -7  -7 1687.94 645.782   0
   7  -7  -6 13918.0 899.105   0
  -7   7   6 15019.1 1003.84   1
  -7   7   5 27230.6 1174.89   1
   7  -7  -5 26798.4 1073.77   0
   7  -7  -4 7734.45 717.659   0
  -7   7   4 8733.30 921.196   1
  -7   7   3 16252.0 1057.79   1
   7  -7  -3 14704.6 828.244   0
   7  -7  -2 2002.77 544.529   0
  -7   7   2 2165.21 788.757   1
  -7   7   1 474.350 742.481   1
  -7   7   0 3116.09 715.629   1
  -7   7  -1 59253.5 1671.63   1
   7  -7   1 62275.8 1202.99   2
  -7   7  -2 8200.03 851.480   1
   7  -7   2 7905.54 597.962   2
  -7   7  -3 35154.5 1319.88   1
   7  -7   3 33483.1 1033.43   2
  -7   7  -4 6430.42 798.254   1
   7  -7   4 5588.29 652.890   2
  -7   7  -5 2248.80 729.520   1
   7  -7   5 3048.98 608.052   2
  -7   7  -6 8156.53 899.114   1
   7  -7   6 8948.20 784.077   2
  -7   7  -7 588.133 693.169   1
   7  -7   7-115.812 610.856   2
  -7   7  -8 2277.64 729.887   1
   7  -7   8 1925.83 709.932   2
   7  -7   9 5336.09 824.878   2
  -7   7  -9 5877.52 824.779   1
  -7  -7 -10 102.850 772.239   0
  -7   7 -10 987.302 709.072   1
   7  -7  10 318.028 756.834   2
  -7   7 -11 18.7345 671.612   1
  -7  -7 -11 373.474 766.588   0
  -7  -7 -12 2756.49 893.455   0
  -7  -7 -13 2737.87 951.834   0
  -7  -7 -14 678.379 960.790   0
  -7  -7 -15 6303.46 1210.41   0
   7  -8 -16 163.929 939.873   0
   7  -8 -15 1033.78 845.460   0
   7  -8 -14-11.3778 855.105   0
  -7   8  13 130.175 704.728   1
  -7   8  12 200.224 686.712   1
   7  -8 -12 278.882 764.641   0
  -7   8  11 46.2299 698.211   1
   7  -8 -11 270.801 791.388   0
  -7   8  10 4676.41 868.952   1
   7  -8 -10 5396.46 874.410   0
  -7   8   9 3638.66 832.855   1
   7  -8  -9 4139.22 829.407   0
  -7   8   8 3635.10 831.314   1
   7  -8  -8 3619.21 724.099   0
  -7   8   7 3680.71 837.625   1
   7  -8  -7 3897.49 732.900   0
   7  -8  -6 1804.71 659.083   0
  -7   8   6 2337.82 695.543   1
   7  -8  -5 432.619 582.758   0
  -7   8   5 626.927 760.278   1
   7  -8  -4 24812.4 1021.98   0
  -7   8   4 23609.3 1238.47   1
   7  -8  -3 1369.90 564.088   0
  -7   8   3 1155.87 690.857   1
  -7   8   2 32394.5 1339.67   1
   7  -8  -2 29042.5 1040.34   0
  -7   8   1 10123.2 981.709   1
  -7   8   0 27633.1 1321.38   1
  -7   8  -1 183.166 658.151   1
  -7   8  -2 25966.0 1282.55   1
  -7   8  -3 883.529 814.474   1
  -7   8  -4 18210.8 1179.53   1
  -7  -8  -5-326.923 577.558   0
  -7   8  -5-49.4093 780.668   1
  -7  -8  -6 6830.88 768.070   0
  -7   8  -6 6281.50 933.190   1
  -7  -8  -7 667.368 646.698   0
  -7   8  -7 199.567 715.731   1
  -7  -8  -8 5974.62 837.013   0
  -7   8  -8 6558.88 916.746   1
  -7   8  -9 1604.68 825.184   1
  -7  -8  -9 1394.20 765.258   0
  -7   8 -10 1204.61 794.880   1
  -7  -8 -10 1804.13 851.348   0
  -7  -8 -11 1941.00 890.549   0
  -7   8 -11 1493.61 780.718   1
  -7  -8 -12 112.703 870.662   0
  -7  -8 -13 95.8235 875.728   0
  -7  -8 -14 1497.07 968.637   0
   7  -9 -15 3263.48 983.785   0
   7  -9 -14 1261.10 867.078   0
  -7   9  13 362.700 760.628   1
   7  -9 -13 482.480 856.122   0
  -7   9  12 1625.28 818.177   1
   7  -9 -12 2138.04 900.509   0
  -7   9  11 113.513 809.210   1
   7  -9 -11 335.914 780.643   0
  -7   9  10 1438.88 833.093   1
   7  -9 -10 918.788 746.799   0
  -7   9   9 976.950 853.112   1
   7  -9  -9 458.659 721.511   0
   7  -9  -8 4021.23 792.798   0
  -7   9   8 3999.81 921.692   1
  -7   9   7 1985.32 797.424   1
   7  -9  -7 2504.24 749.544   0
   7  -9  -6 857.929 673.192   0
  -7   9   6 1560.91 856.139   1
   7  -9  -5 7123.64 781.359   0
  -7   9   5 7098.39 932.051   1
   7  -9  -4 379.645 589.341   0
  -7   9   4-475.128 847.098   1
  -7   9   3 41979.0 1650.43   1
   7  -9  -3 36759.1 1220.20   0
  -7   9   2 22082.9 1332.65   1
  -7   9   1 12129.8 1123.70   1
  -7   9   0 3963.79 837.033   1
  -7   9  -1 10462.3 1104.96   1
  -7   9  -2 10245.5 1023.13   1
  -7   9  -3 7769.96 1037.15   1
  -7   9  -4 1548.30 902.151   1
  -7   9  -5 11993.3 1151.51   1
  -7   9  -6 3484.86 938.897   1
  -7   9  -7 7338.30 989.618   1
  -7   9  -8 6151.15 1035.56   1
  -7   9  -9 9861.77 1095.65   1
  -7   9 -10 2438.15 896.699   1
  -7  -9 -10 1093.51 813.847   0
  -7  -9 -11 253.200 832.950   0
  -7  -9 -12 1328.94 892.137   0
  -7  -9 -13 194.148 931.450   0
  -7  10  13 4897.42 982.257   1
   7 -10 -13 5704.72 1014.30   0
  -7  10  12 1973.14 894.096   1
   7 -10 -12 2145.04 945.301   0
   7 -10 -11 2062.64 871.060   0
  -7  10  11 593.113 842.370   1
  -7  10  10 2454.30 877.091   1
   7 -10 -10 2564.80 845.185   0
   7 -10  -9 1938.64 793.619   0
  -7  10   9 1519.84 876.306   1
   7 -10  -8 398.529 683.449   0
  -7  10   8 505.992 883.698   1
  -7  10   7 691.306 912.674   1
  -7  10   6-114.125 799.305   1
  -7  10   5 2099.81 947.793   1
  -7  10   4 380.441 934.957   1
  -7  10   3 814.075 919.736   1
  -7  10   2 5249.67 1053.62   1
  -7  10   1 295.092 931.310   1
  -7  10   0 12765.7 1178.46   1
  -7  10  -1 1273.20 896.384   1
  -7  10  -2 5481.91 1038.43   1
  -7  10  -3 12766.4 1232.67   1
  -7  10  -4 4174.47 1007.54   1
  -7  10  -5 2026.33 917.686   1
  -7  10  -6 4178.93 1006.84   1
  -7  10  -7 2594.54 1012.47   1
  -7  10  -8 2352.09 945.503   1
  -7  10  -9 4300.77 1014.05   1
  -7  10 -10 148.749 883.023   1
  -7  11   9 930.948 969.782   1
  -7  11   8 2593.22 1060.41   1
  -7  11   7 827.927 894.514   1
  -7  11   6-86.8439 990.438   1
  -7  11   5 4781.63 1018.77   1
  -7  11   4 1529.29 974.759   1
  -7  11   3 160.667 1006.74   1
  -7  11   2 2864.33 1078.92   1
  -7  11   1 869.900 928.168   1
  -7  11   0 5133.77 1014.20   1
  -7  11  -1 1279.51 1048.73   1
  -7  11  -2 5192.00 1037.80   1
  -7  11  -3 652.249 1028.83   1
  -7  11  -4 886.136 1012.61   1
  -7  11  -5 5647.02 1101.83   1
  -7  11  -6 307.583 975.172   1
  -7  11  -7 304.132 1011.34   1
  -7  11  -8 3713.39 1111.48   1
   8   0 -23-338.799 905.804   0
   8   0 -22 10301.4 1181.29   0
   8   0 -21 66.4685 831.990   0
   8   0 -20 27425.0 1415.23   0
   8   0 -19 156.659 777.471   0
   8   0 -18 8709.88 970.824   0
   8   0 -17-203.693 690.940   0
   8   0 -16 1622.60 711.932   0
   8   0 -15-113.445 657.163   0
   8   0 -14 59.9545 607.749   0
  -8   0  13 10.3355 400.411   1
   8   0 -13-239.427 639.506   0
  -8   0  12 1899.29 470.980   1
   8   0 -12 1936.64 591.508   0
   8   0 -11 226.938 571.265   0
  -8   0  11 156.890 446.818   1
   8   0 -10 11238.3 742.620   0
  -8   0  10 12169.4 665.623   1
   8   0  -9 46.3556 479.768   0
  -8   0   9 112.373 443.985   1
   8   0  -8 16419.5 735.531   0
  -8   0   8 16952.6 736.132   1
   8   0  -7-146.760 429.625   0
  -8   0   7-128.352 425.795   1
   8   0  -6 5889.14 524.258   0
  -8   0   6 4798.00 531.484   1
   8   0  -5 146.101 397.671   0
  -8   0   5 217.648 427.866   1
  -8   0   4 1204.65 452.919   1
  -8   0   3-87.9402 467.757   1
  -8   0   2 47666.9 1119.88   1
  -8   0   1-104.884 478.908   1
  -8   0   0 1534.56 467.937   1
  -8   0  -1 10.6594 466.935   1
  -8   0  -2 32356.7 973.156   1
  -8   0  -3-10.5011 442.253   1
  -8   0  -4 3866.35 579.332   1
  -8   0  -5 71.7549 462.395   1
  -8   0  -6 1.90293 498.324   1
  -8   0  -7 185.388 487.855   1
   8   0   8 1638.65 761.743   2
  -8   0  -8 1779.94 541.208   1
   8   0   9 112.130 660.226   2
  -8   0  -9 131.505 505.096   1
   8   0  10 108.167 644.874   2
  -8   0 -10-48.5027 458.828   1
   8   0  11-74.5744 678.446   2
   8   0  12 158.815 681.067   2
   8   0  13-400.341 693.323   2
   8   0  14 4910.48 968.211   2
   8   0  15-267.007 781.928   2
   8   0  16 1275.78 952.863   2
   8   0  17-50.1478 888.043   2
   8   0  18 3164.16 1064.44   2
   8   1 -23 2500.57 922.478   0
   8  -1 -23 3823.51 1035.00   0
   8   1 -22 5652.07 983.390   0
   8  -1 -22 5839.40 1099.65   0
   8   1 -21 2276.81 898.674   0
   8  -1 -21 2651.07 966.214   0
   8   1 -20 4412.00 900.250   0
   8  -1 -20 4148.57 999.296   0
   8   1 -19 2403.82 828.547   0
   8  -1 -19 3737.63 943.770   0
   8   1 -18 439.846 728.868   0
   8  -1 -18 329.251 772.799   0
   8   1 -17 676.665 697.952   0
   8  -1 -17 1097.49 758.590   0
   8   1 -16-31.9254 645.138   0
   8  -1 -16-171.872 700.297   0
   8   1 -15 1195.85 660.821   0
   8  -1 -15 1759.86 749.579   0
   8  -1 -14 4222.13 778.331   0
   8   1 -14 3847.78 679.272   0
   8  -1 -13 135.286 627.868   0
   8   1 -13 974.096 592.090   0
  -8   1  13 729.383 435.736   1
   8   1 -12 13439.6 811.595   0
   8  -1 -12 13116.0 898.173   0
  -8   1  12 15195.7 711.146   1
   8   1 -11 4542.16 630.014   0
  -8   1  11 4402.92 540.320   1
   8  -1 -11 4171.07 695.669   0
  -8   1  10 306.668 441.291   1
   8   1 -10 317.409 483.615   0
  -8  -1  10 218.466 428.230   1
   8  -1 -10 0.00000 522.376   0
   8   1  -9 3912.12 532.052   0
  -8   1   9 4121.68 520.729   1
   8  -1  -9 3006.76 564.583   0
  -8  -1   9 4308.90 510.083   1
   8   1  -8 10785.5 637.939   0
   8  -1  -8 10096.2 708.336   0
  -8  -1   8 9801.53 620.228   1
  -8   1   8 10257.3 638.594   1
  -8   1   7 715.726 450.050   1
   8   1  -7 255.894 432.301   0
   8  -1  -7 720.818 489.255   0
  -8  -1   7 639.346 448.946   1
   8  -1  -6 33138.7 988.577   0
  -8  -1   6 33688.6 954.020   1
  -8   1   6 33499.4 939.486   1
   8   1  -6 32688.5 872.921   0
  -8   1   5 1980.31 463.708   1
   8  -1  -5 1583.16 501.273   0
  -8  -1   5 1873.98 494.753   1
   8  -1  -4 80943.3 1360.49   0
  -8  -1   4 81058.5 1416.38   1
  -8   1   4 81308.3 1393.94   1
  -8   1   3 5134.41 536.048   1
  -8  -1   3 6780.88 564.811   1
  -8  -1   2 57811.5 1221.27   1
  -8   1   2 55079.5 1177.16   1
  -8   1   1-43.3535 414.289   1
  -8  -1   1 359.777 450.495   1
  -8  -1   0 47759.1 1132.02   1
  -8   1   0 46776.3 1125.79   1
  -8   1  -1 729.881 482.745   1
  -8  -1  -1 607.515 479.306   1
  -8  -1  -2 77789.7 1411.94   1
  -8   1  -2 77122.3 1393.55   1
  -8  -1  -3 14486.1 732.114   1
  -8   1  -3 14993.3 749.456   1
  -8  -1  -4 10190.1 652.118   1
  -8   1  -4 9578.11 648.172   1
  -8  -1  -5 25722.9 891.966   1
  -8   1  -5 26082.8 907.992   1
  -8   1  -6 278.622 487.379   1
  -8  -1  -6-26.5012 468.133   1
   8  -1   7 1878.12 706.599   2
  -8  -1  -7 1587.36 524.210   1
  -8   1  -7 1822.32 542.429   1
   8  -1   8-204.963 713.706   2
  -8   1  -8 495.317 527.660   1
   8  -1   9 821.320 684.856   2
   8   1   9-80.9538 710.182   2
  -8   1  -9 647.393 508.200   1
   8  -1  10 8341.43 883.956   2
   8   1  10 8858.91 889.908   2
  -8   1 -10 7678.38 667.953   1
   8  -1  11 1409.88 747.586   2
   8   1  11 728.806 647.779   2
  -8   1 -11 432.754 459.382   1
   8  -1  12 1833.27 828.522   2
   8   1  12 2500.48 744.120   2
   8  -1  13 882.211 700.962   2
   8   1  13 596.114 705.184   2
   8  -1  14 8095.89 1074.35   2
   8   1  14 7734.85 944.516   2
   8  -1  15 417.534 803.717   2
   8   1  15 252.541 877.771   2
   8  -1  16 2138.41 929.953   2
   8   1  16 1701.60 904.814   2
   8  -1  17 429.511 1014.39   2
   8   1  17 555.638 949.701   2
   8  -1  18 3664.98 1148.82   2
   8   1  18 2573.80 983.938   2
   8   1  19 3232.07 1162.11   2
   8  -2 -22 330.910 997.662   0
   8  -2 -21 9891.39 1204.85   0
   8   2 -20 832.998 708.417   0
   8  -2 -20-212.721 885.241   0
   8   2 -19 4009.13 799.775   0
   8  -2 -19 3718.71 965.919   0
   8   2 -18 4376.94 758.566   0
   8  -2 -18 4733.71 983.279   0
   8   2 -17 8454.91 826.056   0
   8  -2 -17 7764.36 928.881   0
   8  -2 -16-25.0598 769.966   0
   8   2 -16 328.128 587.157   0
   8  -2 -15 2077.81 772.462   0
   8   2 -15 2902.28 630.537   0
   8  -2 -14 1200.33 736.059   0
   8   2 -14 2154.58 561.909   0
   8  -2 -13 1102.57 748.633   0
  -8   2  13 533.341 427.911   1
   8   2 -13 921.956 551.572   0
   8   2 -12 6675.10 658.955   0
   8  -2 -12 6635.99 760.684   0
  -8   2  12 7359.07 584.701   1
   8   2 -11 8529.71 658.394   0
   8  -2 -11 7627.93 756.666   0
  -8   2  11 7511.53 603.692   1
   8   2 -10 9855.84 643.482   0
   8  -2 -10 8459.36 738.824   0
  -8   2  10 10096.1 648.989   1
   8   2  -9 38761.2 991.014   0
   8  -2  -9 40333.2 1205.63   0
  -8   2   9 37587.1 1017.65   1
  -8   2   8-33.5618 459.837   1
   8   2  -8 35.1243 398.852   0
   8  -2  -8 177.334 503.011   0
   8  -2  -7 10030.6 730.320   0
  -8   2   7 10138.1 664.263   1
   8   2  -7 9752.73 560.945   0
   8  -2  -6 25300.7 937.190   0
  -8   2   6 26086.4 883.626   1
   8  -2  -5 78685.5 1417.78   0
  -8   2   5 80459.1 1415.89   1
  -8   2   4 584.831 482.229   1
   8  -2  -4 359.665 475.450   0
   8  -2  -3 68795.7 1273.80   0
  -8   2   3 68506.0 1333.98   1
  -8   2   2 41348.7 1090.86   1
  -8   2   1 105297. 1619.46   1
  -8   2   0 20372.8 823.050   1
  -8   2  -1 66980.5 1321.14   1
  -8   2  -2 1919.56 512.930   1
  -8   2  -3 20771.4 841.059   1
  -8   2  -4 18427.6 839.916   1
  -8   2  -5 28530.8 971.496   1
   8  -2   6 20295.8 956.018   2
  -8   2  -6 19877.4 866.596   1
   8  -2   7 7736.39 835.137   2
  -8   2  -7 7793.05 681.179   1
   8  -2   8 15656.5 1031.19   2
  -8   2  -8 15238.3 803.369   1
  -8   2  -9 1746.73 577.894   1
   8  -2   9 1292.01 734.548   2
   8  -2  10 7786.83 833.753   2
   8   2  10 9339.33 871.719   2
  -8   2 -10 8180.16 690.989   1
   8   2  11 1677.75 723.342   2
   8  -2  11 2400.50 818.797   2
  -8   2 -11 1460.11 497.614   1
   8   2  12 1356.73 767.625   2
   8  -2  12 882.827 725.401   2
   8  -2  13 303.460 848.206   2
   8   2  13 18.4349 746.366   2
   8   2  14 309.349 781.658   2
   8  -2  14 14.7462 841.418   2
   8  -2  15 247.723 816.988   2
   8   2  15 551.457 898.234   2
   8  -2  16 1261.43 930.217   2
   8   2  16 63.2496 879.845   2
   8  -2  17 5625.67 1130.52   2
   8   2  17 3618.38 973.431   2
   8  -2  18 187.337 1085.73   2
   8   2  18-154.826 1002.12   2
   8   2  19 2822.97 1050.99   2
   8  -3 -21 8249.16 1223.55   0
   8  -3 -20 4274.53 1067.40   0
   8  -3 -19 2804.07 998.536   0
   8  -3 -18 2941.80 916.348   0
   8  -3 -17 69.6788 776.221   0
   8   3 -17 254.021 589.939   0
   8   3 -16 17336.5 898.721   0
   8  -3 -16 20678.6 1235.26   0
   8  -3 -15 3735.24 858.648   0
   8   3 -15 3546.04 630.836   0
   8   3 -14 25977.7 972.760   0
   8  -3 -14 25984.5 1262.91   0
   8   3 -13 21261.8 843.561   0
   8  -3 -13 20884.1 1153.69   0
  -8   3  13 22585.7 872.309   1
   8   3 -12 7389.67 595.801   0
   8  -3 -12 7139.28 793.597   0
  -8   3  12 7215.42 625.037   1
   8   3 -11 17912.1 767.170   0
   8  -3 -11 19027.1 1037.42   0
  -8   3  11 17147.2 811.836   1
   8   3 -10 12727.8 669.605   0
   8  -3 -10 13024.5 882.657   0
  -8   3  10 12006.9 736.613   1
  -8   3   9 37935.1 1070.63   1
   8  -3  -9 38572.0 1246.51   0
   8   3  -9 37288.4 911.585   0
  -8   3   8 163.891 507.315   1
   8  -3  -8 110.322 577.989   0
   8   3  -8 204.792 387.250   0
  -8   3   7 37258.7 1087.33   1
   8  -3  -7 36725.9 1139.79   0
  -8   3   6 24309.9 935.037   1
   8  -3  -6 23665.5 927.766   0
   8  -3  -5 19351.9 864.497   0
  -8   3   5 19226.2 861.410   1
   8  -3  -4 93526.7 1541.11   0
  -8   3   4 96990.2 1609.14   1
   8  -3  -3-112.375 441.512   0
  -8   3   3-3.96301 457.896   1
  -8   3   2 40445.1 1091.99   1
  -8   3   1 1984.48 550.600   1
  -8   3   0 25830.2 975.141   1
  -8   3  -1 2089.50 598.953   1
  -8   3  -2 198903. 2319.22   1
  -8   3  -3 19604.6 899.007   1
  -8   3  -4 58191.9 1330.78   1
  -8   3  -5 29565.2 1041.77   1
   8  -3   5 32359.0 1150.92   2
  -8   3  -6 11.5953 559.475   1
   8  -3   6-46.2134 615.809   2
   8  -3   7 17144.7 1004.88   2
  -8   3  -7 16238.6 853.325   1
  -8   3  -8 2252.54 604.265   1
   8  -3   8 1634.32 747.703   2
   8  -3   9 18252.3 1035.91   2
  -8   3  -9 19669.0 891.139   1
  -8   3 -10 586.063 503.675   1
   8  -3  10 12.3950 751.921   2
   8   3  10-27.5331 705.769   2
   8  -3  11 35812.5 1410.74   2
  -8   3 -11 36533.3 1131.41   1
   8   3  11 30284.0 1280.89   2
   8   3  12-158.558 741.943   2
   8  -3  12 366.043 724.163   2
   8   3  13 9513.88 970.369   2
   8  -3  13 10096.7 1080.20   2
   8  -3  14 3489.83 1004.67   2
   8   3  14 3536.80 834.234   2
   8  -3  15 4344.08 1065.19   2
   8   3  15 3732.19 881.608   2
   8  -3  16 325.807 1027.23   2
   8   3  16-45.0186 844.684   2
   8  -3  17 296.396 1041.78   2
   8   3  17 689.215 938.094   2
   8   3  18 2092.02 963.963   2
   8   3  19 464.313 927.641   2
   8  -4 -20 5222.00 1058.55   0
   8  -4 -19 2123.80 927.095   0
   8  -4 -18 5559.98 1040.81   0
   8  -4 -17 5441.91 1007.58   0
   8  -4 -16 7024.39 1007.86   0
   8  -4 -15 4808.06 838.110   0
   8  -4 -14 22206.2 1183.34   0
  -8   4  13 5978.76 631.519   1
   8   4 -13 5661.43 550.730   0
   8  -4 -13 5927.25 822.925   0
   8   4 -12 7960.24 570.969   0
  -8   4  12 8807.62 697.828   1
   8  -4 -12 7839.69 910.284   0
   8   4 -11 2022.84 439.125   0
  -8   4  11 2326.94 577.116   1
   8  -4 -11 2308.74 696.344   0
  -8   4  10 20393.1 915.326   1
   8  -4 -10 21747.4 1053.25   0
   8   4 -10 21644.5 712.644   0
  -8   4   9 131.345 530.295   1
   8  -4  -9 452.797 685.653   0
  -8   4   8 17610.7 888.636   1
   8  -4  -8 16814.4 945.383   0
  -8   4   7 154.817 588.193   1
   8  -4  -7 371.425 624.531   0
   8  -4  -6 45820.5 1255.09   0
  -8   4   6 46008.1 1252.81   1
   8  -4  -5 15602.6 864.488   0
  -8   4   5 14481.0 789.863   1
   8  -4  -4 27522.1 960.621   0
  -8   4   4 26592.8 1030.46   1
  -8   4   3 16563.2 888.651   1
   8  -4  -3 17157.0 823.652   0
  -8   4   2 166.939 587.001   1
  -8   4   1 41500.8 1211.89   1
  -8   4   0 248.822 512.993   1
  -8   4  -1 54647.6 1356.75   1
  -8   4  -2 781.517 619.938   1
  -8   4  -3 21103.0 971.979   1
   8  -4   3 23115.9 935.714   2
  -8   4  -4 31830.8 1113.02   1
   8  -4   4 31223.1 1080.70   2
  -8   4  -5 5851.13 757.884   1
   8  -4   5 7391.51 752.820   2
  -8   4  -6 17421.4 935.395   1
   8  -4   6 16278.6 900.038   2
  -8   4  -7 800.643 600.260   1
   8  -4   7 130.096 671.921   2
  -8   4  -8 2200.80 616.709   1
   8  -4   8 2546.75 673.800   2
  -8   4  -9 52.7414 570.343   1
   8  -4   9 895.246 671.674   2
   8  -4  10 7417.54 922.137   2
   8   4  10 6596.99 828.061   2
  -8   4 -10 6731.82 689.373   1
  -8   4 -11 1251.17 561.740   1
   8  -4  11 1286.11 813.270   2
   8   4  11 553.231 680.185   2
   8  -4  12 12300.5 1138.56   2
   8   4  12 10606.8 942.756   2
   8  -4  13 4277.80 1008.79   2
   8   4  13 4538.43 840.133   2
   8  -4  14 9905.21 1160.94   2
   8   4  14 8169.37 979.875   2
   8  -4  15 6820.82 1085.83   2
   8   4  15 6203.42 957.238   2
   8  -4  16 5357.36 1059.15   2
   8   4  16 5597.78 987.759   2
   8   4  17 2748.35 941.813   2
   8   4  18 1408.70 929.069   2
   8  -5 -19 3144.51 968.229   0
   8  -5 -18 896.545 1001.04   0
   8  -5 -17 5309.73 1010.80   0
   8  -5 -16 577.375 890.280   0
   8  -5 -15 2877.53 825.411   0
   8  -5 -14 1206.35 747.883   0
  -8   5  13 3835.60 621.671   1
   8  -5 -13 5128.32 783.643   0
  -8   5  12 7727.60 713.194   1
   8  -5 -12 6344.17 895.780   0
  -8   5  11 6952.74 712.128   1
   8  -5 -11 7589.88 824.394   0
  -8   5  10 972.030 587.254   1
   8  -5 -10 1220.90 639.638   0
  -8   5   9 3454.83 670.356   1
   8  -5  -9 4595.70 766.504   0
  -8   5   8 165.265 603.720   1
   8  -5  -8 466.700 602.668   0
  -8   5   7 4919.11 733.077   1
   8  -5  -7 4701.16 720.534   0
   8  -5  -6 6706.50 706.340   0
  -8   5   6 5917.59 776.742   1
   8  -5  -5 461.422 566.753   0
  -8   5   5 436.276 571.999   1
   8  -5  -4 2906.60 607.655   0
  -8   5   4 2111.99 702.721   1
  -8   5   3 6846.50 812.368   1
   8  -5  -3 6899.12 705.247   0
  -8   5   2 893.821 694.110   1
  -8   5   1 2404.83 691.989   1
  -8   5   0 5491.59 747.212   1
   8  -5   0 5832.77 548.288   2
  -8   5  -1 4287.57 714.149   1
   8  -5   1 4212.68 555.621   2
  -8   5  -2 525.858 688.536   1
   8  -5   2 755.816 502.050   2
  -8   5  -3 4952.95 767.038   1
   8  -5   3 4237.20 613.042   2
  -8   5  -4 4846.08 732.139   1
   8  -5   4 6030.14 665.485   2
  -8   5  -5 2745.15 663.846   1
   8  -5   5 2735.80 648.364   2
  -8   5  -6 143.303 601.687   1
   8  -5   6 123.147 611.649   2
  -8   5  -7 11825.9 876.462   1
   8  -5   7 11534.6 895.868   2
  -8   5  -8 461.296 606.468   1
   8  -5   8-230.543 652.901   2
  -8   5  -9-155.267 604.667   1
   8  -5   9 28.8959 702.295   2
  -8   5 -10 11553.7 860.383   1
   8  -5  10 10746.7 1022.54   2
  -8   5 -11 153.848 626.176   1
   8  -5  11-167.180 778.309   2
   8   5  11 146.077 679.836   2
   8  -5  12 7127.54 958.300   2
   8   5  12 8085.53 896.054   2
   8  -5  13 1912.83 922.978   2
   8   5  13 1234.98 775.005   2
   8  -5  14 5913.64 1115.97   2
   8   5  14 3947.32 853.257   2
   8  -5  15 3159.12 1028.78   2
   8   5  15 2092.06 841.845   2
   8  -5  16 10775.4 1238.28   2
   8  -6 -18 393.219 1010.14   0
   8  -6 -17 486.863 865.907   0
   8  -6 -16-421.632 919.906   0
   8  -6 -15 1959.25 939.469   0
   8  -6 -14 199.254 844.068   0
  -8   6  13 3805.67 681.935   1
   8  -6 -13 3328.25 899.467   0
  -8   6  12 7022.72 773.419   1
   8  -6 -12 7783.45 926.345   0
  -8   6  11 1737.69 631.527   1
   8  -6 -11 1543.27 776.232   0
  -8   6  10 368.015 578.824   1
   8  -6 -10 8.70715 679.858   0
   8  -6  -9 5027.51 805.478   0
  -8   6   9 4319.64 731.560   1
  -8   6   8 4334.00 746.263   1
   8  -6  -8 4258.27 697.581   0
   8  -6  -7 5607.30 757.350   0
  -8   6   7 5217.44 792.721   1
   8  -6  -6 18699.2 970.090   0
  -8   6   6 17804.6 999.357   1
   8  -6  -5 3471.35 685.700   0
  -8   6   5 4141.94 817.610   1
   8  -6  -4 7267.50 734.339   0
  -8   6   4 7850.75 812.149   1
   8  -6  -3 277.952 559.927   0
  -8   6   3-43.5201 620.098   1
   8  -6  -3 316.112 329.718   2
  -8   6   2 441.903 614.857   1
   8  -6  -2 231.525 355.804   2
  -8   6   1 665.278 706.442   1
   8  -6  -1 31.0784 389.132   2
  -8   6   0 3978.34 818.103   1
   8  -6   0 3029.18 487.952   2
  -8   6  -1 7560.96 849.180   1
   8  -6   1 9295.30 612.390   2
  -8   6  -2 3925.06 707.169   1
   8  -6   2 2873.97 527.266   2
   8  -6   3 19810.3 884.660   2
  -8   6  -3 19955.0 1051.60   1
  -8   6  -4 13155.4 923.346   1
   8  -6   4 12290.0 787.894   2
  -8   6  -5 2971.53 722.169   1
   8  -6   5 2747.29 614.355   2
  -8   6  -6 35.8592 630.475   1
   8  -6   6 326.144 593.928   2
  -8   6  -7 161.381 657.393   1
   8  -6   7-235.253 610.474   2
  -8   6  -8 402.007 639.286   1
   8  -6   8 81.4515 690.531   2
  -8   6  -9 22982.1 1120.96   1
   8  -6   9 22165.9 1220.14   2
  -8   6 -10-57.7346 679.348   1
   8  -6  10 183.844 741.303   2
   8   6  10 570.406 642.141   2
  -8   6 -11 3267.58 766.971   1
   8  -6  11 3030.67 902.427   2
   8   6  11 3282.23 735.282   2
   8  -6  12 794.976 804.044   2
   8   6  12 1570.69 688.602   2
   8  -6  13 496.709 962.189   2
   8  -6  14 147.772 847.226   2
  -8  -6 -15 3700.89 1108.55   0
   8  -7 -17 3390.52 1085.39   0
   8  -7 -16 1878.55 995.203   0
   8  -7 -15 6787.93 1005.77   0
   8  -7 -14 6823.32 963.575   0
  -8   7  13 16480.8 1034.48   1
   8  -7 -13 17173.4 1165.15   0
  -8   7  12 20512.5 1092.35   1
   8  -7 -12 22443.1 1274.11   0
  -8   7  11 17930.3 1053.77   1
   8  -7 -11 17913.7 1119.92   0
  -8   7  10 3.17578 644.677   1
   8  -7 -10 565.643 690.167   0
   8  -7  -9 11645.8 939.046   0
  -8   7   9 9861.52 893.761   1
  -8   7   8 333.130 645.888   1
   8  -7  -8 425.054 650.899   0
   8  -7  -7 21862.6 1089.89   0
  -8   7   7 21033.3 1099.68   1
   8  -7  -6 1067.23 650.044   0
  -8   7   6 1183.49 750.640   1
   8  -7  -5 5631.96 710.716   0
  -8   7   5 5528.15 767.749   1
   8  -7  -4 1041.69 586.742   0
  -8   7   4 716.163 743.842   1
   8  -7  -3 4260.43 660.290   0
  -8   7   3 3654.25 830.584   1
  -8   7   2-53.4764 742.901   1
  -8   7   1 1393.18 737.594   1
  -8   7   0 2370.74 741.407   1
  -8   7  -1 1263.09 790.565   1
   8  -7   1 1648.41 470.229   2
  -8   7  -2 7736.44 926.562   1
   8  -7   2 6785.35 629.162   2
  -8   7  -3-172.618 698.723   1
   8  -7   3 366.825 506.183   2
  -8   7  -4 929.718 730.476   1
   8  -7   4 529.444 546.230   2
  -8   7  -5 5162.31 862.184   1
   8  -7   5 5026.37 680.090   2
   8  -7   6 174.361 608.160   2
  -8   7  -6 200.581 684.727   1
  -8   7  -7 27637.3 1301.90   1
   8  -7   7 29578.7 1233.06   2
  -8   7  -8 3818.06 789.997   1
   8  -7   8 3652.17 766.951   2
  -8   7  -9 11981.5 1006.56   1
   8  -7   9 12625.0 1046.13   2
  -8   7 -10 1169.41 748.570   1
   8  -7  10 2089.78 842.905   2
  -8   7 -11 4471.08 832.735   1
   8  -7  11 6149.45 964.784   2
  -8  -7 -12-15.8128 878.188   0
  -8  -7 -13 2822.15 989.224   0
  -8  -7 -14 463.012 1022.47   0
   8  -8 -16 7326.24 1080.93   0
   8  -8 -15 957.494 852.461   0
   8  -8 -14 16684.9 1235.09   0
  -8   8  13 1715.36 761.255   1
   8  -8 -13 1628.97 843.170   0
  -8   8  12 21158.9 1211.57   1
   8  -8 -12 22741.1 1354.22   0
  -8   8  11 461.546 748.486   1
   8  -8 -11 219.841 732.052   0
   8  -8 -10 13339.9 1042.27   0
  -8   8  10 13327.7 1051.91   1
  -8   8   9 50.7385 713.226   1
   8  -8  -9 474.448 694.228   0
   8  -8  -8 29761.9 1301.39   0
  -8   8   8 28903.3 1313.01   1
   8  -8  -7-129.048 655.565   0
  -8   8   7 1152.40 793.584   1
   8  -8  -6 20205.4 1075.73   0
  -8   8   6 20937.0 1222.53   1
   8  -8  -5 240.730 615.488   0
  -8   8   5 370.126 783.015   1
  -8   8   4 8127.93 906.524   1
   8  -8  -4 8388.56 769.714   0
   8  -8  -3 2509.69 616.358   0
  -8   8   3 2924.07 751.453   1
  -8   8   2 937.871 713.127   1
  -8   8   1 678.045 753.048   1
  -8   8   0 597.560 826.448   1
  -8   8  -1 1654.73 741.150   1
  -8   8  -2 4887.75 929.902   1
  -8   8  -3 6832.02 987.525   1
  -8   8  -4 11333.1 1076.48   1
  -8   8  -5 162.283 829.750   1
  -8   8  -6 25104.2 1349.80   1
   8  -8   6 24900.4 1140.55   2
  -8   8  -7 153.691 772.483   1
  -8  -8  -7 433.804 662.497   0
  -8   8  -8 19938.5 1248.57   1
  -8  -8  -8 21189.4 1177.34   0
  -8   8  -9 807.419 815.273   1
  -8  -8  -9 380.116 777.366   0
  -8   8 -10 13077.7 1118.79   1
  -8  -8 -10 14507.0 1164.74   0
  -8  -8 -11 640.381 868.243   0
  -8  -8 -12 14128.2 1248.36   0
  -8  -8 -13 458.261 951.152   0
   8  -9 -14-425.683 901.733   0
   8  -9 -13 14436.8 1257.83   0
  -8   9  13 12465.3 1107.17   1
  -8   9  12 3987.44 900.718   1
   8  -9 -12 4671.53 929.609   0
   8  -9 -11 11704.9 1122.30   0
  -8   9  11 11278.6 1087.65   1
  -8   9  10 4264.78 930.146   1
   8  -9 -10 4875.54 891.752   0
   8  -9  -9 12587.4 1076.04   0
  -8   9   9 12094.3 1114.83   1
   8  -9  -8-109.579 745.049   0
  -8   9   8 436.946 762.312   1
   8  -9  -7 37654.7 1441.65   0
  -8   9   7 39701.5 1631.43   1
   8  -9  -6 565.490 677.955   0
  -8   9   6 510.579 786.438   1
   8  -9  -5 13903.7 943.887   0
  -8   9   5 14450.3 1220.23   1
  -8   9   4 4861.42 943.474   1
   8  -9  -4 3818.10 704.155   0
  -8   9   3 647.076 784.285   1
  -8   9   2 6739.81 959.809   1
  -8   9   1 354.059 856.223   1
  -8   9   0 7381.67 1036.02   1
  -8   9  -1 2581.48 821.863   1
  -8   9  -2 7714.91 1051.18   1
  -8   9  -3 18330.3 1312.98   1
  -8   9  -4 4433.58 970.988   1
  -8   9  -5 7241.48 1068.95   1
  -8   9  -6 80.9686 881.264   1
  -8   9  -7 5864.64 1032.07   1
  -8   9  -8 327.245 842.392   1
  -8   9  -9 12597.1 1162.77   1
  -8   9 -10 134.067 857.303   1
  -8  -9 -11 10895.4 1134.89   0
  -8  -9 -12-12.3926 887.806   0
  -8  10  13 174.138 829.425   1
   8 -10 -13 266.326 886.190   0
  -8  10  12 5760.06 1045.19   1
   8 -10 -12 5721.01 1036.17   0
  -8  10  11 4244.87 983.640   1
   8 -10 -11 3336.79 936.816   0
   8 -10 -10 7244.11 1002.11   0
  -8  10  10 7860.77 1092.55   1
   8 -10  -9 1217.95 735.352   0
  -8  10   9 499.604 907.657   1
   8 -10  -8 9567.56 982.433   0
  -8  10   8 8688.15 1125.60   1
   8 -10  -7 88.1181 703.349   0
  -8  10   7 531.823 834.725   1
  -8  10   6 2864.52 1012.05   1
  -8  10   5 8356.14 1055.63   1
  -8  10   4 1362.26 906.806   1
  -8  10   3 7560.63 1107.18   1
  -8  10   2 487.069 898.518   1
  -8  10   1 4746.12 970.024   1
  -8  10   0 1248.74 942.895   1
  -8  10  -1 3432.25 1028.81   1
  -8  10  -2 4690.34 1054.51   1
  -8  10  -3 4758.92 996.666   1
  -8  10  -4 348.202 954.935   1
  -8  10  -5 2986.77 1043.00   1
  -8  10  -6 3820.27 1049.33   1
  -8  10  -7 468.983 893.583   1
  -8  10  -8 4378.22 1049.80   1
  -8  10  -9 314.793 882.810   1
  -8  10 -10 1060.89 943.371   1
  -8  11   7-279.815 891.528   1
  -8  11   6 370.222 1033.70   1
  -8  11   5 2287.48 996.106   1
  -8  11   4 820.550 886.922   1
  -8  11   3 255.170 946.650   1
  -8  11   2 1344.30 947.719   1
  -8  11   1-449.316 899.462   1
  -8  11   0 159.789 1022.40   1
  -8  11  -1 3188.91 1118.65   1
  -8  11  -2 1200.25 1022.92   1
  -8  11  -3 559.008 975.243   1
  -8  11  -4 1359.15 1080.99   1
   9   0 -22 292.333 893.740   0
   9   0 -21 361.085 861.696   0
   9   0 -20 772.531 846.335   0
   9   0 -18 1242.46 796.191   0
   9   0 -17-476.348 755.414   0
   9   0 -16 586.976 664.359   0
   9   0 -15-123.865 627.411   0
  -9   0  14 1306.38 448.661   1
   9   0 -14 1774.21 682.708   0
  -9   0  13 151.520 471.558   1
   9   0 -12 7656.56 785.865   0
  -9   0  12 5971.62 601.727   1
   9   0 -11 131.324 576.201   0
  -9   0  11-82.3986 489.014   1
   9   0 -10 24441.5 992.846   0
  -9   0  10 25720.3 933.828   1
   9   0  -9-198.334 540.038   0
  -9   0   9 170.761 496.027   1
   9   0  -8 16624.1 827.675   0
  -9   0   8 16600.9 795.117   1
   9   0  -7-145.338 492.476   0
  -9   0   7-256.748 485.757   1
  -9   0   6 22169.6 896.083   1
   9   0  -6 22601.3 834.778   0
   9   0  -5 253.134 468.686   0
  -9   0   5-252.541 480.913   1
  -9   0   4 11384.2 737.056   1
  -9   0   3 145.966 458.634   1
  -9   0   2 45794.8 1170.14   1
  -9   0   1-22.7144 459.665   1
  -9   0   0 37942.8 1115.79   1
  -9   0  -1-158.951 476.010   1
  -9   0  -2 33208.6 1049.84   1
  -9   0  -3 271.054 500.657   1
  -9   0  -4 4659.23 655.220   1
  -9   0  -5-209.327 515.341   1
  -9   0  -6 27142.7 1027.23   1
  -9   0  -7 563.820 559.807   1
  -9   0  -8 21788.7 927.812   1
   9   0   9-389.190 782.808   2
  -9   0  -9 47.5951 522.880   1
   9   0  10 15255.7 1088.24   2
  -9   0 -10 16413.6 823.510   1
   9   0  11-351.781 780.504   2
  -9   0 -11 106.119 456.458   1
   9   0  12 38983.0 1568.48   2
   9   0  13 83.4438 848.979   2
   9   0  14 11689.4 1082.54   2
   9   0  15 280.866 914.677   2
   9   0  16 6124.83 1023.77   2
   9   0  17 206.164 1011.18   2
   9  -1 -23 864.769 988.519   0
   9  -1 -22 873.467 919.687   0
   9   1 -22-109.841 839.109   0
   9  -1 -21 1273.05 907.565   0
   9   1 -21 1015.92 812.623   0
   9  -1 -20 4830.74 981.705   0
   9   1 -20 3874.11 891.991   0
   9  -1 -19 743.358 869.523   0
   9   1 -19 358.524 759.489   0
   9  -1 -18 2052.75 869.244   0
   9   1 -18 1872.34 751.911   0
   9  -1 -17 2137.78 838.847   0
   9   1 -17 2178.13 729.927   0
   9   1 -16 11599.9 912.224   0
   9  -1 -16 9654.62 939.505   0
   9   1 -15 422.105 606.202   0
   9  -1 -15 139.859 645.796   0
   9   1 -14 11398.0 845.972   0
   9  -1 -14 10786.4 900.216   0
  -9   1  14 9967.74 668.016   1
   9   1 -13 7904.44 755.424   0
   9  -1 -13 8519.04 843.431   0
  -9   1  13 7866.25 619.335   1
   9   1 -12 763.629 587.193   0
   9  -1 -12 1342.58 700.214   0
  -9   1  12 1184.33 490.408   1
   9   1 -11 9244.65 726.847   0
   9  -1 -11 10078.6 810.317   0
  -9  -1  11 9011.08 634.544   1
  -9   1  11 10057.1 689.186   1
   9   1 -10 5859.58 652.890   0
   9  -1 -10 5071.52 727.603   0
  -9  -1  10 4824.85 584.119   1
  -9   1  10 4995.72 607.533   1
  -9   1   9 189.232 496.655   1
   9   1  -9 246.567 501.368   0
   9  -1  -9 310.166 572.531   0
  -9  -1   9 33.0355 479.394   1
   9   1  -8 65762.5 1305.91   0
   9  -1  -8 67694.1 1457.49   0
  -9  -1   8 68673.0 1370.31   1
  -9   1   8 67742.2 1369.27   1
  -9   1   7 1496.34 512.528   1
   9   1  -7 1255.49 475.232   0
   9  -1  -7 1376.90 575.840   0
  -9  -1   7 1364.37 514.129   1
   9  -1  -6 49316.4 1201.58   0
  -9  -1   6 50962.4 1211.65   1
  -9   1   6 49367.5 1186.21   1
   9   1  -6 51358.9 1126.97   0
  -9  -1   5 33101.7 1006.96   1
  -9   1   5 30534.7 987.987   1
   9  -1  -5 32864.9 970.781   0
  -9  -1   4 8502.43 698.328   1
  -9   1   4 7804.57 684.794   1
  -9  -1   3 45198.5 1166.11   1
  -9   1   3 44149.5 1168.48   1
  -9  -1   2 26023.8 974.272   1
  -9   1   2 27102.7 989.526   1
  -9   1   1 2213.42 594.658   1
  -9  -1   1 2873.55 569.039   1
  -9   1   0 1784.61 493.209   1
  -9  -1   0 1865.37 556.402   1
  -9   1  -1 1822.23 571.933   1
  -9  -1  -1 1881.75 551.608   1
  -9  -1  -2 7415.43 705.983   1
  -9   1  -2 6794.34 692.200   1
  -9   1  -3 2725.53 555.913   1
  -9  -1  -3 2527.02 572.600   1
  -9   1  -4 4626.78 633.790   1
  -9  -1  -4 3928.51 606.764   1
  -9  -1  -5 8683.95 724.337   1
  -9   1  -5 8890.32 712.631   1
  -9   1  -6 682.554 548.914   1
  -9  -1  -6 599.784 549.736   1
  -9  -1  -7 6482.25 676.686   1
  -9   1  -7 6166.91 698.110   1
   9  -1   8 4161.61 760.283   2
  -9   1  -8 3915.78 639.034   1
   9  -1   9 19130.8 1143.04   2
  -9   1  -9 17667.2 896.755   1
   9  -1  10 1390.38 778.447   2
   9   1  10 1531.03 759.027   2
  -9   1 -10 1474.81 579.163   1
   9  -1  11 22606.1 1203.05   2
   9   1  11 23081.9 1262.23   2
  -9   1 -11 21148.6 915.733   1
   9  -1  12 833.722 752.031   2
   9   1  12 1428.88 841.619   2
   9  -1  13 31486.2 1520.22   2
   9   1  13 33162.0 1512.13   2
   9  -1  14 702.380 772.216   2
   9   1  14 512.997 905.160   2
   9  -1  15 505.886 977.894   2
   9   1  15 125.332 864.979   2
   9  -1  16 3297.45 1057.77   2
   9   1  16 3683.93 1009.16   2
   9  -1  17 5253.11 1090.58   2
   9   1  17 4352.81 1076.59   2
   9   1  18 3568.59 1116.33   2
   9  -2 -22 3235.05 1096.82   0
   9  -2 -21 3198.75 1052.65   0
   9  -2 -20 326.499 934.072   0
   9   2 -20 252.750 729.160   0
   9  -2 -19 1920.94 870.682   0
   9   2 -19 1821.70 714.173   0
   9  -2 -18 2896.03 924.462   0
   9   2 -18 2806.19 721.776   0
   9  -2 -17 3934.11 879.757   0
   9   2 -17 4944.56 747.204   0
   9  -2 -16 5109.79 907.299   0
   9   2 -16 5458.01 733.436   0
   9   2 -15 10054.1 797.174   0
   9  -2 -15 9013.44 965.529   0
  -9   2  14 895.929 480.139   1
   9   2 -14 588.609 588.192   0
   9  -2 -14 357.650 709.300   0
   9   2 -13 45791.1 1248.09   0
   9  -2 -13 47363.6 1449.31   0
  -9   2  13 45049.7 1172.92   1
   9   2 -12 4886.66 640.313   0
  -9   2  12 5163.12 611.266   1
   9  -2 -12 4526.85 799.164   0
   9   2 -11 32654.5 1043.01   0
   9  -2 -11 32219.8 1233.94   0
  -9   2  11 31414.0 1011.83   1
  -9   2  10 522.671 504.208   1
   9   2 -10 305.899 480.330   0
   9  -2 -10 286.203 579.592   0
   9   2  -9 99519.1 1551.86   0
   9  -2  -9 96396.7 1769.86   0
  -9   2   9 96319.9 1624.48   1
  -9   2   8 853.096 551.167   1
   9   2  -8 872.782 449.143   0
   9  -2  -8 463.142 560.264   0
   9  -2  -7 111467. 1827.36   0
  -9   2   7 108691. 1724.91   1
   9  -2  -6 5141.54 623.486   0
  -9   2   6 4135.54 622.683   1
  -9   2   5 38924.6 1122.72   1
   9  -2  -5 36022.6 1093.21   0
   9  -2  -4 1532.81 483.252   0
  -9   2   4 953.032 521.682   1
  -9  -2   4 1317.44 490.239   1
  -9  -2   3 6123.28 680.460   1
  -9   2   3 5563.84 588.888   1
  -9  -2   2 32237.1 1052.76   1
  -9   2   2 34071.4 1025.15   1
  -9  -2   1 4933.29 675.379   1
  -9   2   1 6462.55 654.605   1
  -9  -2   0 45416.2 1201.27   1
  -9   2   0 45061.4 1205.35   1
  -9   2  -1 18643.5 894.711   1
  -9   2  -2 37413.6 1146.58   1
  -9   2  -3 32613.2 1093.88   1
  -9   2  -4 14583.8 818.038   1
  -9   2  -5 47598.7 1275.05   1
  -9   2  -6 2486.68 616.136   1
  -9   2  -7 1354.99 600.072   1
   9  -2   7 2379.92 797.731   2
   9  -2   8 12581.6 1007.93   2
  -9   2  -8 14233.8 864.231   1
  -9   2  -9 421.068 534.948   1
   9  -2   9 1269.71 801.307   2
   9  -2  10 4465.59 863.525   2
   9   2  10 5567.29 874.244   2
  -9   2 -10 5245.09 655.895   1
   9  -2  11 7465.10 869.077   2
   9   2  11 5943.69 833.939   2
  -9   2 -11 6368.92 662.937   1
   9  -2  12 795.256 878.414   2
   9   2  12-326.546 725.516   2
   9  -2  13 25097.6 1336.15   2
   9   2  13 23325.2 1318.25   2
   9  -2  14 1844.94 949.846   2
   9   2  14 2201.83 895.052   2
   9  -2  15 2600.75 1018.70   2
   9   2  15 1997.34 867.935   2
   9  -2  16 4781.69 1130.14   2
   9   2  16 5253.72 1016.72   2
   9  -2  17 2590.90 1067.79   2
   9   2  17 1749.17 1016.02   2
   9   2  18 1773.86 947.256   2
   9  -3 -21 4216.29 1154.92   0
   9  -3 -20 3192.81 1023.88   0
   9  -3 -19 5356.10 1006.38   0
   9  -3 -18 10237.6 1146.61   0
   9  -3 -17 5399.59 930.197   0
   9   3 -17 5896.11 760.356   0
   9   3 -16 28143.4 1090.29   0
   9  -3 -16 30459.7 1438.31   0
   9   3 -15 2849.65 584.184   0
   9  -3 -15 2592.52 837.653   0
   9   3 -14 31816.1 1059.26   0
   9  -3 -14 31441.3 1357.56   0
  -9   3  14 33074.5 1044.30   1
  -9   3  13 103.525 483.626   1
   9   3 -13 71.6993 507.070   0
   9  -3 -13 106.191 653.936   0
   9   3 -12 24146.8 915.033   0
   9  -3 -12 23806.6 1179.82   0
  -9   3  12 25169.8 976.135   1
   9   3 -11 5252.38 567.335   0
   9  -3 -11 5575.64 797.261   0
  -9   3  11 5055.46 650.351   1
   9  -3 -10 26086.5 1161.00   0
  -9   3  10 27644.7 1013.93   1
   9   3 -10 27167.9 868.559   0
   9   3  -9 1012.39 459.863   0
  -9   3   9 1093.77 578.549   1
   9  -3  -9 1551.40 616.076   0
   9  -3  -8 57698.5 1424.60   0
  -9   3   8 58570.4 1364.73   1
  -9   3   7 14625.9 822.906   1
   9  -3  -7 14296.1 875.013   0
  -9   3   6 75517.3 1526.22   1
   9  -3  -6 74008.3 1545.83   0
   9  -3  -5 31621.3 1063.98   0
  -9   3   5 34171.6 1134.95   1
   9  -3  -4 2617.23 567.994   0
  -9   3   4 2354.30 602.427   1
  -9   3   3 13103.4 769.833   1
  -9   3   2 1357.69 518.846   1
  -9   3   1 29100.4 1070.87   1
  -9   3   0 1.23656 562.477   1
  -9   3  -1 5755.44 724.934   1
  -9   3  -2 12985.9 880.312   1
  -9   3  -3 52424.3 1361.33   1
  -9   3  -4 23632.3 1004.42   1
   9  -3   5 16266.3 956.386   2
  -9   3  -5 15641.9 923.641   1
   9  -3   6 41268.1 1321.37   2
  -9   3  -6 44001.5 1274.48   1
  -9   3  -7 1199.37 594.324   1
   9  -3   7 1173.63 681.923   2
  -9   3  -8 4232.89 653.339   1
   9  -3   8 4327.21 846.862   2
  -9   3  -9 89.5247 559.947   1
   9  -3   9 606.081 712.646   2
  -9   3 -10 10517.1 783.546   1
   9  -3  10 10524.4 1003.06   2
   9  -3  11 8926.36 970.929   2
   9   3  11 8520.46 941.915   2
  -9   3 -11 8788.86 764.302   1
   9  -3  12 9397.72 1091.97   2
   9   3  12 10312.2 992.042   2
   9  -3  13-418.564 881.197   2
   9   3  13 459.198 793.190   2
   9  -3  14 2441.94 913.211   2
   9   3  14 1188.89 856.336   2
   9  -3  15-48.8581 849.223   2
   9   3  15 7.66847 899.867   2
   9  -3  16 372.803 876.557   2
   9   3  16 512.462 861.836   2
   9   3  17-75.5363 916.077   2
   9   3  18 54.7033 1009.26   2
   9  -4 -20 6867.82 1181.59   0
   9  -4 -19 3249.51 1063.30   0
   9  -4 -18 10296.7 1148.60   0
   9  -4 -17 9365.00 1116.71   0
   9  -4 -16 5277.77 903.870   0
   9  -4 -15 9488.59 1003.91   0
  -9   4  14-186.697 498.202   1
   9  -4 -14 96.7518 711.069   0
   9   4 -13 12493.9 702.397   0
   9  -4 -13 12994.0 980.879   0
  -9   4  13 13180.1 819.246   1
   9   4 -12 1371.60 439.081   0
  -9   4  12 1614.67 546.910   1
   9  -4 -12 929.719 749.481   0
   9   4 -11 1554.39 440.784   0
  -9   4  11 1784.12 584.366   1
   9  -4 -11 2145.35 769.885   0
  -9   4  10 396.689 570.541   1
   9  -4 -10 1140.11 723.930   0
  -9   4   9 13706.1 867.448   1
   9  -4  -9 13800.3 883.030   0
  -9   4   8 179.999 621.617   1
   9  -4  -8 278.567 667.633   0
   9  -4  -7 8464.15 807.694   0
  -9   4   7 8265.39 803.075   1
   9  -4  -6 37593.7 1218.13   0
  -9   4   6 35206.6 1203.96   1
   9  -4  -5 876.823 551.060   0
  -9   4   5 676.124 582.395   1
  -9   4   4 54513.0 1402.26   1
   9  -4  -4 50254.1 1288.90   0
  -9   4   3 164.161 638.607   1
   9  -4  -3 165.333 589.144   0
  -9   4   2 8928.82 807.513   1
  -9   4   1 389.589 546.691   1
  -9   4   0 6303.22 801.917   1
  -9   4  -1 8800.45 743.246   1
  -9   4  -2 81342.4 1685.34   1
  -9   4  -3 14129.4 882.335   1
   9  -4   3 14241.1 827.738   2
  -9   4  -4 11657.3 875.768   1
   9  -4   4 12005.0 842.093   2
  -9   4  -5 12624.9 898.001   1
   9  -4   5 11800.4 854.057   2
  -9   4  -6 3794.87 712.873   1
   9  -4   6 3073.13 684.481   2
   9  -4   7 21433.2 1111.26   2
  -9   4  -7 21382.2 1024.67   1
   9  -4   8 11126.1 897.253   2
  -9   4  -8 11954.8 849.558   1
   9  -4   9 8244.06 926.036   2
  -9   4  -9 8807.27 786.813   1
   9  -4  10 10984.3 1046.72   2
  -9   4 -10 11420.9 848.408   1
  -9   4 -11 2699.83 681.809   1
   9  -4  11 1921.29 884.734   2
   9   4  11 1720.78 769.378   2
   9  -4  12 225.542 858.638   2
   9   4  12 120.639 783.445   2
   9   4  13 1048.67 788.876   2
   9  -4  13 226.784 899.427   2
   9  -4  14 1396.91 977.862   2
   9   4  14 1106.38 825.185   2
   9  -4  15 5.01018 1007.11   2
   9   4  15 504.744 819.270   2
   9  -4  16 797.428 1083.06   2
   9   4  16 1516.69 894.504   2
   9   4  17 353.062 884.269   2
   9   4  18 321.618 912.672   2
   9  -5 -19 2114.07 1044.90   0
   9  -5 -18 256.675 966.066   0
   9  -5 -17 5382.29 993.723   0
   9  -5 -16 1554.28 899.521   0
   9  -5 -15 1010.47 901.896   0
  -9   5  14 2189.02 635.746   1
   9  -5 -14 1571.31 860.863   0
  -9   5  13 1596.90 612.814   1
   9  -5 -13 1326.85 722.696   0
  -9   5  12 3173.03 660.513   1
   9  -5 -12 2476.47 805.230   0
  -9   5  11 6713.87 741.623   1
   9  -5 -11 6546.64 840.674   0
  -9   5  10-12.1141 594.516   1
   9  -5 -10-31.4446 678.151   0
  -9   5   9 523.016 632.213   1
   9  -5  -9 417.312 711.953   0
  -9   5   8 1009.89 643.456   1
   9  -5  -8 976.511 628.026   0
   9  -5  -7 5078.61 723.179   0
  -9   5   7 4610.83 770.122   1
   9  -5  -6 45.9957 621.402   0
  -9   5   6 107.686 667.072   1
   9  -5  -5 5727.99 703.265   0
  -9   5   5 5515.51 766.877   1
  -9   5   4 5358.12 741.410   1
   9  -5  -4 5206.57 699.821   0
  -9   5   3 809.203 688.010   1
   9  -5  -3 884.521 583.805   0
  -9   5   2 10827.7 864.964   1
  -9   5   1 2134.08 641.875   1
  -9   5   0 1301.30 737.140   1
  -9   5  -1 7256.77 792.678   1
   9  -5   1 6325.10 632.938   2
  -9   5  -2 4866.02 722.690   1
   9  -5   2 3954.07 592.674   2
  -9   5  -3 37066.0 1278.98   1
   9  -5   3 39013.0 1186.60   2
  -9   5  -4 6655.86 776.896   1
   9  -5   4 5649.38 702.078   2
  -9   5  -5 6500.90 813.137   1
   9  -5   5 5895.16 714.855   2
  -9   5  -6 10176.9 853.473   1
   9  -5   6 10109.0 853.625   2
  -9   5  -7 8555.25 859.091   1
   9  -5   7 9156.80 905.172   2
  -9   5  -8 13491.3 936.022   1
   9  -5   8 14190.8 1010.87   2
  -9   5  -9 4087.48 726.837   1
   9  -5   9 3940.35 869.477   2
  -9   5 -10 2431.18 699.583   1
   9  -5  10 2232.16 866.040   2
  -9   5 -11 1665.13 721.719   1
   9  -5  11 1924.67 903.248   2
   9   5  11 2067.76 786.504   2
   9  -5  12-335.799 872.721   2
   9   5  12 595.097 744.608   2
   9  -5  13 1643.05 874.320   2
   9   5  13 1957.78 815.516   2
   9  -5  14 320.302 903.215   2
   9   5  14 303.983 780.076   2
   9  -5  15 945.530 1069.08   2
   9   5  15 391.072 841.743   2
   9  -6 -18 660.611 1001.34   0
   9  -6 -17 3631.31 1030.07   0
   9  -6 -16 254.481 824.714   0
   9  -6 -15-103.353 867.830   0
  -9   6  14 17.7883 619.913   1
   9  -6 -14 738.724 839.500   0
  -9   6  13 739.391 618.010   1
   9  -6 -13 1331.06 768.401   0
  -9   6  12 1038.60 652.071   1
   9  -6 -12 323.113 806.694   0
  -9   6  11-10.5332 617.752   1
   9  -6 -11-100.067 749.028   0
  -9   6  10-57.5636 649.728   1
   9  -6 -10-91.2905 711.682   0
  -9   6   9 381.786 651.784   1
   9  -6  -9 721.766 707.314   0
  -9   6   8 874.969 689.628   1
   9  -6  -8 790.209 628.181   0
  -9   6   7 260.499 704.233   1
   9  -6  -7 538.485 632.729   0
   9  -6  -6 2000.80 657.650   0
  -9   6   6 1516.77 661.723   1
   9  -6  -5 2643.85 681.662   0
  -9   6   5 2218.48 799.856   1
  -9   6   4 10743.0 938.050   1
   9  -6  -4 10611.2 819.056   0
  -9   6   3 4682.79 786.081   1
   9  -6  -3 4079.51 666.548   0
  -9   6   2 3574.38 780.245   1
   9  -6  -2 2574.40 471.146   2
  -9   6   1 4464.45 857.275   1
   9  -6  -1 4612.07 533.165   2
  -9   6   0 9991.41 907.311   1
   9  -6   0 10668.7 644.081   2
  -9   6  -1 28934.4 1276.93   1
   9  -6   1 27827.9 950.783   2
  -9   6  -2 878.273 685.069   1
   9  -6   2 585.417 526.142   2
  -9   6  -3 5642.68 772.034   1
   9  -6   3 4799.85 638.930   2
  -9   6  -4 286.076 666.651   1
   9  -6   4 518.809 553.523   2
  -9   6  -5 10403.4 927.912   1
   9  -6   5 9817.52 812.702   2
  -9   6  -6 260.608 641.841   1
   9  -6   6 531.836 597.757   2
  -9   6  -7 11781.8 981.672   1
   9  -6   7 12986.3 963.904   2
  -9   6  -8 140.376 696.719   1
   9  -6   8 307.643 722.178   2
  -9   6  -9 3911.62 808.107   1
   9  -6   9 3232.55 820.702   2
  -9   6 -10 3983.12 817.390   1
   9  -6  10 3857.96 891.037   2
   9  -6  11 978.732 894.436   2
   9   6  11 1129.18 716.851   2
   9  -6  12 4511.66 986.960   2
   9   6  12 4638.04 826.810   2
   9  -6  13 6651.89 1135.19   2
   9  -6  14 2214.31 1045.36   2
   9  -7 -17 7645.08 1177.04   0
   9  -7 -16 208.424 968.823   0
   9  -7 -15 14082.7 1273.71   0
   9  -7 -14 5035.83 1024.24   0
  -9   7  13 14.1077 672.533   1
   9  -7 -13 362.718 869.624   0
  -9   7  12 976.771 709.451   1
   9  -7 -12 697.620 775.796   0
  -9   7  11 230.996 707.037   1
   9  -7 -11 221.331 782.360   0
  -9   7  10 3376.71 809.045   1
   9  -7 -10 2549.61 795.619   0
  -9   7   9 827.831 750.544   1
   9  -7  -9 51.6524 668.282   0
  -9   7   8 85.6195 738.903   1
   9  -7  -8 618.779 698.219   0
   9  -7  -7 18554.2 1043.87   0
  -9   7   7 19237.7 1120.65   1
   9  -7  -6 1841.39 659.923   0
  -9   7   6 1445.07 738.064   1
   9  -7  -5 22273.4 1068.79   0
  -9   7   5 21687.0 1154.79   1
   9  -7  -4 2743.27 648.864   0
  -9   7   4 3260.59 834.804   1
  -9   7   3 12420.2 1057.59   1
  -9   7   2 19882.4 1187.72   1
  -9   7   1 4375.95 820.702   1
  -9   7   0 10376.5 957.982   1
  -9   7  -1 28041.4 1304.47   1
  -9   7  -2 5824.61 895.295   1
   9  -7   2 5832.27 613.611   2
  -9   7  -3 27762.3 1314.59   1
   9  -7   3 27295.0 1029.57   2
  -9   7  -4 8112.83 945.783   1
   9  -7   4 8567.62 755.110   2
  -9   7  -5 5281.94 893.008   1
   9  -7   5 4548.34 700.672   2
  -9   7  -6 5562.08 866.184   1
   9  -7   6 5172.27 757.599   2
  -9   7  -7 623.262 759.568   1
   9  -7   7 850.168 691.806   2
  -9   7  -8 5541.21 883.083   1
   9  -7   8 4975.19 856.867   2
  -9   7  -9 2632.08 820.695   1
   9  -7   9 2947.81 812.442   2
  -9   7 -10 887.252 788.491   1
   9  -7  10-342.043 830.351   2
   9  -7  11-180.280 829.238   2
   9  -7  12 1400.19 877.058   2
  -9  -7 -13 3599.08 1081.33   0
   9  -7  13 3537.71 1058.08   2
   9  -8 -15 1501.13 925.583   0
   9  -8 -14 1312.40 919.622   0
  -9   8  13 883.342 776.137   1
   9  -8 -13 1452.19 936.579   0
   9  -8 -12 232.903 797.398   0
  -9   8  12-25.1269 727.998   1
  -9   8  11 3946.96 879.095   1
   9  -8 -11 4129.86 929.790   0
  -9   8  10 1411.10 841.565   1
   9  -8 -10 1321.27 828.553   0
  -9   8   9 1003.09 813.356   1
   9  -8  -9 328.818 763.964   0
   9  -8  -8 2807.71 765.816   0
  -9   8   8 2795.62 865.399   1
   9  -8  -7 1446.02 747.862   0
  -9   8   7 1558.11 761.410   1
   9  -8  -6 20270.3 1095.09   0
  -9   8   6 22569.2 1313.37   1
   9  -8  -5 1809.74 685.919   0
  -9   8   5 1701.58 755.480   1
  -9   8   4 18054.3 1192.45   1
   9  -8  -4 17872.7 1015.09   0
  -9   8   3 3898.34 881.864   1
  -9   8   2 5060.78 913.435   1
  -9   8   1 1406.35 741.008   1
  -9   8   0 37773.5 1575.11   1
  -9   8  -1 2359.53 801.761   1
  -9   8  -2 27898.9 1441.81   1
  -9   8  -3-417.470 828.358   1
  -9   8  -4 7500.68 1007.21   1
  -9   8  -5 478.485 831.569   1
  -9   8  -6 1625.97 889.961   1
  -9   8  -7 3718.72 878.505   1
   9  -8   7 3754.48 773.716   2
  -9   8  -8 3286.39 932.564   1
   9  -8   8 4914.89 856.139   2
  -9   8  -9 1968.01 846.206   1
   9  -8   9 621.083 741.068   2
  -9   8 -10 180.872 820.036   1
  -9  -8 -10 37.6789 821.069   0
  -9  -8 -12 709.956 971.361   0
   9  -9 -14 1079.90 959.839   0
  -9   9  13 582.900 821.806   1
   9  -9 -13 583.681 909.351   0
  -9   9  12 1263.57 893.021   1
   9  -9 -12 1418.70 851.716   0
  -9   9  11 34.2288 811.648   1
   9  -9 -11 29.0860 830.167   0
  -9   9  10 1660.47 853.449   1
   9  -9 -10 1040.91 822.381   0
   9  -9  -9 319.579 783.075   0
  -9   9   9 542.005 786.254   1
   9  -9  -8 10140.0 1003.61   0
  -9   9   8 11424.6 1164.78   1
   9  -9  -7 9593.41 948.904   0
  -9   9   7 11232.8 1147.70   1
   9  -9  -6 16711.9 1076.46   0
  -9   9   6 15911.7 1261.86   1
  -9   9   5 22658.6 1317.28   1
   9  -9  -5 19727.3 1110.59   0
  -9   9   4 7955.95 1084.70   1
   9  -9  -4 7576.10 830.672   0
  -9   9   3 7981.26 1096.14   1
  -9   9   2 2733.67 949.081   1
  -9   9   1 7667.76 988.094   1
  -9   9   0 4105.02 948.677   1
  -9   9  -1 30864.8 1553.31   1
  -9   9  -2 1078.79 902.310   1
  -9   9  -3 13728.8 1180.02   1
  -9   9  -4 664.593 839.507   1
  -9   9  -5 1326.35 865.261   1
  -9   9  -6 2012.39 911.579   1
  -9   9  -7 442.348 914.823   1
  -9   9  -8 908.758 907.512   1
  -9   9  -9 83.2098 919.224   1
  -9   9 -10 734.364 865.797   1
  -9  10  13 1687.14 944.239   1
  -9  10  12-487.837 897.245   1
   9 -10 -12-140.705 892.525   0
  -9  10  11 1352.99 931.744   1
   9 -10 -11 1282.45 880.980   0
   9 -10 -10-248.822 836.353   0
  -9  10  10 129.130 891.734   1
   9 -10  -9 4253.55 901.094   0
  -9  10   9 4837.04 1062.57   1
   9 -10  -8 3263.38 836.753   0
  -9  10   8 3942.03 1028.09   1
   9 -10  -7 3831.94 816.907   0
  -9  10   7 4252.97 991.995   1
  -9  10   6 6806.48 1129.37   1
  -9  10   5 3521.10 1048.34   1
  -9  10   4 12306.8 1218.82   1
  -9  10   3 5166.81 982.390   1
  -9  10   2 8559.41 1107.33   1
  -9  10   1 10892.3 1232.86   1
  -9  10   0 5735.24 1147.83   1
  -9  10  -1 7992.63 1092.92   1
  -9  10  -2 1033.90 1004.69   1
  -9  10  -3-255.978 981.042   1
  -9  10  -4 1981.92 934.697   1
  -9  10  -5 1218.57 914.435   1
  -9  10  -6-333.293 947.242   1
  -9  10  -7 415.523 976.033   1
  -9  10  -8 3367.33 1046.95   1
  -9  10  -9 99.5217 975.080   1
  10   0 -23 155.731 948.936   0
  10   0 -22 8604.32 1137.56   0
  10   0 -21-225.558 894.210   0
  10   0 -20 63.4011 843.911   0
  10   0 -19 525.923 777.875   0
  10   0 -18 4490.65 879.052   0
  10   0 -17-186.036 753.772   0
  10   0 -16 3877.01 815.021   0
  10   0 -15 67.5221 669.679   0
  10   0 -14 2841.43 707.031   0
 -10   0  14 3085.66 555.822   1
 -10   0  13-31.3174 507.497   1
  10   0 -13-69.3753 599.702   0
  10   0 -12 828.029 633.436   0
 -10   0  12 763.076 513.511   1
  10   0 -11 96.2684 619.002   0
 -10   0  11-209.844 562.887   1
  10   0 -10 2125.22 668.937   0
 -10   0  10 1355.05 578.023   1
  10   0  -9 162.615 596.689   0
 -10   0   9 28.7832 551.456   1
  10   0  -8 38421.6 1124.89   0
 -10   0   8 40850.9 1190.87   1
  10   0  -7 185.064 509.257   0
 -10   0   7-334.356 598.981   1
 -10   0   6 36654.5 1163.73   1
  10   0  -6 35668.2 1058.81   0
 -10   0   4 50933.6 1315.26   1
 -10   0   3 102.296 554.530   1
 -10   0   2 149150. 2094.83   1
 -10   0   1-223.221 608.182   1
 -10   0   0 153427. 2156.04   1
 -10   0  -1-27.9259 617.503   1
 -10   0  -2 49936.7 1341.45   1
 -10   0  -3 50.7114 629.789   1
 -10   0  -4 50136.1 1360.81   1
 -10   0  -5-14.7867 593.061   1
 -10   0  -6 31286.8 1139.92   1
 -10   0  -7 85.2390 602.581   1
 -10   0  -8 6880.11 744.583   1
  10   0   9-40.4186 744.073   2
 -10   0  -9-12.2942 544.752   1
  10   0  10 95.7723 782.598   2
 -10   0 -10 399.501 550.674   1
  10   0  11 253.173 856.030   2
 -10   0 -11 1.30127 523.859   1
  10   0  12 670.891 849.461   2
  10   0  13 452.830 786.719   2
  10   0  14 13001.7 1224.83   2
  10   0  15 66.1605 976.142   2
  10   0  16 8978.63 1188.75   2
  10   0  17 942.620 1020.30   2
  10   1 -22 7172.39 1073.92   0
  10  -1 -22 7876.90 1195.82   0
  10   1 -21 8126.70 1020.72   0
  10  -1 -21 7713.03 1130.82   0
  10   1 -20 1605.61 829.381   0
  10  -1 -20 1892.64 938.194   0
  10   1 -19 2888.62 815.162   0
  10  -1 -19 2300.41 842.302   0
  10   1 -18 2768.85 786.257   0
  10  -1 -18 3068.73 904.404   0
  10   1 -17 7740.38 892.692   0
  10  -1 -17 8266.82 969.432   0
  10   1 -16 9876.26 923.004   0
  10  -1 -16 8630.09 933.725   0
  10   1 -15 10414.8 876.014   0
  10  -1 -15 10067.0 953.287   0
  10   1 -14 5578.70 734.109   0
  10  -1 -14 6446.25 842.229   0
 -10   1  14 5969.02 621.343   1
  10   1 -13-111.546 572.234   0
  10  -1 -13 192.671 682.483   0
 -10   1  13 88.6834 532.811   1
  10   1 -12 91.0507 583.031   0
  10  -1 -12-214.657 683.626   0
 -10   1  12 342.589 522.787   1
  10   1 -11 4171.00 684.848   0
  10  -1 -11 3980.06 750.904   0
 -10  -1  11 3117.58 610.840   1
 -10   1  11 3806.15 643.230   1
 -10   1  10 1271.97 566.923   1
  10   1 -10 2066.35 589.866   0
  10  -1 -10 2134.44 647.435   0
 -10  -1  10 1721.68 560.980   1
  10   1  -9 9450.96 721.578   0
  10  -1  -9 10901.2 809.491   0
 -10  -1   9 9794.98 738.294   1
 -10   1   9 11149.4 779.935   1
 -10   1   8 644.881 548.592   1
  10   1  -8 506.205 511.948   0
  10  -1  -8 562.717 617.383   0
 -10  -1   8 84.6138 536.609   1
  10  -1  -7 21600.1 936.900   0
 -10  -1   7 20558.3 952.372   1
 -10   1   7 21902.8 932.976   1
  10   1  -7 20745.8 849.869   0
 -10   1   6 204.812 542.446   1
  10  -1  -6 567.693 541.718   0
 -10  -1   6 318.254 611.571   1
 -10  -1   5 24171.6 981.786   1
 -10   1   5 26545.5 1036.30   1
 -10  -1   4 20593.7 960.743   1
 -10   1   4 17757.6 874.634   1
 -10  -1   3 67325.0 1456.85   1
 -10   1   3 71974.0 1533.83   1
 -10  -1   2 48193.9 1279.84   1
 -10   1   2 48575.3 1315.87   1
 -10  -1   1 62221.7 1418.36   1
 -10   1   1 63837.6 1422.78   1
 -10  -1   0 8633.52 804.342   1
 -10   1   0 9198.55 808.594   1
 -10  -1  -1 50661.5 1304.53   1
 -10   1  -1 51307.0 1316.33   1
 -10  -1  -2 14449.9 861.531   1
 -10   1  -2 13781.0 846.641   1
 -10  -1  -3 49839.2 1321.64   1
 -10   1  -3 47135.5 1301.68   1
 -10   1  -4 5191.64 722.822   1
 -10  -1  -4 3794.70 662.993   1
 -10  -1  -5 46558.8 1327.19   1
 -10   1  -5 44439.5 1289.30   1
 -10  -1  -6 709.458 612.814   1
 -10   1  -6 145.458 621.443   1
 -10   1  -7 5080.64 710.588   1
 -10  -1  -7 4521.86 684.439   1
  10  -1   8 943.188 698.682   2
 -10   1  -8 855.363 626.181   1
  10  -1   9 8711.66 879.028   2
 -10   1  -9 8545.53 760.175   1
  10  -1  10 1392.64 709.861   2
  10   1  10 1558.28 765.794   2
 -10   1 -10 1941.56 625.600   1
  10  -1  11 317.965 779.261   2
  10   1  11 269.983 810.706   2
 -10   1 -11-30.3213 556.002   1
  10  -1  12 513.919 883.331   2
  10   1  12 935.285 889.440   2
  10  -1  13 2518.14 896.859   2
  10   1  13 2656.63 934.257   2
  10  -1  14 3900.46 1029.06   2
  10   1  14 2370.76 933.306   2
  10   1  15 6892.75 1037.20   2
  10  -1  15 6967.52 1074.49   2
  10  -1  16 661.021 1046.62   2
  10   1  16 1254.10 1010.36   2
  10   1  17 14860.2 1333.60   2
  10  -2 -22 5271.16 1103.31   0
  10  -2 -21 11023.3 1208.18   0
  10  -2 -20 2062.37 936.654   0
  10   2 -19 9955.75 945.592   0
  10  -2 -19 8869.18 1145.41   0
  10   2 -18 9326.23 915.982   0
  10  -2 -18 10751.1 1075.64   0
  10   2 -17 4132.38 750.749   0
  10  -2 -17 4463.25 957.879   0
  10   2 -16 24563.6 1118.16   0
  10  -2 -16 25263.8 1334.32   0
  10   2 -15 797.423 596.308   0
  10  -2 -15 1086.53 787.387   0
  10   2 -14 13467.2 861.367   0
  10  -2 -14 13372.2 1000.34   0
 -10   2  14 12137.1 783.024   1
  10   2 -13 9760.19 767.971   0
  10  -2 -13 10313.6 939.912   0
 -10   2  13 9183.89 726.353   1
  10   2 -12 22835.7 981.382   0
  10  -2 -12 21096.0 1093.43   0
 -10   2  12 22657.3 960.187   1
  10   2 -11 19377.3 913.526   0
  10  -2 -11 20380.7 1079.51   0
 -10   2  11 20428.6 927.510   1
 -10   2  10 207.327 561.740   1
  10   2 -10-198.383 502.459   0
  10  -2 -10 826.814 683.307   0
 -10   2   9 2671.32 637.037   1
  10   2  -9 1741.09 538.909   0
  10  -2  -9 1913.50 702.464   0
 -10   2   8 221.654 559.518   1
  10  -2  -8 1153.21 691.268   0
 -10   2   7 4255.39 647.857   1
  10  -2  -7 3501.86 671.644   0
 -10   2   6 376.862 580.436   1
  10  -2  -6 90.6278 603.349   0
 -10  -2   5 20572.7 974.596   1
 -10   2   5 22071.0 989.844   1
  10  -2  -5 21499.0 962.219   0
 -10  -2   4 21152.6 921.803   1
 -10   2   4 21683.2 971.517   1
 -10   2   3 3769.05 595.857   1
 -10  -2   3 3587.21 665.513   1
 -10  -2   2 10467.7 811.592   1
 -10   2   2 11641.0 770.987   1
 -10  -2   1 8124.08 772.892   1
 -10   2   1 9755.91 802.306   1
 -10  -2   0 16743.0 872.272   1
 -10   2   0 17183.2 911.623   1
 -10  -2  -1 9841.65 834.023   1
 -10   2  -1 9814.33 841.964   1
 -10   2  -2 14313.2 911.124   1
 -10   2  -3-155.797 640.382   1
 -10   2  -4 25304.3 1061.53   1
 -10   2  -5 3445.01 694.604   1
 -10   2  -6 5240.72 730.576   1
 -10   2  -7 3337.70 670.940   1
  10  -2   7 2366.44 818.614   2
  10  -2   8 7855.08 924.909   2
 -10   2  -8 8131.79 773.195   1
 -10   2  -9 695.262 571.623   1
  10  -2   9 808.001 717.686   2
  10  -2  10 6697.13 842.689   2
  10   2  10 7740.16 962.493   2
 -10   2 -10 7616.75 749.983   1
  10  -2  11-307.680 836.256   2
  10   2  11 40.7141 781.939   2
 -10   2 -11 254.129 558.705   1
  10  -2  12 177.533 835.464   2
  10   2  12 779.390 764.314   2
  10  -2  13 5173.72 1049.19   2
  10   2  13 4505.73 916.347   2
  10  -2  14 10607.1 1118.02   2
  10   2  14 10611.7 1073.21   2
  10  -2  15 1706.31 990.725   2
  10   2  15 3043.81 954.760   2
  10  -2  16 1175.54 1110.37   2
  10   2  16 635.406 961.218   2
  10   2  17 99.0167 962.641   2
  10  -3 -21 1294.28 952.454   0
  10  -3 -20 2965.28 962.647   0
  10  -3 -19 169.522 935.849   0
  10  -3 -18 1634.68 891.158   0
  10  -3 -17 271.335 851.099   0
  10   3 -16 2322.78 638.529   0
  10  -3 -16 3348.07 881.698   0
  10   3 -15 14381.5 856.084   0
  10  -3 -15 12822.2 1073.11   0
 -10   3  14-156.211 520.429   1
  10   3 -14-332.419 540.171   0
  10  -3 -14 244.164 762.234   0
  10   3 -13 8145.16 699.841   0
  10  -3 -13 8279.47 870.126   0
 -10   3  13 7533.57 708.462   1
 -10   3  12 2445.22 594.890   1
  10   3 -12 2349.45 544.804   0
  10  -3 -12 2937.04 782.207   0
 -10   3  11 3763.18 641.053   1
  10   3 -11 3825.96 562.744   0
  10  -3 -11 4282.98 789.277   0
 -10   3  10 4061.18 666.425   1
  10  -3 -10 4729.12 713.404   0
  10   3 -10 4729.28 546.265   0
  10  -3  -9 15289.6 1008.37   0
 -10   3   9 15309.9 894.095   1
 -10   3   8 1736.49 673.688   1
  10  -3  -8 1414.38 704.947   0
 -10   3   7 1418.68 663.850   1
  10  -3  -7 1797.87 720.484   0
  10  -3  -6 31903.7 1115.77   0
 -10   3   6 31143.0 1162.62   1
  10  -3  -5 5897.97 714.893   0
 -10   3   5 6557.31 725.290   1
  10  -3  -4 7737.57 700.941   0
 -10   3   4 8500.29 795.596   1
 -10   3   3 5790.20 768.139   1
 -10   3   2 614.342 640.746   1
 -10   3   1 1501.88 582.012   1
 -10   3   0 817.410 673.629   1
 -10   3  -1 131.619 598.393   1
 -10   3  -2 7021.47 751.810   1
 -10   3  -3 3976.27 686.496   1
 -10   3  -4 2248.82 690.117   1
 -10   3  -5 13535.8 890.491   1
 -10   3  -6 1358.84 665.882   1
  10  -3   6 169.558 736.809   2
 -10   3  -7 2.06163 607.474   1
  10  -3   7-199.483 715.539   2
 -10   3  -8 2145.24 640.941   1
  10  -3   8 1500.07 688.645   2
 -10   3  -9-4.54930 619.139   1
  10  -3   9 212.775 737.134   2
 -10   3 -10-504.899 596.865   1
  10  -3  10 286.378 771.302   2
 -10   3 -11 2263.97 679.653   1
  10  -3  11 3357.23 917.324   2
  10   3  11 3098.05 903.127   2
  10  -3  12 883.016 775.959   2
  10   3  12-348.620 776.313   2
  10  -3  13 1088.41 914.862   2
  10   3  13 875.844 797.252   2
  10  -3  14-2.62653 989.626   2
  10   3  14 364.598 841.096   2
  10  -3  15 272.159 1013.80   2
  10   3  15-192.626 871.658   2
  10   3  16 108.850 891.284   2
  10   3  17 1407.16 985.756   2
  10  -4 -20 1048.01 1047.39   0
  10  -4 -19 767.795 983.334   0
  10  -4 -18 1019.83 894.557   0
  10  -4 -17 868.880 897.792   0
  10  -4 -16 112.102 873.278   0
  10  -4 -15-101.178 841.030   0
  10  -4 -14 7594.32 982.109   0
 -10   4  14 7110.97 745.984   1
  10  -4 -13 11627.2 982.095   0
 -10   4  13 9611.32 768.209   1
  10   4 -13 11097.0 702.386   0
  10  -4 -12 12550.4 1008.44   0
  10   4 -12 10967.4 658.954   0
 -10   4  12 10945.0 805.961   1
  10  -4 -11 9548.76 928.579   0
 -10   4  11 8970.31 781.808   1
 -10   4  10 10895.1 844.579   1
  10  -4 -10 13457.2 972.834   0
 -10   4   9 9505.39 805.512   1
  10  -4  -9 8018.95 868.074   0
 -10   4   8 3530.98 669.031   1
  10  -4  -8 3295.85 697.178   0
  10  -4  -7 26177.6 1107.55   0
 -10   4   7 23618.3 1063.16   1
  10  -4  -6 21894.4 1052.18   0
 -10   4   6 24088.1 1125.75   1
 -10   4   5 15566.1 926.220   1
  10  -4  -5 14539.4 882.961   0
 -10   4   4 2910.19 773.877   1
  10  -4  -4 2298.99 650.991   0
 -10   4   3 2084.70 763.201   1
 -10   4   2 7759.65 868.915   1
 -10   4   1 5017.80 736.678   1
 -10   4   0 8208.33 872.880   1
 -10   4  -1 1576.87 659.176   1
 -10   4  -2 15751.9 975.270   1
 -10   4  -3 483.946 631.545   1
 -10   4  -4 1124.08 644.993   1
  10  -4   4 1610.00 690.446   2
 -10   4  -5 4265.85 758.344   1
  10  -4   5 4645.96 792.378   2
  10  -4   6 6875.03 815.903   2
 -10   4  -6 6458.63 777.468   1
 -10   4  -7 2181.43 684.772   1
  10  -4   7 2486.11 738.582   2
 -10   4  -8 718.994 629.338   1
  10  -4   8 689.355 734.979   2
 -10   4  -9 3223.52 697.736   1
  10  -4   9 3085.25 852.789   2
 -10   4 -10-237.103 620.761   1
  10  -4  10 156.633 726.384   2
  10  -4  11 20025.6 1258.98   2
  10   4  11 19601.0 1215.35   2
 -10   4 -11 18260.3 1032.62   1
  10  -4  12 1082.35 872.082   2
  10   4  12-43.7537 780.009   2
  10  -4  13 10079.1 1185.76   2
  10   4  13 9841.50 1099.41   2
  10  -4  14 313.692 986.039   2
  10   4  14 160.882 850.610   2
  10  -4  15 3885.15 1133.91   2
  10   4  15 2896.57 927.242   2
  10   4  16 321.915 856.735   2
  10   4  17 1552.10 997.190   2
  10  -5 -19 20.0229 1019.49   0
  10  -5 -18 4434.15 1033.98   0
  10  -5 -17 547.132 977.278   0
  10  -5 -16 5766.14 1025.85   0
  10  -5 -15 1206.89 825.755   0
  10  -5 -14 13985.6 1177.16   0
 -10   5  14 12845.2 914.213   1
 -10   5  13 136.528 600.559   1
  10  -5 -13 218.521 817.572   0
 -10   5  12 27573.3 1157.47   1
  10  -5 -12 27781.2 1337.95   0
 -10   5  11 6459.97 794.025   1
  10  -5 -11 4446.95 785.883   0
 -10   5  10 41861.9 1368.47   1
  10  -5 -10 44714.9 1485.35   0
 -10   5   9 9313.23 834.577   1
  10  -5  -9 9632.72 945.874   0
  10  -5  -8 10778.4 888.430   0
 -10   5   8 9935.91 856.772   1
 -10   5   7 2627.95 700.423   1
  10  -5  -7 1958.53 657.963   0
  10  -5  -6 17398.2 984.828   0
 -10   5   6 15876.2 1028.96   1
  10  -5  -5 483.970 672.513   0
 -10   5   5 1170.67 646.945   1
 -10   5   4 20945.2 1093.19   1
  10  -5  -4 20086.1 1023.35   0
 -10   5   3-288.973 717.577   1
 -10   5   2 338.206 683.784   1
 -10   5   1 12465.9 919.583   1
 -10   5   0-79.1765 751.190   1
 -10   5  -1 16995.2 1012.70   1
 -10   5  -2 3125.17 734.648   1
  10  -5   2 2377.84 603.761   2
 -10   5  -3 6920.48 820.657   1
  10  -5   3 5599.75 694.271   2
 -10   5  -4 6668.37 805.925   1
  10  -5   4 6224.27 746.603   2
 -10   5  -5 3412.84 785.702   1
  10  -5   5 4078.60 708.638   2
 -10   5  -6 31242.2 1275.56   1
  10  -5   6 29720.1 1243.65   2
 -10   5  -7 1769.11 762.254   1
  10  -5   7 1799.51 758.757   2
  10  -5   8 26055.4 1278.91   2
 -10   5  -8 26882.9 1224.14   1
 -10   5  -9 3202.70 774.960   1
  10  -5   9 2654.80 821.966   2
  10  -5  10 23863.0 1318.97   2
 -10   5 -10 26068.7 1218.94   1
  10  -5  11 850.003 873.680   2
  10   5  11 883.591 818.650   2
  10  -5  12 33793.0 1652.57   2
  10   5  12 31762.5 1451.90   2
  10  -5  13 768.120 973.645   2
  10   5  13-193.448 847.950   2
  10  -5  14 17213.6 1456.39   2
  10   5  14 14330.3 1187.24   2
  10   5  15 27.4882 854.866   2
  10  -6 -18 344.774 972.144   0
  10  -6 -17 8009.33 1207.40   0
  10  -6 -16 624.647 920.105   0
  10  -6 -15 28430.6 1513.59   0
 -10   6  14 3554.08 728.445   1
  10  -6 -14 4019.21 979.669   0
 -10   6  13 45818.9 1512.59   1
  10  -6 -13 46912.4 1728.06   0
 -10   6  12 2963.32 746.568   1
  10  -6 -12 1805.45 836.481   0
 -10   6  11 30975.2 1290.70   1
  10  -6 -11 32696.3 1378.24   0
 -10   6  10 1428.30 671.915   1
  10  -6 -10 1072.97 701.166   0
  10  -6  -9 12261.4 1002.29   0
 -10   6   9 11274.5 909.270   1
 -10   6   8 779.157 634.066   1
  10  -6  -8 526.362 695.553   0
  10  -6  -7 17879.9 1070.58   0
 -10   6   7 17800.8 1081.51   1
  10  -6  -6 3328.99 753.848   0
 -10   6   6 4576.14 812.371   1
 -10   6   5 6324.34 873.714   1
  10  -6  -5 6010.34 742.697   0
 -10   6   4 6294.70 813.818   1
  10  -6  -4 6742.73 794.094   0
 -10   6   3 6531.30 800.716   1
 -10   6   2 1070.27 692.353   1
 -10   6   1-240.867 737.539   1
  10  -6  -1 220.415 462.264   2
 -10   6   0 9549.10 922.493   1
  10  -6   0 7984.49 632.630   2
 -10   6  -1 4039.49 837.718   1
  10  -6   1 4183.70 603.480   2
 -10   6  -2 2151.20 707.040   1
  10  -6   2 2495.76 592.781   2
 -10   6  -3 4123.56 758.826   1
  10  -6   3 4565.03 643.766   2
 -10   6  -4 1073.51 686.871   1
  10  -6   4 913.193 583.570   2
 -10   6  -5 14668.3 1056.05   1
  10  -6   5 15359.9 953.843   2
 -10   6  -6 582.926 734.782   1
  10  -6   6 816.304 646.059   2
 -10   6  -7 18001.5 1149.86   1
  10  -6   7 20706.0 1149.50   2
 -10   6  -8 586.242 754.275   1
  10  -6   8 163.599 773.751   2
 -10   6  -9 39017.7 1494.79   1
  10  -6   9 42456.7 1603.61   2
 -10   6 -10 366.687 723.398   1
  10  -6  10 1035.72 804.498   2
  10  -6  11 33337.1 1572.05   2
  10   6  11 31965.8 1434.24   2
  10  -6  12 925.706 972.700   2
  10   6  12 769.757 798.141   2
  10  -6  13 25230.1 1543.52   2
  10  -6  14 0.00000 894.381   2
  10  -7 -16 1214.94 1007.85   0
  10  -7 -15 1791.25 1025.23   0
 -10   7  14 11692.9 1002.62   1
  10  -7 -14 13597.1 1231.74   0
 -10   7  13 2872.83 805.565   1
  10  -7 -13 3768.67 900.727   0
  10  -7 -12 8970.06 1069.02   0
 -10   7  12 9438.86 975.503   1
 -10   7  11 4278.20 809.925   1
  10  -7 -11 3796.88 891.186   0
  10  -7 -10 19366.5 1212.75   0
 -10   7  10 20839.4 1176.57   1
  10  -7  -9 7010.46 929.172   0
 -10   7   9 6806.43 883.194   1
  10  -7  -8 9576.02 926.194   0
 -10   7   8 9699.12 927.502   1
  10  -7  -7 9314.44 938.697   0
 -10   7   7 9346.01 1006.55   1
 -10   7   6 6111.95 833.987   1
  10  -7  -6 4710.73 813.298   0
  10  -7  -5 308.466 631.640   0
 -10   7   5 865.291 789.664   1
 -10   7   4-16.7615 786.156   1
  10  -7  -4 108.190 634.276   0
 -10   7   3 730.955 786.625   1
 -10   7   2 173.403 794.025   1
 -10   7   1 1696.07 829.903   1
 -10   7   0 2329.53 743.548   1
 -10   7  -1 2285.91 869.896   1
 -10   7  -2 2645.87 845.507   1
  10  -7   2 2608.01 592.106   2
 -10   7  -3 1012.92 713.713   1
  10  -7   3 716.083 596.121   2
 -10   7  -4 6538.30 896.841   1
  10  -7   4 5923.76 740.489   2
 -10   7  -5 266.445 795.104   1
  10  -7   5 713.673 632.899   2
 -10   7  -6 10018.2 1040.65   1
  10  -7   6 10301.9 917.846   2
 -10   7  -7 590.854 758.716   1
  10  -7   7 982.819 723.967   2
 -10   7  -8 21554.9 1294.77   1
  10  -7   8 22244.8 1264.37   2
 -10   7  -9-147.171 818.624   1
  10  -7   9-122.844 794.906   2
 -10   7 -10 21481.2 1288.21   1
  10  -7  10 19378.6 1328.39   2
  10  -7  11 415.103 850.825   2
  10  -7  12 6537.41 1124.58   2
  10  -7  13 1619.85 949.485   2
  10  -8 -15 1415.96 944.927   0
  10  -8 -14 5376.99 1087.18   0
 -10   8  13 93.6010 791.251   1
  10  -8 -13 431.416 888.156   0
  10  -8 -12 17056.4 1234.73   0
 -10   8  12 14896.5 1136.10   1
  10  -8 -11 7002.66 995.887   0
 -10   8  11 6673.33 947.562   1
  10  -8 -10 6735.69 951.459   0
 -10   8  10 5377.78 950.674   1
  10  -8  -9 49.4058 747.408   0
 -10   8   9 404.264 801.629   1
  10  -8  -8 15238.7 1136.44   0
 -10   8   8 14391.3 1121.14   1
  10  -8  -7 492.600 717.980   0
 -10   8   7 686.877 858.334   1
 -10   8   6 11675.5 1047.49   1
  10  -8  -6 10041.4 938.350   0
  10  -8  -5 4393.67 766.348   0
 -10   8   5 4676.53 955.918   1
 -10   8   4 10514.2 1121.42   1
 -10   8   3 869.597 853.670   1
 -10   8   2 579.297 846.632   1
 -10   8   1 435.272 843.041   1
 -10   8   0 50.6592 730.779   1
 -10   8  -1 1302.89 883.534   1
 -10   8  -2 5410.37 967.012   1
 -10   8  -3 495.371 781.694   1
 -10   8  -4 2621.17 875.398   1
 -10   8  -5 3817.47 892.445   1
 -10   8  -6 150.437 827.620   1
 -10   8  -7 212.550 900.021   1
 -10   8  -8-222.063 836.725   1
  10  -8   8-404.240 733.732   2
 -10   8  -9 1237.23 879.711   1
  10  -8   9 1167.32 816.422   2
 -10   8 -10 297.473 841.700   1
  10  -8  10 327.152 833.152   2
 -10  -8 -11-106.491 930.803   0
  10  -8  11 204.560 884.284   2
 -10  -8 -12-23.4820 949.764   0
 -10   9  13 6210.14 1048.74   1
  10  -9 -13 7204.68 1086.25   0
 -10   9  12 1345.45 911.938   1
  10  -9 -12 507.205 861.499   0
 -10   9  11 6422.19 1003.25   1
  10  -9 -11 7179.70 1045.10   0
  10  -9 -10 2931.14 889.151   0
 -10   9  10 2936.81 921.754   1
  10  -9  -9 4184.12 903.332   0
 -10   9   9 5623.00 1025.90   1
  10  -9  -8-104.749 779.052   0
 -10   9   8 0.96954 919.042   1
  10  -9  -7 1598.22 767.109   0
 -10   9   7 1336.75 827.856   1
  10  -9  -6 2713.41 770.618   0
 -10   9   6 2403.41 990.690   1
 -10   9   5 2141.88 965.350   1
  10  -9  -5 1587.99 745.387   0
 -10   9   4 1134.90 826.963   1
 -10   9   3 413.964 782.734   1
 -10   9   2 744.682 847.008   1
 -10   9   1 327.385 928.975   1
 -10   9   0 271.489 916.189   1
 -10   9  -1 1118.73 927.967   1
 -10   9  -2 853.560 890.910   1
 -10   9  -3 3661.81 1029.57   1
 -10   9  -4 794.079 943.799   1
 -10   9  -5 3742.45 1055.74   1
 -10   9  -6 3741.32 1045.11   1
 -10   9  -7 2361.25 939.739   1
 -10   9  -8 1188.15 936.267   1
 -10  10  12 266.711 952.794   1
  10 -10 -12-141.963 981.141   0
  10 -10 -11 2358.90 935.676   0
 -10  10  11 3307.64 1017.54   1
  10 -10 -10 1181.03 880.118   0
 -10  10  10 506.643 926.653   1
  10 -10  -9 3678.86 909.462   0
 -10  10   9 3407.26 1073.73   1
  10 -10  -8 136.628 796.140   0
 -10  10   8 343.982 913.367   1
  10 -10  -7 899.699 777.599   0
 -10  10   7 842.555 953.815   1
 -10  10   6 5739.46 1087.85   1
 -10  10   5 2737.10 1069.93   1
 -10  10   4 2748.30 1097.12   1
 -10  10   3 181.923 1008.03   1
 -10  10   2 2051.81 1090.54   1
 -10  10   1-45.4544 1016.26   1
 -10  10   0 2137.64 948.862   1
 -10  10  -1 557.359 1013.48   1
 -10  10  -2 1976.19 936.170   1
 -10  10  -3 736.728 1005.50   1
 -10  10  -4 1135.67 1034.11   1
 -10  10  -5 6238.37 1213.62   1
 -10  10  -6 4419.04 1160.65   1
 -10  10  -7 5611.83 1131.04   1
 -10  10  -8 587.955 966.300   1
  11   0 -23 178.323 941.418   0
  11   0 -22-235.405 890.935   0
  11   0 -21-431.275 876.339   0
  11   0 -20 5992.45 1028.03   0
  11   0 -19 231.393 807.703   0
  11   0 -18 4434.37 904.671   0
  11   0 -17-252.445 805.612   0
  11   0 -16 34306.2 1381.54   0
  11   0 -15 182.044 669.539   0
  11   0 -14 88122.9 1921.36   0
 -11   0  14 86491.2 1659.43   1
  11   0 -13-287.034 644.471   0
 -11   0  13 395.680 524.292   1
  11   0 -12 44852.6 1392.15   0
 -11   0  12 41307.3 1235.48   1
 -11   0  11-352.310 592.434   1
  11   0 -10 38985.6 1248.20   0
 -11   0  10 38070.1 1225.47   1
  11   0  -9 891.884 595.868   0
 -11   0   9 183.095 630.817   1
 -11   0   8 87704.2 1757.00   1
  11   0  -8 85565.7 1683.07   0
 -11   0   7-81.3860 655.174   1
  11   0  -7-34.5476 542.030   0
 -11   0   6 43439.5 1330.21   1
 -11   0   5 586.193 573.932   1
 -11   0   4 8087.10 854.075   1
 -11   0   3-44.3496 692.189   1
 -11   0   2 20665.1 1048.28   1
 -11   0   1 248.114 680.612   1
 -11   0   0 21139.4 1001.39   1
 -11   0  -1-110.695 672.685   1
 -11   0  -2 2333.38 777.991   1
 -11   0  -3-243.437 718.157   1
 -11   0  -4 21925.3 1076.85   1
 -11   0  -6 14507.0 944.422   1
 -11   0  -7-167.855 601.322   1
 -11   0  -8 26860.9 1113.17   1
  11   0   9-118.669 810.455   2
 -11   0  -9 217.078 601.283   1
  11   0  10 32526.9 1514.50   2
 -11   0 -10 32091.1 1179.50   1
  11   0  11-298.300 872.815   2
 -11   0 -11 292.034 566.122   1
  11   0  12 10814.6 1148.00   2
  11   0  13-446.548 807.072   2
  11   0  14 2706.75 1014.94   2
  11   0  15 706.617 1002.30   2
  11   0  16 10052.1 1296.92   2
  11  -1 -22 306.325 964.700   0
  11   1 -21 175.845 830.144   0
  11  -1 -21 212.620 896.610   0
  11   1 -20 866.984 815.982   0
  11  -1 -20 280.680 876.842   0
  11   1 -19 487.337 798.748   0
  11  -1 -19 667.764 889.475   0
  11   1 -18 5683.42 871.243   0
  11  -1 -18 5044.57 977.460   0
  11   1 -17 11115.3 969.504   0
  11  -1 -17 11283.3 1056.55   0
  11   1 -16 1031.05 699.451   0
  11  -1 -16 1142.98 798.051   0
  11   1 -15 26098.6 1189.88   0
  11  -1 -15 26454.8 1300.87   0
  11   1 -14 665.307 643.619   0
  11  -1 -14 138.754 650.780   0
 -11   1  14-64.7649 556.368   1
  11   1 -13 27440.4 1140.54   0
  11  -1 -13 29264.8 1237.12   0
 -11   1  13 26242.4 1051.92   1
  11   1 -12 68.2279 592.943   0
  11  -1 -12 297.929 666.847   0
 -11  -1  12-41.1095 518.150   1
 -11   1  12-226.803 579.456   1
  11   1 -11 20816.1 996.193   0
  11  -1 -11 21120.9 1060.77   0
 -11  -1  11 21653.8 968.433   1
 -11   1  11 20966.4 987.449   1
  11   1 -10 1556.06 601.644   0
  11  -1 -10 1592.53 709.339   0
 -11  -1  10 1949.71 626.237   1
 -11   1  10 1750.54 633.633   1
  11  -1  -9 40874.5 1326.98   0
 -11  -1   9 42475.5 1265.36   1
 -11   1   9 42656.5 1277.32   1
  11   1  -9 40849.1 1213.64   0
 -11   1   8 816.613 669.033   1
  11  -1  -8 1232.24 671.187   0
 -11  -1   8 813.911 656.077   1
  11   1  -8 663.956 555.720   0
 -11  -1   7 46526.6 1350.82   1
 -11   1   7 45802.2 1341.49   1
  11  -1  -7 46397.1 1293.95   0
 -11   1   6 270.482 587.576   1
 -11  -1   6-325.917 656.794   1
  11  -1  -6 13.5017 616.488   0
 -11  -1   5 19237.2 952.208   1
 -11   1   5 19115.3 1002.41   1
 -11   1   4 2773.12 647.072   1
 -11  -1   4 3525.98 759.231   1
 -11   1   3 1306.55 667.302   1
 -11  -1   3 2073.86 716.957   1
 -11   1   2 5564.92 741.045   1
 -11  -1   2 4312.17 762.581   1
 -11   1   1 1105.79 609.777   1
 -11  -1   1 618.165 698.826   1
 -11  -1   0 26637.7 1092.38   1
 -11   1   0 25493.5 1150.91   1
 -11   1  -1 1557.57 693.295   1
 -11  -1  -1 754.839 705.026   1
 -11  -1  -2 21170.8 1060.57   1
 -11   1  -2 21707.6 1032.32   1
 -11  -1  -3 14743.0 952.171   1
 -11   1  -3 16025.7 948.272   1
 -11  -1  -4 6520.81 817.940   1
 -11   1  -4 6581.75 818.044   1
 -11  -1  -5 17197.1 971.834   1
 -11   1  -5 18400.7 1006.41   1
 -11  -1  -6 1554.10 676.368   1
 -11   1  -6 1112.90 668.794   1
 -11  -1  -7 2560.06 656.694   1
 -11   1  -7 3621.34 717.704   1
 -11   1  -8 6091.63 780.138   1
  11  -1   9 18768.8 1145.92   2
 -11   1  -9 18740.3 1028.62   1
  11  -1  10 3205.40 795.284   2
  11   1  10 1897.22 889.534   2
 -11   1 -10 2439.15 658.343   1
  11  -1  11 19324.3 1302.99   2
  11   1  11 18395.1 1283.92   2
  11  -1  12 5690.16 1071.58   2
  11   1  12 5105.80 1029.68   2
  11  -1  13 20966.3 1353.35   2
  11   1  13 21000.6 1410.51   2
  11  -1  14 5276.38 1136.86   2
  11   1  14 4068.93 991.235   2
  11  -1  15 282.660 878.424   2
  11   1  15 1650.90 923.896   2
  11   1  16 67.5536 1058.68   2
  11  -2 -21 367.741 974.370   0
  11  -2 -20 308.281 958.127   0
  11   2 -19 2838.26 793.645   0
  11  -2 -19 3281.83 934.090   0
  11   2 -18-143.843 665.006   0
  11  -2 -18 1076.70 880.501   0
  11   2 -17 1931.95 717.936   0
  11  -2 -17 2045.40 892.509   0
  11   2 -16 1235.57 686.071   0
  11  -2 -16 3046.00 899.280   0
  11   2 -15 2833.82 688.115   0
  11  -2 -15 4130.60 909.200   0
  11   2 -14 221.150 584.956   0
  11  -2 -14 137.990 669.213   0
 -11   2  14 188.545 573.474   1
  11   2 -13 17723.1 953.660   0
  11  -2 -13 19349.8 1140.20   0
 -11   2  13 17959.6 922.638   1
 -11   2  12 797.665 586.776   1
  11   2 -12 767.165 540.133   0
  11  -2 -12 542.069 704.617   0
  11  -2 -11 6883.92 876.786   0
 -11   2  11 6470.91 735.933   1
  11   2 -11 6526.73 688.979   0
  11  -2 -10 24977.5 1116.54   0
 -11   2  10 23709.9 1042.37   1
  11   2 -10 25228.5 987.623   0
 -11   2   9 317.967 626.097   1
  11  -2  -9 264.042 701.361   0
  11  -2  -8 7764.44 825.597   0
 -11   2   8 7853.51 811.538   1
 -11   2   7 23450.7 1073.74   1
  11  -2  -7 24263.6 1042.65   0
 -11   2   6 320.052 639.148   1
  11  -2  -6 288.335 676.224   0
 -11  -2   6-287.875 662.671   1
 -11   2   5 902.807 688.375   1
 -11  -2   5 201.586 580.522   1
 -11   2   4 194.838 578.925   1
 -11  -2   4-69.1115 681.203   1
 -11   2   3 202.470 610.521   1
 -11  -2   3 288.132 656.857   1
 -11   2   2 540.045 568.953   1
 -11  -2   2-81.3346 625.869   1
 -11  -2   1 13810.9 941.575   1
 -11   2   1 14623.5 933.235   1
 -11   2   0 3039.15 761.067   1
 -11  -2   0 2569.33 731.297   1
 -11  -2  -1 5987.29 778.513   1
 -11   2  -1 6778.73 828.743   1
 -11   2  -2 852.306 665.198   1
 -11   2  -3-203.965 675.169   1
 -11   2  -4 10974.4 920.400   1
 -11   2  -5 21215.5 1055.76   1
 -11   2  -6 3995.21 764.864   1
  11  -2   7 9311.90 976.246   2
 -11   2  -7 8958.34 864.977   1
 -11   2  -8 284.463 635.223   1
  11  -2   8 967.675 792.509   2
  11  -2   9 317.456 717.503   2
 -11   2  -9 363.300 654.063   1
  11  -2  10 2826.45 857.179   2
 -11   2 -10 2932.99 698.915   1
  11  -2  11 2406.83 944.298   2
  11   2  11 4065.70 888.635   2
  11  -2  12 10407.5 1063.35   2
  11   2  12 9677.52 1044.35   2
  11  -2  13 7413.96 1152.84   2
  11   2  13 5709.79 982.482   2
  11  -2  14 1153.97 939.453   2
  11   2  14 121.840 849.471   2
  11  -2  15 8363.34 1170.11   2
  11   2  15 8272.35 1139.30   2
  11   2  16 248.317 1041.39   2
  11  -3 -20 3928.65 1076.35   0
  11  -3 -19 1230.61 944.017   0
  11  -3 -18-6.88462 930.209   0
  11  -3 -17 5529.09 959.284   0
  11   3 -16 5081.29 746.291   0
  11  -3 -16 3659.93 883.605   0
  11   3 -15 1136.53 629.573   0
  11  -3 -15 914.159 786.488   0
  11   3 -14 5697.31 678.190   0
  11  -3 -14 5867.21 931.434   0
 -11   3  14 5391.73 712.252   1
 -11   3  13 1523.44 615.281   1
  11   3 -13 1303.79 578.602   0
  11  -3 -13 1344.82 696.739   0
 -11   3  12 491.624 595.574   1
  11   3 -12 834.259 541.970   0
  11  -3 -12 751.786 706.246   0
 -11   3  11 2130.87 628.168   1
  11  -3 -11 2452.42 747.813   0
  11   3 -11 1836.52 537.750   0
 -11   3  10 392.442 607.724   1
  11  -3 -10 917.588 649.977   0
 -11   3   9 2459.39 703.694   1
  11  -3  -9 2666.98 781.721   0
 -11   3   8 1214.94 667.902   1
  11  -3  -8 1378.21 756.424   0
  11  -3  -7 18301.6 1058.21   0
 -11   3   7 18285.2 1033.83   1
 -11   3   6 4879.40 765.450   1
  11  -3  -6 4929.46 734.638   0
 -11   3   5 1591.72 732.618   1
  11  -3  -5 1595.50 698.950   0
 -11   3   4 7156.28 759.373   1
 -11   3   3-237.156 602.833   1
 -11   3   2 2126.75 654.346   1
 -11   3   1 15748.9 1001.04   1
 -11   3   0 1237.41 680.723   1
 -11   3  -1 5527.94 840.702   1
 -11   3  -2 2039.73 744.682   1
 -11   3  -3 9920.22 916.022   1
 -11   3  -4 10566.8 927.653   1
 -11   3  -5 3742.38 725.125   1
  11  -3   6 16367.5 1067.77   2
 -11   3  -6 15519.1 1001.34   1
 -11   3  -7 64.0458 646.584   1
  11  -3   7-115.140 700.802   2
 -11   3  -8 1290.89 659.317   1
  11  -3   8 912.289 693.589   2
 -11   3  -9 4322.57 770.024   1
  11  -3   9 3803.72 913.432   2
 -11   3 -10 1664.91 713.498   1
  11  -3  10 2607.23 789.547   2
  11  -3  11 1244.82 927.017   2
  11   3  11 837.384 847.411   2
  11  -3  12 1043.22 864.532   2
  11   3  12 959.570 823.247   2
  11  -3  13-137.527 888.352   2
  11   3  13-114.733 866.648   2
  11  -3  14 4273.61 1106.49   2
  11   3  14 3042.14 960.037   2
  11  -3  15 4083.19 1172.26   2
  11   3  15 3683.67 1011.22   2
  11   3  16 3379.20 1014.68   2
  11  -4 -19 3926.61 1011.24   0
  11  -4 -18 5734.13 1108.28   0
  11  -4 -17 8194.86 1123.96   0
  11  -4 -16 12661.0 1130.02   0
  11  -4 -15 2883.09 887.795   0
 -11   4  14 4786.87 713.380   1
  11  -4 -14 4301.59 944.924   0
 -11   4  13 805.719 595.810   1
  11  -4 -13 1092.78 718.989   0
 -11   4  12 1442.99 653.668   1
  11  -4 -12 2715.92 827.391   0
 -11   4  11 288.803 591.297   1
  11  -4 -11 98.7758 762.683   0
 -11   4  10 2641.71 698.361   1
  11  -4 -10 3969.99 816.769   0
 -11   4   9 676.741 646.408   1
  11  -4  -9 1311.77 698.247   0
 -11   4   8 4573.98 758.960   1
  11  -4  -8 2963.04 733.362   0
 -11   4   7 11407.8 954.023   1
  11  -4  -7 11506.0 914.538   0
 -11   4   6 5480.04 774.381   1
  11  -4  -6 4980.37 724.489   0
 -11   4   5 9463.70 920.014   1
  11  -4  -5 7368.93 839.337   0
 -11   4   4 4905.68 810.657   1
 -11   4   3 10070.1 878.627   1
 -11   4   2 2807.20 755.050   1
 -11   4   1 10116.2 964.000   1
 -11   4   0 719.759 642.240   1
 -11   4  -1 4478.10 851.644   1
 -11   4  -2 847.253 755.199   1
 -11   4  -3 2529.42 783.410   1
 -11   4  -4-216.690 699.715   1
  11  -4   4-193.379 664.556   2
 -11   4  -5 635.283 650.204   1
  11  -4   5-63.0476 634.732   2
 -11   4  -6 3675.22 787.597   1
  11  -4   6 3195.85 718.916   2
 -11   4  -7 453.185 674.376   1
  11  -4   7 326.586 761.755   2
 -11   4  -8 2997.10 736.225   1
  11  -4   8 3592.33 781.044   2
 -11   4  -9 845.343 700.794   1
  11  -4   9 40.0914 807.578   2
  11  -4  10 15521.1 1225.27   2
 -11   4 -10 15827.8 1048.85   1
  11  -4  11 2045.87 876.129   2
  11   4  11 1406.60 822.473   2
  11  -4  12 2332.58 869.474   2
  11   4  12 2302.74 942.914   2
  11  -4  13 101.483 838.819   2
  11   4  13-25.2223 895.228   2
  11  -4  14 2540.86 1022.05   2
  11   4  14 3033.87 989.792   2
  11   4  15 1123.35 933.129   2
  11   4  16 1487.44 954.879   2
  11  -5 -18 24320.7 1498.12   0
  11  -5 -17 10895.8 1206.89   0
  11  -5 -16 5030.16 1055.36   0
  11  -5 -15 6879.63 1058.27   0
 -11   5  14 1365.14 671.577   1
  11  -5 -14 1364.91 773.584   0
 -11   5  13 5562.81 802.662   1
  11  -5 -13 5885.43 1004.43   0
 -11   5  12 1144.72 691.014   1
  11  -5 -12 1549.58 732.425   0
 -11   5  11 9206.46 902.091   1
  11  -5 -11 9320.05 955.511   0
 -11   5  10 5892.52 817.843   1
  11  -5 -10 6120.82 839.673   0
 -11   5   9 9405.40 890.396   1
  11  -5  -9 10146.8 971.235   0
  11  -5  -8 23591.1 1167.95   0
 -11   5   8 23660.3 1187.59   1
  11  -5  -7 5288.94 824.362   0
 -11   5   7 5248.84 857.174   1
 -11   5   6 14753.6 987.304   1
  11  -5  -6 14515.8 985.446   0
  11  -5  -5 3476.32 700.391   0
 -11   5   5 2326.50 801.813   1
 -11   5   4 16622.6 1118.72   1
 -11   5   3 3076.30 848.909   1
 -11   5   2 14132.5 1079.08   1
 -11   5   1 15730.1 1073.59   1
 -11   5   0 21130.6 1173.63   1
 -11   5  -1 6850.42 865.431   1
 -11   5  -2 34258.1 1406.71   1
  11  -5   2 30004.4 1145.49   2
 -11   5  -3 990.334 788.883   1
  11  -5   3 1564.95 638.806   2
 -11   5  -4 15997.0 1080.10   1
  11  -5   4 16829.9 975.220   2
 -11   5  -5 1402.03 717.531   1
  11  -5   5 1978.40 732.157   2
  11  -5   6 9866.80 925.288   2
 -11   5  -6 8885.17 960.365   1
  11  -5   7 6549.86 861.898   2
 -11   5  -7 7092.81 892.771   1
 -11   5  -8 2969.40 794.368   1
  11  -5   8 4262.62 894.381   2
 -11   5  -9 3578.48 833.966   1
  11  -5   9 3850.93 944.226   2
 -11   5 -10 904.002 750.201   1
  11  -5  10 2341.33 943.994   2
  11  -5  11 1596.68 982.007   2
  11   5  11 1185.78 848.556   2
  11  -5  12 3226.21 1030.24   2
  11   5  12 2632.39 889.519   2
  11  -5  13 457.144 971.559   2
  11   5  13 599.867 886.560   2
  11   5  14 1200.94 877.260   2
  11   5  15 1394.31 917.671   2
  11  -6 -17 19371.7 1473.01   0
  11  -6 -16 1581.29 1051.28   0
  11  -6 -15 4156.77 1034.35   0
 -11   6  14 1602.67 721.677   1
  11  -6 -14 3051.07 950.559   0
 -11   6  13 800.894 738.555   1
  11  -6 -13 446.922 807.759   0
 -11   6  12 4623.98 834.735   1
  11  -6 -12 3580.99 895.900   0
 -11   6  11 1358.12 777.012   1
  11  -6 -11 800.598 835.609   0
 -11   6  10 4282.09 837.660   1
  11  -6 -10 4586.44 899.792   0
 -11   6   9 1752.43 784.190   1
  11  -6  -9 1926.40 771.633   0
 -11   6   8 2425.99 821.677   1
  11  -6  -8 2494.06 794.981   0
  11  -6  -7 35507.5 1346.79   0
 -11   6   7 36099.3 1423.48   1
  11  -6  -6 4351.84 756.782   0
 -11   6   6 3866.57 857.969   1
 -11   6   5 35159.6 1375.47   1
  11  -6  -5 32877.0 1279.82   0
 -11   6   4 316.515 735.504   1
 -11   6   3 6790.15 923.936   1
 -11   6   2 3163.47 787.314   1
 -11   6   1 7613.92 869.794   1
 -11   6   0 345.063 803.483   1
  11  -6   0-46.2287 502.786   2
 -11   6  -1 72205.0 1878.23   1
  11  -6   1 74898.0 1608.27   2
 -11   6  -2 2462.20 786.092   1
  11  -6   2 2828.75 640.878   2
 -11   6  -3 29741.4 1374.56   1
  11  -6   3 30000.7 1157.97   2
 -11   6  -4 272.826 763.154   1
  11  -6   4-74.0216 612.656   2
 -11   6  -5 8967.31 966.398   1
  11  -6   5 7533.77 844.879   2
 -11   6  -6 37.4878 801.600   1
  11  -6   6-33.0403 657.344   2
 -11   6  -7 9359.30 992.149   1
  11  -6   7 8725.88 927.115   2
 -11   6  -8-263.398 781.398   1
  11  -6   8 334.182 762.796   2
  11  -6   9 8610.24 1030.90   2
 -11   6  -9 7609.84 985.294   1
 -11   6 -10 1992.27 830.108   1
  11  -6  10 789.785 904.187   2
  11  -6  11 235.311 939.935   2
  11   6  11 281.393 821.116   2
  11  -6  12 181.136 895.916   2
  11   6  12 18.9268 846.796   2
  11  -6  13 3344.68 1017.40   2
  11  -7 -16 4152.19 1079.26   0
  11  -7 -15 4865.10 1032.80   0
 -11   7  14 3701.18 858.695   1
  11  -7 -14 4815.17 964.511   0
 -11   7  13 1435.24 784.434   1
  11  -7 -13 1899.22 940.599   0
 -11   7  12 675.466 767.170   1
  11  -7 -12 491.251 796.571   0
 -11   7  11 5138.55 917.709   1
  11  -7 -11 4587.48 972.525   0
 -11   7  10 6248.06 917.885   1
  11  -7 -10 6240.50 975.557   0
  11  -7  -9 6515.73 931.985   0
 -11   7   9 5185.96 920.653   1
  11  -7  -8 1790.11 806.014   0
 -11   7   8 1243.86 832.256   1
  11  -7  -7 698.743 698.747   0
 -11   7   7 981.208 739.122   1
 -11   7   6 7640.28 998.846   1
  11  -7  -6 7487.00 873.338   0
 -11   7   5 2462.89 771.832   1
  11  -7  -5 2180.41 726.809   0
 -11   7   4 10954.1 1006.12   1
 -11   7   3 406.761 757.165   1
 -11   7   2 12646.9 1033.63   1
 -11   7   1 750.949 806.700   1
 -11   7   0 14877.7 1164.04   1
 -11   7  -1 377.689 782.112   1
 -11   7  -2 17499.9 1165.87   1
 -11   7  -3 1566.72 856.699   1
  11  -7   3 1289.63 609.189   2
 -11   7  -4 7603.02 1016.70   1
  11  -7   4 6208.26 762.918   2
 -11   7  -5 5185.25 924.109   1
  11  -7   5 5610.76 785.043   2
 -11   7  -6 1113.34 805.907   1
  11  -7   6 979.558 715.882   2
 -11   7  -7 1336.58 893.058   1
  11  -7   7 3264.06 816.290   2
 -11   7  -8 2388.17 911.536   1
  11  -7   8 2665.89 823.551   2
 -11   7  -9 1045.96 841.332   1
  11  -7   9 1589.86 905.987   2
 -11   7 -10 1156.91 870.044   1
  11  -7  10 721.456 850.190   2
  11  -7  11 537.870 937.477   2
  11  -7  12 790.657 912.444   2
  11  -8 -14-374.923 923.084   0
 -11   8  13 521.404 802.600   1
  11  -8 -13 324.277 874.370   0
 -11   8  12 907.628 841.273   1
  11  -8 -12 542.458 913.849   0
 -11   8  11 149.214 802.847   1
  11  -8 -11 640.970 861.274   0
 -11   8  10 4031.74 907.582   1
  11  -8 -10 5419.37 952.557   0
  11  -8  -9 1400.86 822.582   0
 -11   8   9 1794.62 816.306   1
  11  -8  -8 1011.55 822.967   0
 -11   8   8 1256.13 889.236   1
  11  -8  -7 51.0856 738.196   0
 -11   8   7 84.9681 832.295   1
  11  -8  -6 810.977 732.567   0
 -11   8   6 318.653 854.583   1
 -11   8   5 739.852 780.610   1
 -11   8   4 763.234 844.382   1
 -11   8   3 812.928 868.594   1
 -11   8   2 9540.39 1029.62   1
 -11   8   1-56.5058 799.952   1
 -11   8   0-240.007 917.327   1
 -11   8  -1 1841.03 828.291   1
 -11   8  -2 2122.61 952.267   1
 -11   8  -3 1378.97 947.101   1
 -11   8  -4 5451.85 1050.17   1
 -11   8  -5 2403.31 979.275   1
 -11   8  -6 215.773 877.894   1
 -11   8  -7 116.423 859.849   1
 -11   8  -8 487.996 908.343   1
 -11   8  -9 584.128 890.133   1
  11  -8   9 299.576 844.075   2
  11  -8  10-237.507 869.818   2
  11  -8  11 440.124 892.222   2
 -11   9  13-239.170 877.818   1
  11  -9 -13-168.396 976.890   0
 -11   9  12 79.3757 892.667   1
  11  -9 -12 126.907 898.720   0
 -11   9  11 1742.74 911.056   1
  11  -9 -11 3510.19 958.908   0
  11  -9 -10 2425.79 907.803   0
 -11   9  10 1883.83 943.124   1
  11  -9  -9 205.813 792.607   0
 -11   9   9 445.195 946.247   1
  11  -9  -8 1498.04 838.125   0
 -11   9   8 2275.57 955.516   1
  11  -9  -7-325.222 777.964   0
 -11   9   7 751.843 903.050   1
 -11   9   6 1547.14 941.022   1
  11  -9  -6 1499.12 781.114   0
 -11   9   5 202.170 953.012   1
 -11   9   4 2071.87 1007.31   1
 -11   9   3 174.242 980.182   1
 -11   9   2 1467.32 984.843   1
 -11   9   1 2796.28 1034.39   1
 -11   9   0 1287.62 872.224   1
 -11   9  -1 967.226 1007.64   1
 -11   9  -2 1561.53 942.025   1
 -11   9  -3 731.224 880.399   1
 -11   9  -4 3533.00 985.592   1
 -11   9  -5 1016.54 924.191   1
 -11   9  -6 1504.23 933.185   1
 -11   9  -7 1022.82 973.318   1
 -11   9  -8 979.270 956.182   1
 -11   9  -9 205.495 943.671   1
  11 -10 -11-236.342 907.386   0
  11 -10 -10 7948.78 1053.21   0
  11 -10  -9 562.472 828.708   0
 -11  10   9 42.8669 1002.78   1
  11 -10  -8 4148.70 953.447   0
 -11  10   8 4868.48 1074.01   1
  11 -10  -7 2022.31 849.876   0
 -11  10   7 1314.76 1050.49   1
 -11  10   6-189.910 921.208   1
 -11  10   5 4070.17 1146.29   1
 -11  10   4 428.809 1063.97   1
 -11  10   3 3745.99 1164.39   1
 -11  10   2 49.3335 1020.66   1
 -11  10   1 4704.67 1084.73   1
 -11  10   0 63.6301 985.728   1
 -11  10  -1 8668.56 1284.99   1
 -11  10  -2-38.9415 1008.46   1
 -11  10  -3 10300.7 1215.92   1
 -11  10  -4 1892.63 1057.87   1
  12   0 -22 28935.6 1588.47   0
  12   0 -21 108.735 920.608   0
  12   0 -20 18680.4 1304.84   0
  12   0 -19 402.838 818.921   0
  12   0 -18 15267.5 1170.65   0
  12   0 -17 392.894 801.127   0
  12   0 -16 16857.4 1106.29   0
  12   0 -15 281.134 723.229   0
  12   0 -14 8682.63 888.280   0
 -12   0  14 7864.80 741.991   1
  12   0 -13-157.171 647.598   0
 -12   0  13 1.46165 563.878   1
  12   0 -12 15791.0 989.320   0
 -12   0  12 16052.3 937.471   1
  12   0 -11 227.912 666.667   0
 -12   0  11-30.2407 608.579   1
  12   0 -10 1105.94 619.749   0
 -12   0  10 656.358 643.286   1
  12   0  -9 459.821 603.140   0
 -12   0   9 27.1387 687.669   1
 -12   0   8 35898.5 1296.16   1
  12   0  -8 33875.3 1209.46   0
 -12   0   7-332.160 717.073   1
 -12   0   6 64428.9 1647.70   1
 -12   0   5 41.2632 671.923   1
 -12   0   4 39890.2 1374.19   1
 -12   0   3-71.4779 754.280   1
 -12   0   2 13885.6 1007.91   1
 -12   0   1-301.450 628.619   1
 -12   0   0 33021.6 1313.74   1
 -12   0  -1 250.555 648.317   1
 -12   0  -2 56986.0 1593.97   1
 -12   0  -3 210.759 698.509   1
 -12   0  -4 47157.2 1480.27   1
 -12   0  -5-248.165 707.959   1
 -12   0  -6 1341.96 670.094   1
 -12   0  -7 244.642 640.845   1
 -12   0  -8 1014.17 661.753   1
 -12   0  -9 318.620 650.597   1
  12   0  10 893.435 862.172   2
 -12   0 -10 1466.90 651.415   1
  12   0  11-145.719 866.518   2
  12   0  12 1326.45 1000.09   2
  12   0  13-416.946 926.179   2
  12   0  14 17730.3 1358.11   2
  12   0  15-247.875 1073.16   2
  12  -1 -22 693.234 970.260   0
  12   1 -21 19221.8 1311.58   0
  12  -1 -21 18110.9 1415.22   0
  12   1 -20 715.357 814.286   0
  12  -1 -20-277.333 902.153   0
  12   1 -19 15185.8 1148.70   0
  12  -1 -19 15818.3 1280.43   0
  12   1 -18 981.723 783.025   0
  12  -1 -18 644.504 825.165   0
  12   1 -17 1756.28 782.122   0
  12  -1 -17 2189.52 851.372   0
  12   1 -16 4824.01 833.908   0
  12  -1 -16 5010.23 894.757   0
  12   1 -15 143.272 707.669   0
  12  -1 -15 1144.26 806.994   0
  12   1 -14 5526.07 817.345   0
  12  -1 -14 5947.38 865.756   0
 -12   1  14 5237.29 714.222   1
  12   1 -13 285.744 658.133   0
  12  -1 -13 141.517 690.563   0
 -12   1  13 176.900 588.204   1
  12   1 -12 463.736 616.674   0
  12  -1 -12 223.799 656.392   0
 -12  -1  12 0.57985 586.695   1
 -12   1  12 619.176 624.388   1
  12   1 -11 152.507 604.342   0
  12  -1 -11-3.68777 647.827   0
 -12  -1  11 404.521 575.079   1
 -12   1  11 1.82151 600.926   1
  12   1 -10 127.351 617.560   0
  12  -1 -10-195.908 678.802   0
 -12  -1  10 92.4983 585.691   1
 -12   1  10 14.8705 636.207   1
 -12  -1   9 15422.9 959.084   1
 -12   1   9 15264.1 965.600   1
  12   1  -9 14548.4 896.100   0
  12  -1  -9 14196.3 975.783   0
 -12   1   8 1753.22 697.736   1
  12  -1  -8 920.174 699.723   0
 -12  -1   8 698.941 680.519   1
 -12  -1   7 20495.6 1085.06   1
 -12   1   7 22733.6 1128.59   1
  12  -1  -7 20512.8 1037.05   0
 -12   1   6 5360.82 830.777   1
 -12  -1   6 4582.02 719.394   1
 -12  -1   5 53140.1 1531.24   1
 -12   1   5 49311.1 1459.65   1
 -12   1   4 1283.70 689.269   1
 -12  -1   4 861.384 645.345   1
 -12  -1   3 25452.4 1145.61   1
 -12   1   3 26797.0 1187.77   1
 -12   1   2 3675.61 756.333   1
 -12  -1   2 3664.64 739.947   1
 -12  -1   1 26949.6 1163.34   1
 -12   1   1 26160.1 1153.32   1
 -12  -1   0 17249.9 1081.28   1
 -12   1   0 19426.5 1117.20   1
 -12  -1  -1 11687.7 898.719   1
 -12   1  -1 11459.4 941.259   1
 -12   1  -2 739.066 660.268   1
 -12  -1  -2 1815.46 712.047   1
 -12  -1  -3 7703.30 851.920   1
 -12   1  -3 9222.82 878.069   1
 -12  -1  -4 3285.90 738.112   1
 -12   1  -4 2823.20 772.774   1
 -12  -1  -5 16924.9 1025.73   1
 -12   1  -5 17326.9 1057.74   1
 -12  -1  -6 4780.16 746.886   1
 -12   1  -6 4545.81 761.697   1
 -12  -1  -7-39.5942 648.139   1
 -12   1  -7 906.678 681.617   1
 -12   1  -8 319.562 681.513   1
  12  -1   9 183.807 890.281   2
 -12   1  -9 163.173 697.801   1
  12  -1  10 747.519 861.501   2
  12   1  10 404.470 848.485   2
 -12   1 -10 77.0630 650.114   1
  12  -1  11 915.270 796.263   2
  12   1  11 550.826 878.356   2
  12   1  12 125.688 925.401   2
  12  -1  13 1239.58 998.289   2
  12   1  13 395.243 993.555   2
  12  -1  14-348.162 946.857   2
  12   1  14 274.516 1010.08   2
  12   1  15-420.753 906.517   2
  12  -2 -21 62.7544 1008.60   0
  12  -2 -20 335.128 904.837   0
  12  -2 -19 626.263 953.461   0
  12   2 -18 1730.26 760.061   0
  12  -2 -18 2298.26 961.964   0
  12   2 -17 1094.66 740.834   0
  12  -2 -17 689.872 806.316   0
  12   2 -16-87.5669 635.727   0
  12  -2 -16 120.222 801.366   0
  12   2 -15 1704.23 713.840   0
  12  -2 -15 1922.69 880.859   0
  12   2 -14 513.246 627.596   0
  12  -2 -14 307.661 696.775   0
 -12   2  14 1066.02 649.479   1
 -12   2  13-220.713 602.790   1
  12   2 -13 23.5345 555.401   0
  12  -2 -13-217.674 757.534   0
 -12   2  12 2041.23 665.561   1
  12   2 -12 2254.67 629.421   0
  12  -2 -12 2946.54 828.642   0
 -12   2  11 1000.76 644.330   1
  12   2 -11 1393.26 584.328   0
  12  -2 -11 1149.76 747.258   0
 -12   2  10 1239.37 650.653   1
  12  -2 -10 445.674 632.799   0
 -12   2   9 5124.05 778.472   1
  12  -2  -9 4873.36 832.441   0
 -12   2   8 10593.3 913.012   1
  12  -2  -8 10341.0 916.298   0
 -12   2   7 20113.5 1045.40   1
  12  -2  -7 18688.1 1055.72   0
 -12  -2   6 12217.6 927.328   1
 -12   2   6 13086.5 958.486   1
 -12  -2   5 21305.6 1102.04   1
 -12   2   5 23664.3 1130.59   1
 -12  -2   4 35309.2 1299.77   1
 -12   2   4 33710.8 1307.92   1
 -12  -2   3 52305.2 1481.71   1
 -12   2   3 55896.1 1583.30   1
 -12  -2   2 6661.89 791.846   1
 -12   2   2 6657.27 902.310   1
 -12  -2   1 20350.9 1092.23   1
 -12   2   1 20453.1 1085.09   1
 -12  -2   0 16017.0 1031.95   1
 -12   2   0 15475.5 1050.48   1
 -12  -2  -1 14352.0 978.646   1
 -12   2  -1 15680.4 990.907   1
 -12   2  -2 193.133 692.895   1
 -12  -2  -2 438.236 633.681   1
 -12   2  -3 23061.5 1139.45   1
 -12   2  -4 1496.33 692.356   1
 -12   2  -5 3527.84 797.542   1
 -12   2  -6 6923.66 828.916   1
 -12   2  -7 603.671 682.783   1
  12  -2   8 235.577 846.381   2
 -12   2  -8 88.2694 673.555   1
  12  -2   9-57.9201 847.389   2
 -12   2  -9-10.5866 693.103   1
  12  -2  10 1565.06 795.080   2
 -12   2 -10 2248.62 748.710   1
  12   2  11 153.426 893.000   2
  12  -2  12 387.574 851.371   2
  12   2  12 595.940 952.559   2
  12  -2  13-47.2995 1000.80   2
  12   2  13-464.732 953.018   2
  12  -2  14 3701.06 1026.39   2
  12   2  14 1454.21 942.783   2
  12   2  15 2793.12 987.228   2
  12  -3 -20 4211.67 1155.15   0
  12  -3 -19 1492.01 943.967   0
  12  -3 -18 8810.40 1097.27   0
  12  -3 -17 583.124 881.250   0
  12  -3 -16 241.293 857.930   0
  12   3 -15 437.854 593.859   0
  12  -3 -15 631.016 798.094   0
 -12   3  14 683.168 662.904   1
  12   3 -14 330.983 570.183   0
  12  -3 -14 138.760 792.666   0
 -12   3  13 869.162 662.983   1
  12   3 -13 790.749 555.217   0
  12  -3 -13 712.574 735.172   0
  12  -3 -12 11351.3 1035.69   0
 -12   3  12 8794.24 825.833   1
 -12   3  11-5.50991 631.566   1
  12  -3 -11 526.846 760.643   0
 -12   3  10-154.624 609.632   1
  12  -3 -10-306.807 647.446   0
  12  -3  -9 9474.00 929.171   0
 -12   3   9 9821.42 851.956   1
 -12   3   8 3510.57 715.076   1
  12  -3  -8 3901.96 759.310   0
 -12   3   7 27294.9 1210.28   1
  12  -3  -7 26835.0 1180.86   0
 -12   3   6 3234.05 800.227   1
  12  -3  -6 4609.27 820.913   0
 -12   3   5 7949.58 884.256   1
 -12   3   4 25390.8 1154.63   1
 -12   3   3 1.95860 646.538   1
 -12   3   2 61965.0 1647.17   1
 -12   3   1 59.4190 787.029   1
 -12   3   0 67749.9 1729.29   1
 -12   3  -1 387.915 776.616   1
 -12   3  -2 11552.3 992.728   1
 -12   3  -3 1213.45 733.783   1
 -12   3  -4 6464.31 870.404   1
 -12   3  -5 17287.5 1053.74   1
  12  -3   6 6975.84 946.108   2
 -12   3  -6 7569.39 893.227   1
  12  -3   7 17376.5 1184.26   2
 -12   3  -7 16299.2 1057.07   1
 -12   3  -8 3416.88 783.243   1
  12  -3   8 3588.64 835.053   2
 -12   3  -9 5435.60 861.883   1
  12  -3   9 4720.56 974.091   2
 -12   3 -10 810.639 710.522   1
  12  -3  10 335.156 751.518   2
  12  -3  11 1965.36 992.752   2
  12   3  11 1281.48 892.535   2
  12  -3  12 685.522 854.130   2
  12  -3  13 5925.04 1092.35   2
  12   3  13 4420.91 1075.84   2
  12  -3  14 672.964 1050.44   2
  12   3  14-30.6035 979.327   2
  12   3  15 4158.40 1093.14   2
  12  -4 -19 1660.24 1018.36   0
  12  -4 -18 863.004 901.584   0
  12  -4 -17 1771.09 986.437   0
  12  -4 -16 8584.88 1123.09   0
  12  -4 -15 12826.4 1146.69   0
  12  -4 -14 7529.04 961.179   0
 -12   4  14 7088.26 822.710   1
  12  -4 -13 9866.31 1052.07   0
 -12   4  13 9924.39 873.720   1
 -12   4  12 2214.80 724.699   1
  12  -4 -12 2472.03 875.168   0
  12  -4 -11 6864.15 939.827   0
 -12   4  11 6704.09 848.548   1
 -12   4  10 3260.31 763.438   1
  12  -4 -10 2951.27 835.851   0
  12  -4  -9 11164.9 938.163   0
 -12   4   9 10812.8 921.359   1
  12  -4  -8 15151.5 1063.01   0
 -12   4   8 15414.9 1041.38   1
 -12   4   7 7764.46 905.125   1
  12  -4  -7 8048.86 902.672   0
  12  -4  -6 147.408 719.396   0
 -12   4   6 135.099 647.749   1
 -12   4   5 2905.85 814.146   1
 -12   4   4 18.9207 772.159   1
 -12   4   3 5259.88 906.689   1
 -12   4   2 92.0035 782.850   1
 -12   4   1 458.765 711.655   1
 -12   4   0 1056.55 788.242   1
 -12   4  -1 18117.6 1069.33   1
 -12   4  -2 39800.2 1462.26   1
 -12   4  -3 46349.9 1556.89   1
 -12   4  -4 11248.4 959.461   1
  12  -4   5 7228.36 860.419   2
 -12   4  -5 7462.40 882.116   1
  12  -4   6 8717.17 939.643   2
 -12   4  -6 8768.12 957.285   1
 -12   4  -7 4094.90 848.817   1
  12  -4   7 5807.13 938.712   2
  12  -4   8 8744.36 1002.41   2
 -12   4  -8 9431.41 942.443   1
  12  -4   9 8141.28 1044.74   2
 -12   4  -9 8566.03 947.326   1
  12  -4  10 13095.9 1233.10   2
 -12   4 -10 12554.4 1041.74   1
  12  -4  11 1525.68 925.358   2
  12   4  11 1518.29 927.923   2
  12  -4  12 3931.74 963.844   2
  12   4  12 4883.40 1039.49   2
  12  -4  13-26.1948 893.486   2
  12   4  13 10.0892 888.073   2
  12   4  14 3071.76 985.469   2
  12   4  15-422.350 939.073   2
  12  -5 -18 4146.83 1130.18   0
  12  -5 -17 10078.3 1149.51   0
  12  -5 -16 8027.99 1075.19   0
  12  -5 -15 3135.02 935.157   0
  12  -5 -14 25705.7 1453.99   0
 -12   5  14 25247.1 1219.84   1
  12  -5 -13 7122.59 965.708   0
 -12   5  13 5845.35 860.164   1
  12  -5 -12 38336.7 1582.86   0
 -12   5  12 35020.1 1393.43   1
 -12   5  11 866.254 757.750   1
  12  -5 -11 1430.15 871.476   0
  12  -5 -10 16114.7 1168.54   0
 -12   5  10 15793.5 1092.70   1
 -12   5   9 2683.19 774.490   1
  12  -5  -9 1318.77 736.323   0
  12  -5  -8 15567.8 1092.62   0
 -12   5   8 14625.0 1068.14   1
  12  -5  -7 1110.00 696.693   0
 -12   5   7 1434.12 717.231   1
 -12   5   6 16842.7 1138.36   1
  12  -5  -6 14781.8 979.673   0
 -12   5   5 10591.3 935.630   1
 -12   5   4 36.0659 717.686   1
 -12   5   3 4281.95 836.791   1
 -12   5   2 753.363 700.157   1
 -12   5   1-77.9528 763.463   1
 -12   5   0 8568.10 956.407   1
 -12   5  -1 4228.53 879.721   1
 -12   5  -2 11103.5 979.070   1
 -12   5  -3 1920.54 745.951   1
  12  -5   3 3097.53 702.964   2
  12  -5   4 28649.2 1253.12   2
 -12   5  -4 24887.8 1270.72   1
 -12   5  -5 3054.60 874.560   1
  12  -5   5 3610.86 767.949   2
 -12   5  -6 3564.59 831.299   1
  12  -5   6 3027.73 857.547   2
  12  -5   7 7054.09 921.684   2
 -12   5  -7 7672.25 992.062   1
 -12   5  -8 5076.89 906.491   1
  12  -5   8 4950.94 878.713   2
  12  -5   9 8593.72 1062.18   2
 -12   5  -9 8165.97 989.408   1
 -12   5 -10 2469.68 835.968   1
  12  -5  10 3221.83 1001.00   2
  12  -5  11 312.812 939.017   2
  12   5  11 265.740 850.385   2
  12  -5  12 168.805 943.813   2
  12   5  12 741.790 934.656   2
  12   5  13 314.240 900.018   2
  12   5  14 524.856 924.890   2
  12   5  15-48.9974 890.880   2
  12  -6 -16 291.375 950.308   0
  12  -6 -15 15694.4 1269.82   0
 -12   6  14 331.688 723.471   1
  12  -6 -14 438.794 818.720   0
  12  -6 -13 23984.5 1457.76   0
 -12   6  13 22312.1 1233.17   1
 -12   6  12 783.741 745.799   1
  12  -6 -12 707.467 827.229   0
 -12   6  11 26629.1 1341.85   1
  12  -6 -11 28669.6 1418.10   0
 -12   6  10 1997.12 851.383   1
  12  -6 -10 1946.76 789.204   0
  12  -6  -9 10141.3 1029.71   0
 -12   6   9 10693.0 1049.66   1
  12  -6  -8 286.426 754.188   0
 -12   6   7 19062.9 1158.55   1
  12  -6  -7 18305.7 1142.20   0
 -12   6   6 11007.3 1073.68   1
  12  -6  -6 12260.2 1006.17   0
 -12   6   5 12660.8 1097.17   1
 -12   6   4 4793.57 893.772   1
 -12   6   3 7236.51 944.212   1
 -12   6   2 464.999 824.492   1
 -12   6   1 1944.28 879.696   1
 -12   6   0 305.184 707.291   1
  12  -6   0 180.704 586.355   2
 -12   6  -1 3100.02 920.313   1
  12  -6   1 2884.70 638.613   2
 -12   6  -2 2458.47 883.849   1
  12  -6   2 2016.54 649.449   2
 -12   6  -3 403.344 829.386   1
  12  -6   3 3.75192 615.555   2
 -12   6  -4 3836.96 908.675   1
  12  -6   4 2574.80 725.860   2
 -12   6  -5 3085.06 937.868   1
  12  -6   5 2493.33 778.036   2
 -12   6  -6-263.168 802.796   1
  12  -6   6-215.371 750.620   2
 -12   6  -7 3746.26 917.871   1
  12  -6   7 2757.71 846.802   2
 -12   6  -8 1784.36 852.765   1
  12  -6   8 1953.89 876.427   2
 -12   6  -9 3729.12 920.790   1
  12  -6   9 2222.52 932.688   2
 -12   6 -10 1851.89 871.825   1
  12  -6  10 1266.85 930.075   2
  12  -6  11 1005.17 931.296   2
  12   6  11 1579.57 917.561   2
  12  -6  12 740.920 948.423   2
  12   6  12 542.513 897.858   2
  12  -7 -15 331.336 889.974   0
 -12   7  14 7365.77 979.126   1
  12  -7 -14 7300.26 1096.88   0
 -12   7  13 6039.62 940.630   1
  12  -7 -13 6440.73 1116.27   0
 -12   7  12 4099.60 938.854   1
  12  -7 -12 4176.16 961.565   0
  12  -7 -11 7279.31 1009.31   0
 -12   7  11 9233.85 1086.88   1
  12  -7 -10 19255.3 1239.42   0
 -12   7  10 21813.5 1337.57   1
  12  -7  -9 2540.98 824.746   0
 -12   7   9 1627.10 889.152   1
 -12   7   8 9629.80 1080.10   1
  12  -7  -8 10511.8 1066.57   0
  12  -7  -7 5309.54 850.209   0
 -12   7   7 5044.34 919.404   1
 -12   7   6 3502.46 922.981   1
  12  -7  -6 2724.24 761.445   0
 -12   7   5 1399.63 907.721   1
 -12   7   4 1323.49 872.377   1
 -12   7   3 904.848 872.806   1
 -12   7   2 93.1218 869.899   1
 -12   7   1-283.668 835.990   1
 -12   7   0 296.348 766.034   1
 -12   7  -1 537.473 882.571   1
 -12   7  -2 2736.83 957.960   1
 -12   7  -3 5040.86 991.076   1
 -12   7  -4 2140.00 904.253   1
  12  -7   4 2831.70 717.376   2
 -12   7  -5 3761.00 979.992   1
  12  -7   5 3286.40 791.444   2
 -12   7  -6 5703.21 1056.49   1
  12  -7   6 4862.36 847.209   2
 -12   7  -7 10406.7 1125.73   1
  12  -7   7 9256.80 975.483   2
 -12   7  -8 2891.31 984.239   1
  12  -7   8 3106.55 925.499   2
  12  -7   9 8288.28 1073.40   2
 -12   7  -9 8091.14 1098.50   1
  12  -7  10 248.182 901.413   2
  12  -7  11 2227.21 1014.59   2
 -12   8  14 43.3301 830.644   1
 -12   8  13 1798.53 914.234   1
  12  -8 -13 1618.65 932.391   0
 -12   8  12-209.454 835.901   1
  12  -8 -12 395.039 966.066   0
 -12   8  11 2450.72 893.783   1
  12  -8 -11 1815.72 934.379   0
  12  -8 -10 9022.51 1084.98   0
 -12   8  10 8005.02 1049.54   1
  12  -8  -9 306.114 861.262   0
 -12   8   9 636.105 827.672   1
  12  -8  -8 751.676 823.753   0
 -12   8   8 905.697 903.302   1
  12  -8  -7 1241.11 806.857   0
 -12   8   7 671.632 817.299   1
 -12   8   6 4466.07 1044.91   1
 -12   8   5 654.859 910.484   1
 -12   8   4 2151.73 900.361   1
 -12   8   3 1363.43 864.580   1
 -12   8   2 2499.31 967.846   1
 -12   8   1 251.408 917.338   1
 -12   8   0 653.410 822.764   1
 -12   8  -1-109.168 958.530   1
 -12   8  -2 1827.10 915.644   1
 -12   8  -3 4574.76 985.038   1
 -12   8  -4 4747.42 1017.12   1
 -12   8  -5 1453.65 907.464   1
 -12   8  -6 4068.16 1007.95   1
 -12   8  -7 1001.47 999.193   1
 -12   8  -8 7974.95 1107.83   1
 -12   8  -9 2052.78 955.184   1
  12  -8  10 2945.08 1019.14   2
 -12   9  13-387.003 924.495   1
 -12   9  12 170.570 913.429   1
  12  -9 -12 682.285 923.578   0
  12  -9 -11 6092.89 1053.45   0
 -12   9  11 4181.42 993.296   1
  12  -9 -10 240.473 848.114   0
 -12   9  10-295.687 914.125   1
  12  -9  -9 5563.91 970.702   0
 -12   9   9 5758.95 1124.05   1
  12  -9  -8 1735.37 857.850   0
 -12   9   8 850.882 906.058   1
 -12   9   7 2450.54 1017.47   1
  12  -9  -7 2832.40 851.577   0
 -12   9   6 5451.93 1019.65   1
 -12   9   5 1303.27 984.114   1
 -12   9   4 3263.72 1076.83   1
 -12   9   3 2162.24 1034.12   1
 -12   9   2 671.600 956.735   1
 -12   9   1 586.452 887.081   1
 -12   9   0 2690.57 1053.30   1
 -12   9  -1 1594.90 942.380   1
 -12   9  -2 2493.30 1087.22   1
 -12   9  -3 129.494 981.867   1
 -12   9  -4 907.149 925.517   1
 -12   9  -5 10379.1 1220.95   1
 -12   9  -6 807.974 991.268   1
 -12   9  -7 2045.29 1064.21   1
 -12   9  -8 468.158 956.202   1
 -12   9  -9 3576.05 1066.90   1
  12 -10  -9 2823.70 929.736   0
  12 -10  -8 3908.18 910.695   0
  13   0 -22 97.5801 927.293   0
  13   0 -20 777.068 899.893   0
  13   0 -19-428.760 893.636   0
  13   0 -18 800.821 849.860   0
  13   0 -17 1234.49 849.373   0
  13   0 -16 21760.4 1284.12   0
  13   0 -15 146.563 747.939   0
  13   0 -14 4404.42 832.899   0
 -13   0  14 4828.30 732.363   1
  13   0 -13-217.408 667.991   0
 -13   0  13 200.961 616.468   1
  13   0 -12 5.21086 640.647   0
 -13   0  12 388.275 641.154   1
  13   0 -11 225.839 648.416   0
 -13   0  11 216.312 617.947   1
 -13   0  10 19151.9 1099.74   1
  13   0 -10 19007.7 1032.94   0
 -13   0   9 108.237 689.350   1
  13   0  -9 189.269 618.553   0
 -13   0   8 11270.8 943.783   1
 -13   0   7-244.449 740.671   1
 -13   0   6 2984.81 807.444   1
 -13   0   5 42.2242 767.734   1
 -13   0   4 685.539 681.267   1
 -13   0   3 428.681 655.318   1
 -13   0   2 13659.0 989.213   1
 -13   0   1 395.125 782.261   1
 -13   0   0 1401.51 788.627   1
 -13   0  -1 52.0307 792.891   1
 -13   0  -2 1567.34 749.605   1
 -13   0  -3-37.3071 669.513   1
 -13   0  -4 4365.18 834.186   1
 -13   0  -5-17.5668 715.815   1
 -13   0  -6 1192.07 721.639   1
 -13   0  -7-22.7965 699.730   1
 -13   0  -8 4100.64 810.165   1
 -13   0  -9-145.404 694.514   1
  13   0  10-336.772 950.876   2
 -13   0 -10-3.23484 694.455   1
  13   0  11-329.184 909.292   2
  13   0  12 8009.90 1091.09   2
  13   0  13-369.212 1010.99   2
  13   0  14 6963.77 1238.23   2
  13   1 -21 1322.96 908.698   0
  13  -1 -21 1576.31 993.459   0
  13   1 -20 416.529 823.709   0
  13  -1 -20 398.976 924.756   0
  13   1 -19-0.45155 800.642   0
  13  -1 -19 221.364 876.557   0
  13   1 -18 7450.08 1008.86   0
  13  -1 -18 8779.34 1104.10   0
  13   1 -17 1487.22 801.258   0
  13  -1 -17 1856.67 876.272   0
  13   1 -16 6710.37 910.555   0
  13  -1 -16 6763.77 966.150   0
  13   1 -15 4638.70 833.451   0
  13  -1 -15 6157.80 959.348   0
  13   1 -14 13777.3 1011.37   0
  13  -1 -14 14905.6 1090.66   0
 -13   1  14 15819.3 989.551   1
  13   1 -13 17621.4 1061.39   0
  13  -1 -13 19305.3 1167.18   0
 -13   1  13 19697.2 1065.15   1
  13  -1 -12 14695.4 1046.38   0
 -13  -1  12 15270.4 957.498   1
 -13   1  12 14659.8 981.234   1
  13   1 -12 16008.7 1000.28   0
  13   1 -11 2830.13 700.622   0
  13  -1 -11 1653.13 666.367   0
 -13  -1  11 1741.88 655.998   1
 -13   1  11 2646.32 695.635   1
 -13  -1  10 6832.07 797.535   1
 -13   1  10 7222.98 829.252   1
  13  -1 -10 6106.64 854.825   0
  13  -1  -9 4144.13 757.981   0
 -13  -1   9 4704.73 755.944   1
 -13   1   9 3706.94 783.846   1
 -13  -1   8 6943.91 822.743   1
 -13   1   8 7995.86 894.001   1
 -13  -1   7 1458.38 671.674   1
 -13   1   7 1144.16 680.331   1
 -13   1   6 7311.66 922.746   1
 -13  -1   6 5647.24 877.573   1
 -13   1   5 1030.57 675.750   1
 -13  -1   5 933.837 681.882   1
 -13  -1   4 11461.7 1019.02   1
 -13   1   4 12075.4 1029.30   1
 -13   1   3 235.860 794.473   1
 -13  -1   3 1040.40 803.578   1
 -13   1   2 44.7467 772.620   1
 -13  -1   2 187.092 806.447   1
 -13   1   1 1413.18 685.572   1
 -13  -1   1 2266.69 770.900   1
 -13   1   0 6699.87 942.421   1
 -13  -1   0 5580.54 861.963   1
 -13  -1  -1 799.588 718.179   1
 -13   1  -1 17.8731 684.478   1
 -13  -1  -2 2432.57 810.436   1
 -13   1  -2 1797.26 715.918   1
 -13  -1  -3 461.466 740.313   1
 -13   1  -3 805.568 687.220   1
 -13  -1  -4 4797.31 842.478   1
 -13   1  -4 4502.67 793.113   1
 -13  -1  -5 1202.44 693.712   1
 -13   1  -5 1343.71 775.916   1
 -13  -1  -6 7415.05 900.995   1
 -13   1  -6 7294.83 897.021   1
 -13  -1  -7 395.792 694.056   1
 -13   1  -7 57.1777 758.518   1
 -13   1  -8 7592.45 911.978   1
  13  -1   9 968.708 874.746   2
 -13   1  -9 846.738 762.253   1
  13  -1  10 9526.36 1172.70   2
  13   1  10 11325.6 1218.79   2
 -13   1 -10 10487.7 970.737   1
  13  -1  11 1005.29 1010.82   2
  13   1  11 558.010 949.207   2
  13  -1  12 6439.20 1045.91   2
  13   1  12 7053.85 1123.49   2
  13  -1  13 481.682 1069.13   2
  13   1  13-213.933 905.241   2
  13   1  14 843.897 1056.04   2
  13  -2 -20 6484.27 1155.82   0
  13  -2 -19 6767.71 1075.89   0
  13   2 -18 319.750 766.582   0
  13  -2 -18 754.655 910.958   0
  13   2 -17 6468.49 901.610   0
  13  -2 -17 5653.22 1008.04   0
  13   2 -16 2.95067 703.707   0
  13  -2 -16 358.219 803.188   0
  13   2 -15 4785.30 763.860   0
  13  -2 -15 5565.14 922.907   0
  13   2 -14 3726.20 750.762   0
  13  -2 -14 3178.82 936.113   0
 -13   2  14 2331.48 692.329   1
  13  -2 -13 11167.1 1064.94   0
 -13   2  13 10232.5 900.371   1
  13   2 -13 12132.2 911.780   0
 -13   2  12 2941.29 753.625   1
  13  -2 -12 2999.49 810.721   0
  13   2 -12 2561.32 672.513   0
  13  -2 -11 41498.9 1513.26   0
 -13   2  11 38678.3 1368.58   1
 -13   2  10 321.386 651.563   1
  13  -2 -10 343.934 702.293   0
 -13   2   9 16025.8 1042.31   1
  13  -2  -9 17501.3 1079.96   0
 -13   2   8 4254.84 781.114   1
  13  -2  -8 3774.87 722.029   0
 -13  -2   7 20553.8 1095.37   1
 -13   2   7 18298.4 1047.57   1
 -13   2   6 1049.52 794.438   1
 -13  -2   6 170.492 655.083   1
 -13  -2   5 23767.3 1191.63   1
 -13   2   5 23453.5 1167.94   1
 -13  -2   4 6066.88 880.346   1
 -13   2   4 5959.70 822.326   1
 -13   2   3 3887.26 793.657   1
 -13  -2   3 2928.31 771.220   1
 -13  -2   2 9719.54 948.543   1
 -13   2   2 9262.22 892.019   1
 -13   2   1 1710.93 811.137   1
 -13  -2   1 865.562 791.219   1
 -13  -2   0 17293.0 1093.00   1
 -13   2   0 19215.2 1133.53   1
 -13   2  -1 5744.06 906.341   1
 -13  -2  -1 6228.96 871.656   1
 -13   2  -2 9876.92 955.069   1
 -13   2  -3 5593.54 855.164   1
 -13   2  -4 9639.92 967.531   1
 -13   2  -5 10299.1 973.768   1
 -13   2  -6 11768.4 983.955   1
 -13   2  -7 16620.7 1121.66   1
  13  -2   8 978.292 778.947   2
 -13   2  -8 282.081 727.711   1
  13  -2   9 25434.1 1454.91   2
 -13   2  -9 26920.3 1329.85   1
  13  -2  10 2197.56 971.103   2
 -13   2 -10 1399.87 792.713   1
  13  -2  11 14249.2 1229.93   2
  13   2  11 12286.9 1202.58   2
  13  -2  12 211.568 1015.50   2
  13   2  12 444.857 902.071   2
  13  -2  13 2440.95 1022.57   2
  13   2  13 1901.41 1019.56   2
  13   2  14 5634.46 1228.14   2
  13  -3 -19 2912.59 1073.18   0
  13  -3 -18 3154.48 1013.11   0
  13  -3 -17 994.230 886.037   0
  13  -3 -16 1187.63 878.758   0
  13   3 -15-9.16681 611.063   0
  13  -3 -15 7.35661 873.126   0
 -13   3  14 775.280 688.627   1
  13  -3 -14 974.753 814.369   0
  13   3 -14 1803.55 652.993   0
 -13   3  13 374.460 682.284   1
  13  -3 -13 146.203 861.265   0
  13  -3 -12 11312.7 1064.96   0
 -13   3  12 11986.2 947.701   1
 -13   3  11 2720.40 743.051   1
  13  -3 -11 3515.53 863.486   0
  13  -3 -10 32758.1 1387.45   0
 -13   3  10 28414.0 1280.09   1
 -13   3   9 875.717 751.313   1
  13  -3  -9 1026.92 667.564   0
 -13   3   8 35999.5 1409.07   1
  13  -3  -8 39973.9 1438.20   0
 -13   3   7 4018.34 761.836   1
  13  -3  -7 3596.77 805.047   0
 -13   3   6 4991.80 869.312   1
 -13   3   5 8438.78 874.818   1
 -13   3   4 3064.52 799.534   1
 -13   3   3 17495.7 1120.05   1
 -13   3   2 700.984 684.121   1
 -13   3   1 43117.1 1514.37   1
 -13   3   0 4713.16 877.159   1
 -13   3  -1 45498.8 1561.70   1
 -13   3  -2 9560.84 971.714   1
 -13   3  -3 1197.57 739.750   1
 -13   3  -4 1072.21 775.203   1
 -13   3  -5 3155.80 865.174   1
 -13   3  -6 7695.35 944.844   1
 -13   3  -7 2255.93 833.201   1
  13  -3   7 1885.60 877.972   2
  13  -3   8 24579.2 1417.53   2
 -13   3  -8 24050.1 1300.20   1
 -13   3  -9 439.250 760.825   1
  13  -3   9 221.628 826.284   2
  13  -3  10 8595.33 1162.24   2
 -13   3 -10 7268.37 948.651   1
  13  -3  11 516.164 959.872   2
  13   3  11 992.933 931.243   2
  13  -3  12 8287.85 1122.77   2
  13   3  12 5527.52 1071.31   2
  13  -3  13 1091.75 1088.68   2
  13   3  13 1653.91 974.966   2
  13   3  14 5075.07 1133.28   2
  13  -4 -18 1319.00 985.330   0
  13  -4 -17 1510.15 882.825   0
  13  -4 -16 471.371 861.529   0
  13  -4 -15-153.841 900.254   0
 -13   4  14-75.8683 703.253   1
  13  -4 -14 498.359 887.187   0
 -13   4  13 2751.39 778.686   1
  13  -4 -13 3481.45 918.833   0
 -13   4  12 794.859 758.479   1
  13  -4 -12 251.159 758.383   0
  13  -4 -11 8781.58 961.640   0
 -13   4  11 8940.25 925.510   1
  13  -4 -10 9548.14 938.622   0
 -13   4  10 10799.9 969.913   1
 -13   4   9 3194.56 766.913   1
  13  -4  -9 2835.92 822.698   0
 -13   4   8 6760.00 866.556   1
  13  -4  -8 9395.04 897.246   0
 -13   4   7 7757.82 953.797   1
  13  -4  -7 7305.93 891.522   0
 -13   4   6 11808.5 965.047   1
 -13   4   5 9731.76 981.842   1
 -13   4   4 13289.5 1090.60   1
 -13   4   3 2415.33 869.674   1
 -13   4   2 34887.8 1446.34   1
 -13   4   1 2850.05 741.352   1
 -13   4   0 12665.4 1091.13   1
 -13   4  -1 2852.01 763.835   1
 -13   4  -2 824.382 737.389   1
 -13   4  -3 193.833 734.883   1
 -13   4  -4 4871.34 862.783   1
 -13   4  -5 3016.67 829.266   1
  13  -4   5 2501.23 855.208   2
 -13   4  -6 2327.80 855.518   1
  13  -4   6 1655.72 791.714   2
  13  -4   7 16689.2 1237.25   2
 -13   4  -7 16315.5 1170.02   1
 -13   4  -8 2235.39 848.020   1
  13  -4   8 1426.51 830.616   2
 -13   4  -9 5430.73 946.603   1
  13  -4   9 3673.71 1017.27   2
 -13   4 -10 1939.41 865.020   1
  13  -4  10 1182.78 939.852   2
  13  -4  11 3341.51 960.658   2
  13  -4  12 654.243 937.185   2
  13   4  12-352.768 971.273   2
  13   4  13 3276.60 1088.22   2
  13   4  14 806.872 1010.75   2
  13  -5 -17 420.508 1015.74   0
  13  -5 -16 16.9367 961.650   0
  13  -5 -15-294.533 975.852   0
 -13   5  14-38.3256 711.998   1
  13  -5 -14-398.625 901.398   0
 -13   5  13 341.556 756.135   1
  13  -5 -13 882.252 917.540   0
 -13   5  12 496.903 766.095   1
  13  -5 -12 229.530 777.404   0
 -13   5  11 909.064 788.145   1
  13  -5 -11 645.521 775.383   0
 -13   5  10 483.842 756.511   1
  13  -5 -10 85.5994 722.078   0
 -13   5   9 5623.17 920.015   1
  13  -5  -9 6193.57 926.492   0
  13  -5  -8 560.396 746.784   0
 -13   5   8 673.676 803.262   1
  13  -5  -7 9367.22 996.067   0
 -13   5   7 8382.65 925.948   1
 -13   5   6 5826.43 965.645   1
 -13   5   5 1173.07 794.988   1
 -13   5   4 16918.5 1118.13   1
 -13   5   3 3388.92 800.845   1
 -13   5   2 6229.70 957.357   1
 -13   5   1 2510.63 879.597   1
 -13   5   0 5165.10 825.148   1
 -13   5  -1 3604.10 914.905   1
 -13   5  -2 51.6918 845.338   1
 -13   5  -3 36.2535 829.902   1
  13  -5   3 146.386 677.025   2
 -13   5  -4 5437.70 965.786   1
  13  -5   4 5071.78 850.464   2
 -13   5  -5 1663.30 884.594   1
  13  -5   5 902.263 753.314   2
 -13   5  -6 2895.38 867.453   1
  13  -5   6 2282.04 862.601   2
 -13   5  -7 762.379 852.582   1
  13  -5   7 1334.49 820.136   2
 -13   5  -8 303.706 804.209   1
  13  -5   8-203.396 807.795   2
 -13   5  -9 522.884 841.828   1
  13  -5   9 1234.71 926.700   2
  13  -5  10 2154.77 1005.83   2
  13  -5  11 580.653 989.561   2
  13   5  12 291.891 922.115   2
  13   5  13-286.507 934.091   2
  13   5  14 787.212 1015.92   2
  13  -6 -16 1591.91 952.914   0
  13  -6 -15 2852.66 949.746   0
 -13   6  14 3018.57 846.075   1
  13  -6 -14 3730.01 1037.49   0
 -13   6  13 241.733 764.584   1
  13  -6 -13 161.901 880.373   0
 -13   6  12 326.929 818.058   1
  13  -6 -12 317.513 922.766   0
 -13   6  11 2426.12 865.398   1
  13  -6 -11 2871.25 935.690   0
 -13   6  10 187.575 816.788   1
  13  -6 -10-47.0902 854.787   0
  13  -6  -9 238.541 854.392   0
 -13   6   9 375.795 827.890   1
  13  -6  -8 322.159 723.111   0
 -13   6   8-129.918 809.861   1
  13  -6  -7 1497.09 847.970   0
 -13   6   7 1779.20 861.634   1
 -13   6   6 271.169 819.901   1
 -13   6   5 2985.95 940.079   1
 -13   6   4 1662.10 925.894   1
 -13   6   3 1822.33 927.244   1
 -13   6   2-390.204 838.555   1
 -13   6   1 750.608 766.016   1
 -13   6   0 542.419 858.420   1
 -13   6  -1 7567.13 971.346   1
  13  -6   1 7909.51 818.680   2
 -13   6  -2 3799.94 965.797   1
  13  -6   2 5360.18 782.880   2
  13  -6   3 279.241 678.984   2
 -13   6  -4 2744.94 970.978   1
  13  -6   4 2002.71 726.215   2
 -13   6  -5 2509.65 927.509   1
  13  -6   5 2698.22 794.829   2
 -13   6  -6-189.042 839.928   1
  13  -6   6 14.6478 783.081   2
 -13   6  -7-93.2440 888.090   1
  13  -6   7 295.974 838.508   2
 -13   6  -8 1111.92 884.424   1
  13  -6   8 1084.97 928.024   2
 -13   6  -9 5.75948 860.563   1
  13  -6   9 76.8181 902.886   2
  13  -6  10 297.935 919.526   2
  13  -6  11 354.074 929.629   2
 -13   7  14-202.667 805.347   1
  13  -7 -14-168.220 988.754   0
 -13   7  13 2755.04 914.521   1
  13  -7 -13 3138.55 1049.32   0
 -13   7  12-237.709 843.186   1
  13  -7 -12-236.191 957.880   0
 -13   7  11 1084.62 892.608   1
  13  -7 -11 1217.27 840.167   0
  13  -7 -10 10.8311 790.001   0
  13  -7  -9 1887.33 861.015   0
 -13   7   9 2290.25 963.450   1
  13  -7  -8 357.677 847.263   0
 -13   7   8 489.439 849.696   1
 -13   7   7 5883.80 1023.78   1
  13  -7  -7 5018.80 888.265   0
 -13   7   6 234.230 814.003   1
 -13   7   5 5895.14 1070.49   1
 -13   7   4 420.756 912.446   1
 -13   7   3 7879.13 1114.24   1
 -13   7   2 39.8217 901.861   1
 -13   7   1 21873.3 1335.97   1
 -13   7   0-371.748 963.845   1
 -13   7  -1 7796.93 1035.64   1
 -13   7  -2 481.501 959.560   1
 -13   7  -3 7822.25 1139.74   1
 -13   7  -4 1099.15 978.477   1
 -13   7  -5 7263.40 1121.24   1
  13  -7   5 7840.75 930.674   2
 -13   7  -6 316.745 891.894   1
  13  -7   6 108.854 752.032   2
 -13   7  -7 548.846 929.640   1
  13  -7   7 8.82561 823.867   2
 -13   7  -8 903.140 927.634   1
  13  -7   8 782.960 856.888   2
 -13   7  -9 347.301 890.249   1
  13  -7   9 265.671 886.381   2
  13  -7  10-169.399 981.063   2
 -13   8  14 1672.76 1004.79   1
 -13   8  13-81.8339 867.170   1
 -13   8  12 14.1707 875.618   1
  13  -8 -12-253.538 929.727   0
  13  -8 -11-326.862 919.692   0
  13  -8 -10 1828.61 906.126   0
 -13   8  10 1848.48 920.275   1
  13  -8  -9 2083.43 929.587   0
 -13   8   9 2193.26 930.992   1
  13  -8  -8 513.455 842.621   0
 -13   8   8 1061.48 974.943   1
 -13   8   7 967.604 864.718   1
 -13   8   6 10062.0 1204.21   1
 -13   8   5 355.551 978.092   1
 -13   8   4 28690.8 1597.75   1
 -13   8   3 264.732 969.127   1
 -13   8   2 42955.3 1858.55   1
 -13   8   1 957.717 971.873   1
 -13   8   0 18721.4 1387.15   1
 -13   8  -1 821.134 991.893   1
 -13   8  -2 14629.3 1362.89   1
 -13   8  -3 2518.47 1002.36   1
 -13   8  -4 6805.91 1087.12   1
 -13   8  -5-66.7552 921.015   1
 -13   8  -6 960.661 1005.48   1
 -13   8  -7-402.884 957.069   1
 -13   8  -8 2801.06 1014.25   1
 -13   8  -9 172.650 933.745   1
 -13   9  11 92.7275 910.626   1
  13  -9 -10 5055.33 1046.31   0
 -13   9  10 4911.10 1061.95   1
  13  -9  -9 3020.55 931.294   0
 -13   9   9 3856.99 1114.24   1
 -13   9   8 1662.14 978.542   1
  13  -9  -8 770.329 849.517   0
 -13   9   7 1617.13 1025.11   1
 -13   9   6-389.499 921.510   1
 -13   9   5 7904.83 1198.26   1
 -13   9   4 3244.50 1119.76   1
 -13   9   3 20798.6 1524.73   1
 -13   9   2 1098.46 962.116   1
 -13   9   1 16048.7 1396.00   1
 -13   9   0 1114.48 1107.91   1
 -13   9  -1 15632.9 1329.95   1
 -13   9  -2 1253.38 1093.22   1
 -13   9  -3 5055.77 1206.67   1
 -13   9  -4 20.9659 1060.34   1
 -13   9  -5 4341.63 1186.71   1
  14   0 -21-183.501 974.211   0
  14   0 -20 1886.13 936.219   0
  14   0 -19-281.541 892.931   0
  14   0 -18 1564.65 915.563   0
  14   0 -17 67.7854 823.013   0
  14   0 -16 1411.18 876.036   0
  14   0 -15 321.603 760.755   0
  14   0 -14 422.141 761.690   0
 -14   0  14 574.806 669.103   1
  14   0 -13 413.407 758.240   0
 -14   0  13 436.544 674.316   1
 -14   0  12 12081.8 965.966   1
  14   0 -12 11694.0 1002.25   0
  14   0 -11-272.222 654.582   0
 -14   0  11 269.315 725.746   1
 -14   0  10 2897.27 765.667   1
 -14   0   9-32.0508 694.667   1
 -14   0   8 3664.26 797.049   1
 -14   0   7 535.475 787.179   1
 -14   0   6 1882.85 740.436   1
 -14   0   5-40.8213 825.328   1
 -14   0   4 8273.51 993.824   1
 -14   0   3 96.2951 792.219   1
 -14   0   2 2392.97 876.622   1
 -14   0   1-268.662 803.709   1
 -14   0   0 3139.07 790.380   1
 -14   0  -1 149.671 799.839   1
 -14   0  -2 8870.48 1015.34   1
 -14   0  -3 86.8785 805.529   1
 -14   0  -4 25433.9 1345.99   1
 -14   0  -5 432.377 749.810   1
 -14   0  -6 12162.7 1033.48   1
 -14   0  -7-327.856 758.198   1
 -14   0  -8 2194.57 819.154   1
 -14   0  -9 233.051 746.730   1
  14   0  10-115.667 863.891   2
 -14   0 -10 360.350 726.698   1
  14   0  11 228.173 924.722   2
  14   0  12 732.703 1077.06   2
  14   1 -20 2684.19 956.129   0
  14  -1 -20 2825.34 1043.18   0
  14   1 -19 185.283 854.957   0
  14  -1 -19 259.177 915.403   0
  14   1 -18 1902.00 855.607   0
  14  -1 -18 1648.93 943.907   0
  14   1 -17 490.656 820.658   0
  14  -1 -17 790.620 934.200   0
  14   1 -16 1884.92 817.549   0
  14  -1 -16 2342.82 952.112   0
  14   1 -15 168.424 752.380   0
  14  -1 -15 273.898 789.162   0
  14   1 -14 4330.37 815.897   0
  14  -1 -14 5075.28 949.930   0
 -14   1  14 3871.41 785.274   1
  14   1 -13 95.6354 715.746   0
  14  -1 -13 231.691 778.818   0
 -14   1  13 184.395 706.737   1
  14  -1 -12 5749.71 889.021   0
 -14  -1  12 7385.13 844.499   1
 -14   1  12 6299.12 869.357   1
  14   1 -12 6925.12 840.677   0
  14  -1 -11 797.335 750.727   0
 -14  -1  11 258.692 701.686   1
 -14   1  11 256.125 749.530   1
  14  -1 -10 2070.10 695.870   0
 -14  -1  10 1430.37 735.679   1
 -14   1  10 1863.61 737.669   1
 -14   1   9 6297.62 825.153   1
 -14  -1   9 5218.62 822.396   1
 -14  -1   8 7918.47 920.502   1
 -14   1   8 8271.34 927.965   1
 -14  -1   7-312.145 749.532   1
 -14   1   7 437.588 762.122   1
 -14  -1   6 1252.99 667.704   1
 -14   1   6 1179.58 683.501   1
 -14  -1   5 104.500 797.938   1
 -14   1   5-217.906 803.048   1
 -14  -1   4 3113.27 864.455   1
 -14   1   4 3873.96 903.277   1
 -14  -1   3 7931.58 948.010   1
 -14   1   3 7606.94 985.461   1
 -14  -1   2 26707.8 1309.59   1
 -14   1   2 23825.3 1286.73   1
 -14  -1   1 1112.75 823.099   1
 -14   1   1 448.673 721.085   1
 -14  -1   0 11197.3 955.665   1
 -14   1   0 12114.6 1058.13   1
 -14  -1  -1 4206.15 879.037   1
 -14   1  -1 4029.73 808.248   1
 -14  -1  -2 2526.04 840.490   1
 -14   1  -2 2559.97 807.850   1
 -14  -1  -3 6601.83 908.701   1
 -14   1  -3 6055.86 918.780   1
 -14  -1  -4 9233.03 1005.60   1
 -14   1  -4 8236.32 974.467   1
 -14  -1  -5 3517.10 858.893   1
 -14   1  -5 2835.28 832.773   1
 -14  -1  -6 8925.67 954.837   1
 -14   1  -6 10641.2 1075.26   1
 -14  -1  -7 6172.12 909.057   1
 -14   1  -7 6385.96 942.764   1
 -14   1  -8 471.265 808.484   1
  14  -1   9 2512.77 1011.75   2
 -14   1  -9 1638.48 815.406   1
  14  -1  10 69.9378 986.693   2
  14   1  10 438.473 928.839   2
 -14   1 -10 106.760 767.960   1
  14  -1  11 471.008 867.603   2
  14  -1  12 7.05861 1073.72   2
  14   1  12 735.505 902.395   2
  14   1  13 633.657 1172.05   2
  14  -2 -19 7172.16 1191.11   0
  14  -2 -18 430.460 922.910   0
  14   2 -17 8190.53 943.701   0
  14  -2 -17 7421.34 1075.09   0
  14   2 -16 240.201 714.026   0
  14  -2 -16 71.8207 928.043   0
  14  -2 -15 19364.4 1332.97   0
  14   2 -15 20148.7 1153.90   0
  14  -2 -14 5393.17 976.387   0
 -14   2  14 6891.90 875.456   1
  14   2 -14 6442.39 877.740   0
  14  -2 -13 1035.51 776.578   0
 -14   2  13 339.485 707.659   1
  14  -2 -12 11217.1 1020.13   0
 -14   2  12 12226.7 999.209   1
 -14   2  11 12743.2 1012.83   1
  14  -2 -11 13894.7 1033.74   0
 -14   2  10 160.463 732.322   1
  14  -2 -10 923.276 759.731   0
 -14   2   9 9019.15 961.835   1
  14  -2  -9 9272.97 935.152   0
 -14   2   8 6789.53 885.372   1
 -14   2   7 2237.46 755.863   1
 -14  -2   7 2214.63 769.850   1
 -14   2   6 508.305 781.505   1
 -14  -2   6 107.057 698.781   1
 -14  -2   5 16288.2 1091.59   1
 -14   2   5 14709.0 1099.63   1
 -14   2   4-249.361 725.880   1
 -14  -2   4-68.5845 792.530   1
 -14  -2   3 42775.1 1537.02   1
 -14   2   3 42427.0 1520.09   1
 -14   2   2 1225.78 829.153   1
 -14  -2   2 1785.32 848.177   1
 -14  -2   1 17164.8 1132.25   1
 -14   2   1 17449.4 1164.20   1
 -14   2   0-21.8880 693.395   1
 -14  -2   0-216.897 677.010   1
 -14  -2  -1 15290.7 1101.03   1
 -14   2  -1 16297.8 1146.10   1
 -14   2  -2 1024.31 844.439   1
 -14   2  -3 22122.2 1297.72   1
 -14   2  -4 1066.40 856.225   1
 -14   2  -5 11461.3 1053.61   1
 -14   2  -6 10458.0 1055.00   1
 -14   2  -7 6405.24 939.001   1
  14  -2   8 6317.91 1089.84   2
 -14   2  -8 7131.59 983.073   1
  14  -2   9 523.475 952.907   2
 -14   2  -9 741.960 835.841   1
  14  -2  10 6964.37 1093.78   2
  14  -2  11 520.664 1045.81   2
  14   2  11 440.771 1007.48   2
  14  -2  12 478.245 932.855   2
  14   2  12 544.641 1088.71   2
  14   2  13-47.7068 1089.23   2
  14  -3 -18 7381.57 1203.51   0
  14  -3 -17 2833.22 1066.26   0
  14  -3 -16 11287.2 1236.26   0
  14  -3 -15 5963.71 983.187   0
 -14   3  14 1845.56 767.694   1
  14  -3 -14 2454.44 936.703   0
  14  -3 -13 31039.8 1450.45   0
 -14   3  13 31774.4 1381.38   1
 -14   3  12 122.130 729.510   1
  14  -3 -12 687.905 779.558   0
  14  -3 -11 8298.31 947.855   0
 -14   3  11 7407.68 917.138   1
 -14   3  10 2822.25 833.928   1
  14  -3 -10 2581.23 759.850   0
 -14   3   9 4933.33 864.883   1
  14  -3  -9 4520.36 902.022   0
 -14   3   8 3370.09 784.427   1
 -14   3   7 5803.15 892.026   1
 -14   3   6 13440.8 1043.05   1
 -14   3   5 14081.1 1114.94   1
 -14   3   4 38238.6 1527.34   1
 -14   3   3 24483.8 1317.50   1
 -14   3   2 45330.1 1624.84   1
 -14   3   1 1847.03 732.875   1
 -14   3   0 7535.45 989.028   1
 -14   3  -1 2372.32 768.490   1
 -14   3  -2 3549.27 862.397   1
 -14   3  -3 425.734 796.166   1
 -14   3  -4 22578.9 1274.28   1
 -14   3  -5 3826.57 868.289   1
 -14   3  -6 9991.42 1088.23   1
  14  -3   7 8782.05 1105.35   2
 -14   3  -7 8689.32 1031.67   1
 -14   3  -8 2319.78 882.261   1
  14  -3   8 3007.90 930.900   2
  14  -3   9 8130.58 1160.37   2
 -14   3  -9 7841.45 1001.33   1
  14  -3  10 0.54202 938.804   2
  14  -3  11 4649.13 1101.47   2
  14   3  11 3963.06 1126.96   2
  14   3  12 1924.53 1082.39   2
  14  -4 -17 3534.85 1078.47   0
  14  -4 -16 6991.02 1142.58   0
  14  -4 -15 10205.2 1204.17   0
  14  -4 -14 10339.4 1106.06   0
 -14   4  14 9895.12 996.153   1
 -14   4  13-29.1861 749.273   1
  14  -4 -13 553.219 925.981   0
  14  -4 -12 21897.1 1354.68   0
 -14   4  12 24619.8 1280.10   1
 -14   4  11 503.173 787.799   1
  14  -4 -11 588.711 857.636   0
 -14   4  10 21612.3 1258.98   1
  14  -4 -10 21283.8 1287.94   0
 -14   4   9 193.073 797.657   1
  14  -4  -9 557.311 807.938   0
 -14   4   8 6711.69 927.832   1
  14  -4  -8 6018.04 917.044   0
 -14   4   7 1673.46 828.344   1
 -14   4   6 12572.1 1082.10   1
 -14   4   5 1973.04 881.351   1
 -14   4   4 40512.3 1587.29   1
 -14   4   3 11946.0 1104.50   1
 -14   4   2 1842.13 887.856   1
 -14   4   1 20574.4 1210.06   1
 -14   4   0-127.903 829.289   1
 -14   4  -1 8323.97 951.346   1
 -14   4  -2 4138.01 927.957   1
 -14   4  -3 7551.26 1033.97   1
 -14   4  -4 2027.38 869.077   1
 -14   4  -5 266.716 786.667   1
  14  -4   5 1042.44 772.837   2
 -14   4  -6 709.870 861.473   1
  14  -4   6 167.721 896.995   2
 -14   4  -7 893.332 832.835   1
  14  -4   7-426.054 804.559   2
 -14   4  -8 1288.50 874.589   1
  14  -4   8 920.437 956.820   2
 -14   4  -9 1501.07 909.452   1
  14  -4   9 623.975 934.597   2
  14  -4  10 2078.43 897.248   2
  14  -4  11 85.6818 1004.25   2
  14   4  12 7287.71 1151.98   2
  14  -5 -16 870.459 1052.62   0
  14  -5 -15 1632.47 1054.81   0
 -14   5  14 163.886 787.369   1
  14  -5 -14 602.753 843.209   0
  14  -5 -13 8648.72 1168.73   0
 -14   5  13 5343.04 934.316   1
 -14   5  12 1019.39 798.002   1
  14  -5 -12 877.016 880.698   0
 -14   5  11 4165.98 866.555   1
  14  -5 -11 4724.48 937.418   0
 -14   5  10 518.164 734.103   1
  14  -5 -10 1075.26 832.810   0
 -14   5   9 1315.73 782.844   1
  14  -5  -9 1539.84 875.735   0
 -14   5   8 370.620 845.045   1
  14  -5  -8-16.0300 736.317   0
 -14   5   7 7275.23 954.006   1
 -14   5   6 518.699 861.181   1
 -14   5   5 12607.8 1101.55   1
 -14   5   4 116.853 745.024   1
 -14   5   3 3676.59 869.126   1
 -14   5   2 3192.92 922.374   1
 -14   5   1 3199.74 933.159   1
 -14   5   0 2983.64 838.310   1
 -14   5  -1 3063.28 952.172   1
 -14   5  -2 3056.42 976.949   1
 -14   5  -3 3944.68 982.855   1
  14  -5   3 2999.12 823.028   2
 -14   5  -4 125.318 896.079   1
  14  -5   4-154.905 749.627   2
 -14   5  -5 536.796 884.056   1
  14  -5   5 699.462 831.392   2
 -14   5  -6 5104.69 975.893   1
  14  -5   6 3695.24 898.870   2
 -14   5  -7-29.8701 885.878   1
  14  -5   7-164.881 820.683   2
 -14   5  -8 2764.11 952.966   1
  14  -5   8 3252.30 993.592   2
 -14   5  -9 1045.53 892.978   1
  14  -5   9 898.806 990.996   2
  14  -5  10 6936.34 1164.91   2
  14   5  12 5204.16 1141.03   2
  14  -6 -15 1580.61 1007.56   0
 -14   6  14-0.93601 789.977   1
  14  -6 -14 485.805 1019.14   0
 -14   6  13 666.414 862.187   1
  14  -6 -13 1079.82 893.648   0
 -14   6  12 2980.00 910.621   1
  14  -6 -12 3397.71 1016.50   0
  14  -6 -11 327.029 913.259   0
 -14   6  10 1017.12 853.135   1
  14  -6 -10 1191.60 903.098   0
  14  -6  -9 637.101 869.060   0
 -14   6   9 546.147 902.599   1
 -14   6   8 90.1627 833.336   1
  14  -6  -8 1201.20 766.187   0
 -14   6   7-398.928 861.138   1
 -14   6   6 1458.96 831.720   1
 -14   6   5 1431.94 929.252   1
 -14   6   4 119.225 921.004   1
 -14   6   3 166.439 931.777   1
 -14   6   2-207.942 893.789   1
 -14   6   1 1163.88 804.582   1
 -14   6   0 3517.61 1013.69   1
 -14   6  -1 2282.26 889.353   1
  14  -6   1 1265.03 682.375   2
 -14   6  -2 3437.32 957.801   1
  14  -6   2 3043.17 779.458   2
 -14   6  -3 426.848 911.764   1
  14  -6   3 6.36268 696.148   2
 -14   6  -4 2420.54 981.371   1
  14  -6   4 2091.35 828.193   2
 -14   6  -5 1092.66 898.318   1
  14  -6   5 1273.12 812.340   2
 -14   6  -6 1039.19 920.556   1
  14  -6   6 1199.07 861.639   2
 -14   6  -7 6621.83 1104.29   1
  14  -6   7 6409.71 1057.89   2
 -14   6  -8 502.483 866.799   1
  14  -6   8-152.911 901.986   2
 -14   6  -9 4984.00 1026.54   1
  14  -6   9 4929.30 1080.25   2
  14  -6  10-145.607 993.382   2
 -14   7  14 515.622 823.098   1
 -14   7  13 3125.34 976.075   1
  14  -7 -13 6236.58 1141.71   0
 -14   7  12 509.503 867.596   1
  14  -7 -12 252.282 950.759   0
  14  -7 -11 9352.17 1112.82   0
 -14   7  11 8417.35 1094.64   1
  14  -7 -10 309.932 829.535   0
 -14   7  10 504.159 868.903   1
 -14   7   9 7556.77 1128.62   1
  14  -7  -9 8015.59 1071.50   0
 -14   7   8 1512.89 927.108   1
  14  -7  -8 1747.34 907.110   0
 -14   7   7 7401.07 1117.74   1
 -14   7   6 90.2755 844.924   1
 -14   7   5 8358.79 1142.45   1
 -14   7   4 576.527 927.250   1
 -14   7   3 6139.71 1092.54   1
 -14   7   2 2537.21 912.525   1
 -14   7   1 1612.88 946.631   1
 -14   7   0-251.734 954.037   1
 -14   7  -1-179.071 917.051   1
 -14   7  -2 352.933 880.155   1
 -14   7  -3-240.485 961.245   1
 -14   7  -4 815.786 1000.23   1
 -14   7  -5 2970.19 1011.59   1
 -14   7  -6 1097.26 947.771   1
  14  -7   6 700.085 819.115   2
 -14   7  -7 2589.32 1043.76   1
  14  -7   7 2138.18 887.404   2
 -14   7  -8 196.288 916.753   1
  14  -7   8 582.839 871.470   2
 -14   7  -9 1120.06 932.316   1
  14  -7   9 330.512 890.553   2
 -14   8  14 4993.88 1035.87   1
 -14   8  13 1660.12 925.075   1
 -14   8  12 8472.47 1194.99   1
  14  -8 -11-402.740 923.741   0
 -14   8  11-19.0924 964.912   1
 -14   8  10 22385.4 1481.05   1
  14  -8 -10 23590.3 1439.73   0
  14  -8  -9 2143.18 926.662   0
 -14   8   9 2079.15 935.149   1
 -14   8   8 8303.04 1251.32   1
 -14   8   7 401.029 888.722   1
 -14   8   6 18503.2 1471.31   1
 -14   8   5 826.842 1037.31   1
 -14   8   4 8118.54 1231.04   1
 -14   8   3 1032.94 1020.52   1
 -14   8   2 165.949 1062.56   1
 -14   8   1 11135.3 1217.56   1
 -14   8   0 1017.90 1060.46   1
 -14   8  -1 1999.28 965.223   1
 -14   8  -2 919.122 1095.93   1
 -14   8  -3 621.422 1031.70   1
 -14   8  -4 2873.62 1103.20   1
 -14   8  -5 556.069 1035.68   1
 -14   8  -6 3363.62 1134.98   1
 -14   8  -7 282.261 945.839   1
 -14   8  -8 6432.48 1216.36   1
  14  -9  -9 2379.11 1007.78   0
  15   0 -20 158.693 976.974   0
  15   0 -19-113.915 944.487   0
  15   0 -18 9490.79 1173.86   0
  15   0 -17-245.507 853.318   0
  15   0 -16 8714.78 1022.02   0
  15   0 -15-115.763 814.221   0
 -15   0  14 25791.4 1264.74   1
  15   0 -14 25866.7 1341.38   0
  15   0 -13-80.2669 751.469   0
 -15   0  13 695.210 729.725   1
 -15   0  12 42155.0 1550.59   1
  15   0 -12 44152.1 1571.63   0
 -15   0  11 130.301 753.442   1
 -15   0  10 17110.9 1128.27   1
 -15   0   9-305.955 733.346   1
 -15   0   8 6507.49 927.824   1
 -15   0   7 116.264 844.125   1
 -15   0   6 8918.68 944.345   1
 -15   0   4 14840.2 1191.79   1
 -15   0   3-265.279 849.431   1
 -15   0   2 1411.06 870.701   1
 -15   0   1 225.446 733.475   1
 -15   0   0 3904.10 948.838   1
 -15   0  -1-333.639 733.580   1
 -15   0  -2 2567.94 880.191   1
 -15   0  -3 60.2841 838.550   1
 -15   0  -4 13016.7 1120.08   1
 -15   0  -5 155.190 766.376   1
 -15   0  -6 24153.5 1361.81   1
 -15   0  -7 54.2279 812.606   1
 -15   0  -8 38926.1 1591.51   1
 -15   0  -9 83.5153 784.542   1
  15   0  10 20327.7 1454.74   2
  15   0  11-21.4917 1068.93   2
  15   1 -20 479.615 903.353   0
  15  -1 -20-220.936 977.706   0
  15   1 -19 5783.04 996.190   0
  15  -1 -19 6237.65 1112.04   0
  15   1 -18-65.4811 827.392   0
  15  -1 -18-74.8922 946.079   0
  15   1 -17 2784.21 872.948   0
  15  -1 -17 2494.02 945.471   0
  15   1 -16 2355.39 864.890   0
  15  -1 -16 1505.38 853.200   0
  15   1 -15 1659.33 813.585   0
  15  -1 -15 1827.43 906.062   0
  15  -1 -14 10874.0 1070.57   0
 -15   1  14 11096.5 1021.51   1
  15   1 -14 11835.7 1022.51   0
  15  -1 -13 2584.92 826.958   0
 -15   1  13 2116.40 826.927   1
  15  -1 -12 4965.94 873.369   0
 -15  -1  12 3690.79 825.568   1
 -15   1  12 4645.40 881.970   1
 -15  -1  11 40501.0 1516.73   1
  15  -1 -11 44564.1 1570.36   0
 -15  -1  10 6052.79 917.138   1
 -15   1  10 5095.69 945.898   1
 -15  -1   9 5390.94 910.098   1
 -15   1   9 4364.93 912.553   1
 -15  -1   8 11831.7 1014.45   1
 -15   1   8 13597.5 1113.06   1
 -15  -1   7 2417.52 804.362   1
 -15   1   7 3095.35 803.814   1
 -15  -1   6 3738.31 895.763   1
 -15   1   6 4387.28 929.885   1
 -15  -1   5 10409.0 1042.63   1
 -15   1   5 10494.6 1055.99   1
 -15  -1   4 2403.22 812.729   1
 -15   1   4 1925.02 839.896   1
 -15  -1   3 2740.50 794.692   1
 -15   1   3 4335.35 894.301   1
 -15  -1   2 4335.66 890.533   1
 -15   1   2 4176.41 932.388   1
 -15  -1   1 111.811 843.779   1
 -15   1   1-128.046 834.549   1
 -15  -1   0 262.586 724.621   1
 -15   1   0 558.163 787.637   1
 -15  -1  -1 389.099 825.976   1
 -15   1  -1 609.205 794.128   1
 -15  -1  -2 200.426 788.814   1
 -15   1  -2 524.032 863.312   1
 -15  -1  -3 1024.60 779.344   1
 -15   1  -3 453.804 889.487   1
 -15  -1  -4 788.057 804.153   1
 -15   1  -4 582.329 874.338   1
 -15  -1  -5 12187.9 1132.33   1
 -15   1  -5 14561.0 1165.62   1
 -15  -1  -6-460.676 806.151   1
 -15   1  -6 191.865 848.120   1
 -15   1  -7 24843.6 1388.20   1
 -15   1  -8 371.993 847.990   1
  15  -1   9 15482.9 1374.19   2
 -15   1  -9 14185.8 1154.75   1
  15  -1  10 414.381 907.788   2
  15   1  10-177.327 923.018   2
  15  -1  11 12235.4 1380.42   2
  15   1  11 10974.6 1279.65   2
  15  -2 -19 198.952 1032.82   0
  15  -2 -18-249.495 1001.94   0
  15   2 -17 5904.52 906.084   0
  15  -2 -17 6977.35 1155.45   0
  15   2 -16 1253.51 799.011   0
  15  -2 -16 1439.44 939.272   0
  15  -2 -15 11549.1 1144.12   0
  15   2 -15 9847.65 971.023   0
  15  -2 -14-20.9155 881.989   0
 -15   2  14-193.635 763.481   1
 -15   2  13 13977.8 1093.83   1
  15  -2 -13 14413.9 1203.69   0
  15  -2 -12 2582.98 888.163   0
 -15   2  12 3155.78 877.783   1
 -15   2  11 27035.9 1376.67   1
  15  -2 -11 27106.9 1405.89   0
  15  -2 -10 4262.59 892.591   0
 -15   2  10 4992.83 947.381   1
 -15   2   9 10848.5 1073.35   1
 -15   2   8 2427.50 864.734   1
 -15   2   7 4080.92 859.315   1
 -15   2   6 4810.00 937.372   1
 -15  -2   6 4642.33 917.461   1
 -15   2   5 3002.62 883.920   1
 -15  -2   5 2439.27 734.019   1
 -15   2   4 5807.12 952.580   1
 -15  -2   4 6246.74 896.875   1
 -15   2   3 4184.00 946.363   1
 -15  -2   3 3364.98 851.802   1
 -15   2   2 410.224 855.078   1
 -15  -2   2 555.371 709.085   1
 -15  -2   1 6768.51 907.307   1
 -15   2   1 9695.33 1013.27   1
 -15   2   0 678.680 848.290   1
 -15  -2   0 154.787 827.693   1
 -15   2  -1 987.065 768.372   1
 -15   2  -2 2581.46 914.931   1
 -15   2  -3 1044.86 910.329   1
 -15   2  -4-294.193 864.227   1
 -15   2  -5 174.178 816.544   1
 -15   2  -6 1477.54 898.620   1
 -15   2  -7-374.898 866.588   1
  15  -2   8 1226.48 997.091   2
 -15   2  -8 998.840 876.219   1
  15  -2   9 1293.09 891.261   2
 -15   2  -9 580.019 858.094   1
  15  -2  10 881.002 1053.39   2
  15  -2  11 366.470 929.370   2
  15   2  11 1597.37 1134.72   2
  15  -3 -18 6602.74 1187.35   0
  15  -3 -17 7299.85 1174.77   0
  15  -3 -16 9667.18 1151.28   0
  15  -3 -15 187.205 925.809   0
  15  -3 -14 11036.1 1180.76   0
 -15   3  14 10442.7 1044.42   1
 -15   3  13-324.792 791.295   1
  15  -3 -13-130.658 898.270   0
 -15   3  12 14017.3 1122.40   1
  15  -3 -12 13632.5 1180.13   0
 -15   3  11 169.792 795.844   1
  15  -3 -11-187.867 816.810   0
 -15   3  10 8209.51 981.277   1
  15  -3 -10 8763.26 1038.08   0
 -15   3   9 8243.16 957.942   1
 -15   3   8 723.666 806.933   1
 -15   3   7 9516.47 1070.21   1
 -15   3   6 621.306 822.950   1
 -15   3   5 1488.89 759.943   1
 -15   3   4 759.407 765.015   1
 -15   3   3 419.918 724.144   1
 -15   3   2 752.685 780.259   1
 -15   3   1 2320.17 933.167   1
 -15   3   0 634.878 763.998   1
 -15   3  -1 1656.39 904.160   1
 -15   3  -2 272.370 893.062   1
 -15   3  -3-207.381 876.199   1
 -15   3  -4 5367.43 1030.16   1
 -15   3  -5 5735.26 1048.41   1
 -15   3  -6 1553.43 885.947   1
  15  -3   7 867.706 857.258   2
 -15   3  -7 828.546 907.273   1
  15  -3   8 1236.53 1011.64   2
 -15   3  -8 701.550 847.664   1
  15  -3   9 168.656 876.197   2
 -15   3  -9 480.395 868.112   1
  15  -3  10 3041.96 1119.84   2
  15   3  11 1163.65 1106.73   2
  15  -4 -16-46.3347 1022.01   0
  15  -4 -15 1964.93 965.931   0
 -15   4  14 1994.35 849.141   1
  15  -4 -14 1332.51 953.961   0
 -15   4  13 6292.54 1004.76   1
  15  -4 -13 6765.71 1032.03   0
 -15   4  12 1032.50 827.466   1
  15  -4 -12 1809.77 929.557   0
 -15   4  11 3218.49 890.196   1
  15  -4 -11 2425.11 972.056   0
 -15   4  10 734.085 779.413   1
  15  -4 -10 209.627 846.478   0
 -15   4   9 3331.41 856.408   1
  15  -4  -9 2951.00 838.814   0
 -15   4   8 289.356 847.721   1
 -15   4   7 26.3873 820.993   1
 -15   4   6 6521.36 1035.37   1
 -15   4   5 1252.79 845.801   1
 -15   4   4 650.559 756.170   1
 -15   4   3 13319.4 1111.11   1
 -15   4   2 2138.41 924.284   1
 -15   4   1 17585.0 1265.56   1
 -15   4   0 1025.14 827.186   1
 -15   4  -1-281.538 873.436   1
 -15   4  -2-68.5547 919.526   1
 -15   4  -3 4751.18 1043.80   1
 -15   4  -4 4431.37 1024.97   1
  15  -4   5 16553.9 1272.13   2
 -15   4  -5 17075.6 1296.24   1
  15  -4   6 9257.73 1119.83   2
 -15   4  -6 8997.35 1104.08   1
 -15   4  -7 1015.30 926.617   1
  15  -4   7 381.959 924.311   2
 -15   4  -8 3014.02 956.341   1
  15  -4   8 3768.15 960.956   2
 -15   4  -9 319.099 902.059   1
  15  -4   9 368.114 988.945   2
  15  -4  10 500.695 1028.35   2
  15  -5 -15 2769.70 1050.00   0
 -15   5  14 1391.52 827.368   1
  15  -5 -14 2169.72 1023.92   0
 -15   5  13 1729.40 863.173   1
  15  -5 -13 1057.97 975.515   0
 -15   5  12-139.748 869.690   1
  15  -5 -12 69.3638 965.687   0
 -15   5  11 4646.32 986.114   1
  15  -5 -11 4917.20 1020.94   0
 -15   5  10 122.439 897.653   1
  15  -5 -10 77.5469 869.620   0
 -15   5   9 3141.38 933.112   1
  15  -5  -9 4394.14 1001.92   0
 -15   5   8 4482.96 903.875   1
 -15   5   7 2125.41 957.296   1
 -15   5   6 3363.14 965.698   1
 -15   5   5 115.588 791.193   1
 -15   5   4 7266.00 974.888   1
 -15   5   3 67.0643 770.557   1
 -15   5   2 14651.3 1238.73   1
 -15   5   1 1592.57 945.209   1
 -15   5   0 8782.80 1032.65   1
 -15   5  -1 18252.7 1380.08   1
 -15   5  -2 16788.0 1333.65   1
 -15   5  -3 176.969 918.688   1
  15  -5   3 327.259 807.820   2
  15  -5   4 10523.7 1071.45   2
 -15   5  -4 10207.1 1165.32   1
 -15   5  -5 234.340 954.293   1
  15  -5   5 77.7983 801.682   2
 -15   5  -6 2779.80 985.749   1
  15  -5   6 2557.77 960.205   2
 -15   5  -7 920.847 956.793   1
  15  -5   7 636.987 918.013   2
 -15   5  -8 266.954 885.447   1
  15  -5   8 851.916 882.514   2
 -15   5  -9 4128.15 1039.82   1
  15  -5   9 3435.66 1001.18   2
 -15   6  14 249.316 879.028   1
 -15   6  13 163.936 866.266   1
  15  -6 -13 462.837 883.087   0
 -15   6  12-302.425 886.367   1
  15  -6 -12-1.58135 955.695   0
 -15   6  11 1115.57 892.144   1
  15  -6 -11 1112.41 982.797   0
  15  -6 -10 1038.57 949.530   0
 -15   6  10 554.032 830.066   1
 -15   6   9 925.789 900.087   1
  15  -6  -9 2618.75 974.179   0
 -15   6   8 1087.59 947.185   1
 -15   6   7 2638.14 909.378   1
 -15   6   6-469.378 920.181   1
 -15   6   5 5946.30 1101.83   1
 -15   6   4 4254.01 1086.54   1
 -15   6   3 17924.4 1391.38   1
 -15   6   2-4.02606 940.625   1
 -15   6   1 22430.5 1382.39   1
 -15   6   0 714.342 997.078   1
  15  -6   1 9716.29 963.245   2
 -15   6  -1 9966.14 1142.99   1
 -15   6  -2-467.950 900.074   1
  15  -6   2 560.514 741.619   2
 -15   6  -3 5100.84 1106.24   1
  15  -6   3 7287.61 967.181   2
 -15   6  -4 598.355 1012.39   1
  15  -6   4 885.528 798.285   2
  15  -6   5 7613.16 1028.31   2
 -15   6  -5 8779.47 1141.28   1
 -15   6  -6-433.544 925.583   1
  15  -6   6 124.437 840.577   2
 -15   6  -7 3250.08 1044.51   1
  15  -6   7 2515.50 918.418   2
 -15   6  -8 355.893 934.603   1
  15  -6   8 292.352 854.589   2
 -15   7  14 46.0717 895.531   1
 -15   7  13 113.803 887.262   1
 -15   7  12 560.911 908.293   1
  15  -7 -12 332.045 1001.74   0
  15  -7 -11 2673.29 958.529   0
 -15   7  11 2497.60 964.538   1
  15  -7 -10 1171.97 856.660   0
 -15   7  10 196.241 870.902   1
 -15   7   9 2744.27 1003.77   1
 -15   7   8 3975.56 1083.54   1
 -15   7   7 3738.49 1043.34   1
 -15   7   6 7426.14 1098.26   1
 -15   7   5 2128.94 1030.60   1
 -15   7   4 9539.72 1277.03   1
 -15   7   3 824.086 980.033   1
 -15   7   2 13725.5 1261.04   1
 -15   7   1 5510.21 1121.78   1
 -15   7   0 7656.21 1221.19   1
 -15   7  -1 2324.59 1024.92   1
 -15   7  -2 6708.13 1090.97   1
 -15   7  -3 1100.02 984.973   1
 -15   7  -4 8203.71 1214.46   1
 -15   7  -5 78.8830 971.331   1
 -15   7  -6 1814.38 1018.68   1
 -15   7  -7 1129.48 1055.09   1
  15  -7   7 2385.14 943.386   2
 -15   7  -8-189.262 978.136   1
  15  -7   8 99.6520 932.656   2
 -15   8  10 3278.14 1130.63   1
 -15   8   9-12.0913 962.062   1
 -15   8   8 583.362 1028.62   1
 -15   8   7 354.044 925.453   1
 -15   8   6 3028.52 1148.80   1
 -15   8   5 787.303 1073.34   1
 -15   8   4 4801.02 1182.50   1
 -15   8   3 3592.34 1177.31   1
 -15   8   2 4812.67 1193.52   1
 -15   8   1 1450.50 986.194   1
 -15   8   0 2113.74 1140.03   1
 -15   8  -1 1229.02 997.517   1
 -15   8  -2 3795.43 1200.56   1
 -15   8  -3 1527.15 1129.04   1
  16   0 -20 9203.79 1201.57   0
  16   0 -19 37.5344 903.086   0
  16   0 -18 3443.11 992.474   0
  16   0 -16 3059.51 922.102   0
  16   0 -15-87.2856 839.467   0
 -16   0  15-380.637 760.653   1
  16   0 -14 5162.25 980.268   0
 -16   0  14 5021.36 881.075   1
 -16   0  13 674.485 781.355   1
 -16   0  12 6830.53 960.500   1
 -16   0  11-25.3072 787.949   1
 -16   0  10 8789.34 997.441   1
 -16   0   9 51.5042 764.395   1
 -16   0   8 4869.44 963.658   1
 -16   0   7 60.6804 866.982   1
 -16   0   6 5526.12 988.348   1
 -16   0   5 228.555 770.864   1
 -16   0   4 15792.4 1187.56   1
 -16   0   2 36714.5 1565.48   1
 -16   0   1 331.908 913.502   1
 -16   0   0 25632.8 1414.14   1
 -16   0  -1 600.768 918.204   1
 -16   0  -2 10419.9 1101.97   1
 -16   0  -3-207.415 835.242   1
 -16   0  -4 23774.1 1375.65   1
 -16   0  -5-123.288 883.288   1
 -16   0  -6 13565.1 1217.05   1
 -16   0  -7-52.2245 877.102   1
 -16   0  -8 277.580 840.375   1
 -16   0  -9-21.4926 842.983   1
  16   0  10-460.235 966.529   2
  16  -1 -19 8556.35 1167.34   0
  16   1 -19 8697.73 1103.75   0
  16   1 -18 369.757 830.394   0
  16  -1 -18 757.894 947.047   0
  16   1 -17 6244.79 1008.11   0
  16  -1 -17 5783.56 1036.22   0
  16   1 -16 1454.72 836.596   0
  16  -1 -16 1878.14 992.967   0
  16  -1 -15 5489.72 988.081   0
 -16   1  15 5521.63 910.957   1
  16   1 -15 5656.79 950.212   0
  16  -1 -14 3805.28 978.966   0
 -16   1  14 2930.62 849.623   1
  16  -1 -13 2312.03 922.750   0
 -16   1  13 2175.00 867.242   1
 -16  -1  12 4902.04 949.190   1
 -16   1  12 6218.49 998.845   1
 -16  -1  11 3866.44 920.584   1
 -16   1  11 4138.45 924.326   1
 -16  -1  10 861.261 790.389   1
 -16   1  10 1605.43 859.437   1
 -16  -1   9 1179.95 827.281   1
 -16   1   9 1020.59 807.949   1
 -16  -1   8 1134.99 872.043   1
 -16   1   8 153.399 835.475   1
 -16  -1   7 5103.25 896.572   1
 -16   1   7 4414.56 991.988   1
 -16  -1   6-98.7819 857.922   1
 -16   1   6-93.4199 850.410   1
 -16  -1   5 11314.6 1086.40   1
 -16   1   5 11766.0 1066.75   1
 -16  -1   4 227.421 731.820   1
 -16   1   4-129.427 771.311   1
 -16  -1   3 30124.6 1417.94   1
 -16   1   3 32153.4 1470.28   1
 -16  -1   2 386.979 823.479   1
 -16   1   2-411.748 812.004   1
 -16  -1   1 7636.51 1067.30   1
 -16   1   1 8031.65 1103.80   1
 -16  -1   0 78.9653 763.589   1
 -16   1   0-347.693 780.927   1
 -16  -1  -1 27050.9 1501.80   1
 -16   1  -1 24659.2 1456.70   1
 -16  -1  -2 3454.85 946.859   1
 -16   1  -2 3030.16 972.198   1
 -16  -1  -3 14870.1 1183.16   1
 -16   1  -3 16231.9 1287.07   1
 -16  -1  -4 449.533 828.363   1
 -16   1  -4 441.180 919.070   1
 -16  -1  -5 5345.06 1005.14   1
 -16   1  -5 3980.15 1057.07   1
 -16  -1  -6 1529.06 907.246   1
 -16   1  -6 2032.86 910.722   1
 -16   1  -7 2990.49 971.942   1
 -16   1  -8 93.6334 852.792   1
  16  -1   9 21.4568 1094.03   2
 -16   1  -9 649.698 868.908   1
  16   1  10 8.73031 1082.39   2
  16  -2 -18 6388.52 1163.88   0
  16  -2 -17 587.258 896.450   0
  16  -2 -16 2226.51 922.129   0
  16  -2 -15 1101.26 954.772   0
 -16   2  15 681.238 807.694   1
  16  -2 -14 857.519 839.545   0
 -16   2  14 411.489 809.667   1
  16  -2 -13 2361.61 934.880   0
 -16   2  13 2454.40 912.149   1
  16  -2 -12 1562.53 930.368   0
 -16   2  12 1887.94 887.803   1
 -16   2  10 1059.24 839.479   1
 -16   2   9 721.938 863.385   1
 -16   2   8 498.363 896.614   1
 -16   2   7 1022.26 788.399   1
 -16   2   6 1333.94 913.433   1
 -16  -2   6 1552.33 837.289   1
 -16   2   5 487.059 916.641   1
 -16  -2   5-244.688 883.134   1
 -16  -2   4 8038.58 1049.25   1
 -16   2   4 10157.4 1127.98   1
 -16   2   3 473.500 901.133   1
 -16  -2   3-179.050 858.718   1
 -16  -2   2 12508.4 1180.83   1
 -16   2   2 10276.9 1159.11   1
 -16   2   1 2231.12 840.377   1
 -16  -2   1 955.961 858.916   1
 -16   2   0 6201.79 1081.59   1
 -16   2  -1 516.709 798.065   1
 -16   2  -2 4968.86 1013.61   1
 -16   2  -3 332.011 926.665   1
 -16   2  -4 755.337 896.881   1
 -16   2  -5-180.862 869.081   1
 -16   2  -6 2071.07 988.502   1
 -16   2  -7 62.9587 904.835   1
  16  -2   8-124.471 1073.62   2
 -16   2  -8 326.815 940.596   1
  16  -2   9 110.447 922.045   2
 -16   2  -9 746.011 934.117   1
  16  -3 -17 2531.51 1016.26   0
  16  -3 -16-61.6568 928.736   0
  16  -3 -15 1153.37 1027.05   0
  16  -3 -14 807.625 860.114   0
 -16   3  14 526.595 825.694   1
 -16   3  13 1050.89 856.838   1
  16  -3 -13 1188.58 971.065   0
 -16   3  12 1053.42 849.398   1
  16  -3 -12 440.835 902.772   0
 -16   3  11 2431.64 919.366   1
  16  -3 -11 1029.27 895.720   0
 -16   3  10 1228.48 858.691   1
 -16   3   9 8378.68 1023.03   1
 -16   3   8-416.230 889.609   1
 -16   3   7 2622.41 879.791   1
 -16   3   6 478.879 906.055   1
 -16   3   5 1948.24 951.307   1
 -16   3   4 1352.85 916.795   1
 -16   3   3 642.131 935.014   1
 -16   3   2 4020.06 1025.52   1
 -16   3   1 2063.99 872.675   1
 -16   3   0-259.215 923.116   1
 -16   3  -1-414.086 816.152   1
 -16   3  -2 257.305 909.695   1
 -16   3  -3 3107.77 1022.81   1
 -16   3  -4-7.47969 934.069   1
 -16   3  -5 1556.32 916.460   1
 -16   3  -6-159.630 925.277   1
  16  -3   7-77.3757 872.486   2
 -16   3  -7 686.018 950.094   1
 -16   3  -8 507.320 921.356   1
  16  -3   9 785.649 965.288   2
 -16   3  -9-333.724 916.670   1
  16  -4 -15 1280.74 912.401   0
 -16   4  14 2901.84 915.058   1
  16  -4 -14 2293.20 1062.61   0
 -16   4  13 3612.12 997.384   1
  16  -4 -13 4308.21 969.196   0
 -16   4  12 550.146 820.685   1
  16  -4 -12 446.279 940.341   0
 -16   4  11 6260.51 1011.84   1
  16  -4 -11 6413.41 1088.35   0
 -16   4  10 4811.84 976.969   1
 -16   4   9 5937.18 1058.81   1
 -16   4   8 8205.32 1091.81   1
 -16   4   7 7002.38 1086.03   1
 -16   4   6 1030.90 816.136   1
 -16   4   5 4089.40 1018.14   1
 -16   4   4 314.353 905.666   1
 -16   4   3 602.536 904.878   1
 -16   4   2 26229.1 1425.67   1
 -16   4   1 266.789 928.615   1
 -16   4   0 44102.1 1795.90   1
 -16   4  -1 3099.43 1049.25   1
 -16   4  -3 157.394 877.051   1
 -16   4  -4 3500.63 990.787   1
 -16   4  -5 5627.03 1160.71   1
  16  -4   5 3314.64 994.257   2
 -16   4  -6 3203.85 1079.87   1
  16  -4   6 3147.97 960.743   2
 -16   4  -7 3697.46 1052.36   1
  16  -4   7 3886.99 1091.07   2
 -16   4  -8 672.139 954.524   1
  16  -4   8 1634.09 994.019   2
 -16   4  -9 1070.71 958.349   1
 -16   5  14 6424.21 1081.50   1
  16  -5 -14 6551.49 1175.28   0
 -16   5  13 351.438 864.084   1
  16  -5 -13-291.168 942.112   0
 -16   5  12 7431.87 1064.43   1
  16  -5 -12 10114.0 1246.36   0
 -16   5  11-27.1530 890.455   1
  16  -5 -11 15.4298 958.746   0
 -16   5  10 12249.4 1167.23   1
 -16   5   9 1123.81 953.973   1
 -16   5   8 16167.3 1309.35   1
 -16   5   7 2594.97 965.548   1
 -16   5   6 29076.3 1508.33   1
 -16   5   5 2976.82 1016.13   1
 -16   5   4 12150.6 1251.91   1
 -16   5   3 4751.20 1070.83   1
 -16   5   2 275.906 860.893   1
 -16   5   1 2417.24 1019.12   1
 -16   5   0 3013.59 1010.83   1
 -16   5  -1 10682.1 1250.50   1
 -16   5  -2 5037.75 1050.61   1
  16  -5   3 8233.98 1063.25   2
 -16   5  -3 11934.6 1222.82   1
 -16   5  -4 3516.32 1020.91   1
  16  -5   4 3376.92 981.486   2
 -16   5  -5 253.538 940.307   1
  16  -5   5 171.287 830.292   2
 -16   5  -6 3998.29 1103.55   1
  16  -5   6 4292.48 984.111   2
 -16   5  -7 394.701 975.695   1
  16  -5   7 146.207 953.965   2
 -16   5  -8 4955.18 1156.03   1
  16  -5   8 5687.84 1156.16   2
 -16   6  14 26.7669 894.153   1
 -16   6  13 11544.1 1247.21   1
 -16   6  12 673.692 936.301   1
  16  -6 -12 705.319 1014.19   0
 -16   6  11 12090.0 1253.00   1
  16  -6 -11 12938.9 1324.06   0
 -16   6  10 2468.00 1028.60   1
 -16   6   9 15408.3 1312.16   1
 -16   6   8 64.2737 953.844   1
 -16   6   7 14961.8 1309.58   1
 -16   6   6 414.299 1035.02   1
 -16   6   5 11251.5 1281.34   1
 -16   6   4 4086.94 1119.00   1
 -16   6   3 4422.54 1117.18   1
 -16   6   2 215.799 1044.76   1
 -16   6   1 975.642 918.771   1
 -16   6   0 708.542 1060.74   1
 -16   6  -1 2075.29 975.222   1
 -16   6  -2-97.4929 1010.58   1
  16  -6   2 164.096 773.830   2
 -16   6  -3 340.618 1045.88   1
  16  -6   3 1697.26 846.152   2
 -16   6  -4 725.517 1074.72   1
  16  -6   4-4.38545 862.021   2
  16  -6   5 9788.78 1166.65   2
 -16   6  -5 10072.9 1288.48   1
 -16   6  -6 1253.73 995.074   1
  16  -6   6 860.388 945.241   2
 -16   6  -7 7343.13 1216.83   1
  16  -6   7 6569.44 1140.77   2
 -16   6  -8 421.098 991.898   1
 -16   7  13 612.256 992.163   1
 -16   7  12 4774.10 1118.66   1
 -16   7  11 406.495 1018.58   1
 -16   7  10 4129.02 1138.71   1
 -16   7   9-78.3059 940.692   1
 -16   7   8 2537.77 1088.30   1
 -16   7   7 543.744 921.793   1
 -16   7   6 3401.43 1106.56   1
 -16   7   5 374.903 1059.01   1
 -16   7   4 5055.31 1196.94   1
 -16   7   3-63.7858 1066.77   1
 -16   7   2 1178.42 1019.10   1
 -16   7   1 554.376 996.203   1
 -16   7   0 307.143 1080.71   1
 -16   7  -1 680.853 1010.93   1
 -16   7  -2 136.901 974.084   1
 -16   7  -3 1704.90 1124.27   1
 -16   7  -4 247.557 1052.62   1
 -16   7  -5 1627.11 1125.06   1
  17   0 -19 105.329 931.429   0
  17   0 -18 14477.9 1298.70   0
  17   0 -17-290.021 926.142   0
  17   0 -16 13955.7 1285.76   0
 -17   0  15 376.786 799.819   1
 -17   0  14 30442.9 1484.44   1
 -17   0  13-371.250 832.043   1
 -17   0  12 20259.0 1299.27   1
 -17   0  11-189.601 864.627   1
 -17   0  10 5743.96 973.388   1
 -17   0   9 238.752 818.971   1
 -17   0   8 24825.4 1461.76   1
 -17   0   7 142.571 853.753   1
 -17   0   6 25641.9 1485.36   1
 -17   0   5-297.041 921.336   1
 -17   0   4 15236.7 1241.08   1
 -17   0   3-376.631 919.959   1
 -17   0   2 1296.28 1010.70   1
 -17   0   1-119.698 933.226   1
 -17   0   0 4261.64 1038.87   1
 -17   0  -1 1147.65 938.724   1
 -17   0  -2 5246.54 1104.95   1
 -17   0  -3 481.130 953.449   1
 -17   0  -4 6936.87 1125.45   1
 -17   0  -5 623.391 967.858   1
 -17   0  -6 1293.66 941.215   1
 -17   0  -7 682.822 942.896   1
 -17   0  -8 2738.74 936.732   1
  17  -1 -18-134.977 967.204   0
  17   1 -18 121.839 884.830   0
  17  -1 -17 4442.53 1106.07   0
  17  -1 -16 439.281 933.249   0
 -17   1  15 7797.08 1018.03   1
  17  -1 -15 10102.0 1168.39   0
 -17   1  14 6224.16 993.966   1
  17  -1 -14 7006.80 1073.39   0
 -17   1  13 10970.5 1168.38   1
 -17  -1  12 1364.86 843.145   1
 -17   1  12 2078.79 927.328   1
 -17  -1  11 29544.9 1503.98   1
 -17   1  11 29841.1 1543.50   1
 -17  -1  10 138.797 854.180   1
 -17   1  10 338.334 883.891   1
 -17  -1   9 8804.05 1029.33   1
 -17   1   9 8717.06 1149.17   1
 -17  -1   8 1147.64 900.075   1
 -17   1   8 1517.68 942.270   1
 -17  -1   7 20099.7 1367.04   1
 -17   1   7 20586.5 1381.32   1
 -17  -1   6 2331.79 932.937   1
 -17   1   6 2900.46 911.579   1
 -17  -1   5 2846.31 879.893   1
 -17   1   5 2491.27 1011.55   1
 -17  -1   4 608.497 805.294   1
 -17   1   4 84.6944 988.101   1
 -17  -1   3 401.525 817.711   1
 -17   1   3 240.815 987.905   1
 -17  -1   2 2942.32 942.051   1
 -17   1   2 3328.82 980.780   1
 -17  -1   1-124.447 939.058   1
 -17   1   1-326.485 904.044   1
 -17  -1   0 4433.23 969.950   1
 -17   1   0 3517.52 1079.07   1
 -17  -1  -1 4553.18 1059.70   1
 -17   1  -1 4683.76 1078.59   1
 -17  -1  -2 2028.93 979.016   1
 -17   1  -2 1305.65 926.389   1
 -17  -1  -3 5734.69 1020.87   1
 -17   1  -3 7183.89 1101.07   1
 -17  -1  -4 1687.31 906.045   1
 -17   1  -4 1919.65 941.646   1
 -17  -1  -5 4054.23 1012.39   1
 -17   1  -5 3990.17 1010.85   1
 -17   1  -6 2351.53 1053.32   1
 -17   1  -7 8744.85 1171.02   1
 -17   1  -8 1851.67 968.507   1
  17  -2 -16 1090.36 951.394   0
  17  -2 -15 2728.07 1035.04   0
 -17   2  15 1382.48 895.262   1
  17  -2 -14 2449.64 935.060   0
 -17   2  14 1597.53 921.720   1
  17  -2 -13 2002.71 932.293   0
 -17   2  13 2338.21 942.054   1
 -17   2  12 6670.57 1061.48   1
 -17   2  11 2406.27 966.607   1
 -17   2  10 1242.24 924.583   1
 -17   2   9 1026.84 826.111   1
 -17   2   8 1791.85 995.899   1
 -17   2   7 529.475 828.923   1
 -17   2   6 644.966 983.317   1
 -17   2   5 594.036 967.065   1
 -17   2   4 407.299 948.074   1
[truncated: 27,037 more chars]
