# Supplementary material for: Poly[[(μ4-benzene-1,3,5-tri­carboxyl­ato-κ4 O 1:O 1′:O 2:O 3)bis­(2,2-bi­pyridine-κ2 N,N′)(μ2-hydroxido)dicopper(II)] trihydrate]
Source: Acta Crystallogr Sect E Struct Rep Online. 2014 Jun 21;70(Pt 7):m270–1. doi: 10.1107/S1600536814013877 (PMC4120638; doi:10.1107/S1600536814013877)
Supplement: Supplementary file 2 [file e-70-0m270-Isup2.hkl]

#
# h,k,l, Fc-squared, Fo-squared, sigma(Fo-squared), status flag
#
data_I
_shelx_title ' exp_2086 in P2(1)/c'
_shelx_refln_list_code          4
_shelx_F_calc_maximum      295.71
_exptl_crystal_F_000      1464.00
_reflns_d_resolution_high  0.7356

loop_
 _space_group_symop_operation_xyz
 'x, y, z'
 '-x, y+1/2, -z+1/2'
 '-x, -y, -z'
 'x, -y-1/2, z-1/2'

_cell_length_a    16.4928
_cell_length_b     9.7017
_cell_length_c    17.9067
_cell_angle_alpha  90.000
_cell_angle_beta  102.426
_cell_angle_gamma  90.000

_shelx_F_squared_multiplier     1.000

loop_
 _refln_index_h
 _refln_index_k
 _refln_index_l
 _refln_F_squared_calc
 _refln_F_squared_meas
 _refln_F_squared_sigma
 _refln_observed_status
   2   0   0      16068.43      19533.48        97.51 o
   3   0   0        713.11        800.31        63.16 o
   4   0   0         63.92        167.93        57.62 o
   5   0   0        806.69        978.59        84.36 o
   6   0   0      21980.03      22170.38       262.90 o
   7   0   0         12.22        125.73        76.87 o
   8   0   0        216.39        273.38        83.36 o
   9   0   0       5688.57       6759.55       198.78 o
  10   0   0      24993.00      27333.20       384.10 o
  11   0   0       3760.69       3766.01       178.40 o
  12   0   0       5573.69       5882.84       234.04 o
  13   0   0        173.86        249.68       140.49 o
  14   0   0        591.66        559.23       140.81 o
  15   0   0        494.26        695.52       169.04 o
  16   0   0       4359.83       4566.51       251.93 o
  17   0   0        649.60        759.22       185.08 o
  18   0   0        149.63         40.04       176.34 o
  19   0   0          0.06        -41.28       166.67 o
  20   0   0       1546.71       1799.93       253.01 o
   1   1   0       1948.41       2173.56        49.81 o
   2   1   0      13993.95      16361.34       403.84 o
   3   1   0       1706.15       1792.58        34.85 o
   4   1   0      87441.96      98043.73       430.06 o
   5   1   0        735.47        749.96        52.32 o
   6   1   0       5793.07       6885.45       112.43 o
   7   1   0       2551.07       2959.47        91.38 o
   8   1   0       8164.17       8421.22       142.21 o
   9   1   0        347.90        324.42        65.75 o
  10   1   0       1288.07       1589.73       101.59 o
  11   1   0       4439.26       4651.16       141.15 o
  12   1   0       3054.09       3272.15       193.88 o
  13   1   0       1015.34       1094.10       113.31 o
  14   1   0       1842.08       2071.42       126.35 o
  15   1   0         37.44         72.01        95.00 o
  16   1   0          6.73        -23.51        97.26 o
  17   1   0        766.61        726.06       128.51 o
  18   1   0        676.22        887.32       207.05 o
  19   1   0          5.02         -6.82       119.52 o
  20   1   0        451.97        280.91       198.25 o
   0   2   0         17.16         37.51        19.34 o
   1   2   0       1547.51       1625.86        21.68 o
   2   2   0      25372.06      28507.83       249.58 o
   3   2   0       3112.09       3153.94        54.90 o
   4   2   0       5328.14       6254.91       139.98 o
   5   2   0       1583.72       1791.35        99.86 o
   6   2   0       1155.68       1489.23       102.67 o
   7   2   0       4786.61       4565.59       145.48 o
   8   2   0       3230.10       3629.44       146.63 o
   9   2   0       7793.62       8059.58       151.58 o
  10   2   0       2758.44       3020.77       112.28 o
  11   2   0        397.22        501.42        93.94 o
  12   2   0       2608.94       2806.90       131.15 o
  13   2   0       3001.84       3254.78       171.22 o
  14   2   0          8.51        -21.48        86.30 o
  15   2   0         97.76         73.67       105.54 o
  16   2   0        980.71       1104.86       192.69 o
  17   2   0        430.21        518.52       190.19 o
  18   2   0         70.05         74.17       178.02 o
  19   2   0        176.72        265.22       201.61 o
  20   2   0        510.98       1044.10       234.73 o
   1   3   0         65.14         48.51        17.39 o
   2   3   0      16754.48      17881.10       128.62 o
   3   3   0       1829.00       1890.44        49.91 o
   4   3   0      22916.35      25216.94       275.34 o
   5   3   0       9429.25      10731.01       200.39 o
   6   3   0        746.95        766.15        93.56 o
   7   3   0       1069.88        948.23        95.22 o
   8   3   0       4635.20       4601.68       173.72 o
   9   3   0         57.39          0.22       100.21 o
  10   3   0         23.67        145.62       120.01 o
  11   3   0        203.55        220.45       121.27 o
  12   3   0      11449.60      12069.72       308.08 o
  13   3   0        723.11        839.65       156.27 o
  14   3   0       1344.63       1342.45       176.20 o
  15   3   0        190.84        113.10       136.11 o
  16   3   0         13.96        -46.18       164.45 o
  17   3   0        290.07        285.98       183.49 o
  18   3   0       3348.15       3918.68       269.60 o
  19   3   0         73.20         49.38       172.27 o
   0   4   0       8767.79       9756.83        84.99 o
   1   4   0       1815.13       1851.79        29.48 o
   2   4   0        187.63        243.49        28.57 o
   3   4   0       1783.73       1628.10        42.75 o
   4   4   0          9.91        130.01        33.51 o
   5   4   0       6080.64       7121.16       107.25 o
   6   4   0       1761.61       1922.64       117.56 o
   7   4   0      11631.99      12804.15       258.11 o
   8   4   0         26.36         44.33        91.39 o
   9   4   0       1140.36       1122.93       142.86 o
  10   4   0       1454.28       1462.32       155.50 o
  11   4   0         79.53        128.23       114.42 o
  12   4   0        271.26        188.23       140.43 o
  13   4   0       1784.46       2256.36       194.39 o
  14   4   0          4.61        -22.79       147.74 o
  15   4   0         29.00        182.63       147.36 o
  16   4   0       7547.06       7856.84       319.94 o
  17   4   0        549.49        626.83       187.08 o
  18   4   0         23.30         -8.76       175.87 o
  19   4   0       1050.95       1143.71       211.84 o
   1   5   0      11678.57      11245.51       167.96 o
   2   5   0         68.12        140.40        28.56 o
   3   5   0       3424.53       3527.01        61.61 o
   4   5   0        752.67        845.70        43.00 o
   5   5   0      13156.38      12924.40       145.96 o
   6   5   0        213.13        233.22        54.86 o
   7   5   0       5065.28       5160.40       115.13 o
   8   5   0        849.18       1018.67        78.75 o
   9   5   0        246.29        231.83       131.32 o
  10   5   0         43.60        -14.11       133.83 o
  11   5   0       3280.38       3764.44       209.08 o
  12   5   0       1571.18       1526.42       170.39 o
  13   5   0        901.36        920.17       147.00 o
  14   5   0        479.91        531.54       149.35 o
  15   5   0       1413.94       1564.67       183.97 o
  16   5   0        596.20        536.87       180.08 o
  17   5   0        927.88        865.56       207.61 o
  18   5   0        317.03        169.02       174.42 o
   0   6   0        967.64       1282.31        67.84 o
   1   6   0       2832.62       2791.95        82.24 o
   2   6   0        296.15        311.04        35.61 o
   3   6   0       2019.51       2091.84        56.01 o
   4   6   0        148.02        386.58        41.47 o
   5   6   0        863.40        967.58        62.77 o
   6   6   0        956.56       1345.67        73.86 o
   7   6   0       1054.64       1135.46        93.87 o
   8   6   0        674.85        593.50        84.55 o
   9   6   0       1813.84       1861.95        93.57 o
  10   6   0       1546.11       1522.79       139.37 o
  11   6   0          0.97         18.60        75.93 o
  12   6   0         24.24         42.24        80.42 o
  13   6   0          1.83         96.63       152.93 o
  14   6   0        577.05        626.67       180.59 o
  15   6   0         22.19        127.26       177.63 o
  16   6   0         47.47        126.23       188.97 o
  17   6   0        104.81         47.64       180.32 o
   1   7   0       3160.26       3430.04        66.17 o
   2   7   0        188.28        347.77        41.37 o
   3   7   0       1704.66       1688.62        57.04 o
   4   7   0       1027.23       1224.83        55.66 o
   5   7   0       9722.88       9898.67       301.25 o
   6   7   0       2734.95       2735.53       180.57 o
   7   7   0        426.89        555.14       127.49 o
   8   7   0        507.13        422.35       132.08 o
   9   7   0       1659.19       1848.59       170.67 o
  10   7   0        428.05        415.01       132.46 o
  11   7   0       2189.70       2650.48       207.38 o
  12   7   0          6.78         52.79       136.47 o
  13   7   0          5.42        -66.23       171.71 o
  14   7   0          0.79        -44.85       169.96 o
  15   7   0       1422.85       1363.96       217.56 o
  16   7   0         31.62         54.72       192.53 o
   0   8   0       3043.28       3086.93       184.42 o
   1   8   0        292.39        417.57       118.52 o
   2   8   0         41.52         78.08       134.26 o
   3   8   0       3183.00       3385.58       102.95 o
   4   8   0       2171.26       2399.30       174.83 o
   5   8   0        131.42        225.00       136.58 o
   6   8   0          0.50         58.64       135.19 o
   7   8   0       4239.82       4922.87       235.41 o
   8   8   0         70.09        106.46       147.23 o
   9   8   0       6129.35       6729.39       280.61 o
  10   8   0         38.82          9.02       130.19 o
  11   8   0          2.22        -42.76       163.42 o
  12   8   0          3.13        116.41       146.58 o
  13   8   0       3415.31       3335.24       247.12 o
  14   8   0        161.93        181.34       188.92 o
  15   8   0        348.68        376.57       203.10 o
   1   9   0        121.21        104.67       123.16 o
   2   9   0        211.54        373.91       142.46 o
   3   9   0         50.79         69.35       137.96 o
   4   9   0        793.08        860.50       163.35 o
   5   9   0        633.38        764.45       159.62 o
   6   9   0        264.13        252.36       137.69 o
   7   9   0        673.10        706.15       149.12 o
   8   9   0       1205.90       1315.05       184.57 o
   9   9   0        576.35        731.31       169.01 o
  10   9   0         28.61         48.37       163.22 o
  11   9   0        175.09        229.39       155.39 o
  12   9   0        382.01        479.33       187.65 o
  13   9   0        336.89        198.55       197.38 o
   0  10   0       1382.98       1624.88       185.89 o
   1  10   0       2038.74       2233.41       186.72 o
   2  10   0         29.94         15.84       147.54 o
   3  10   0       4933.78       5392.15       265.69 o
   4  10   0        499.32        527.22       163.24 o
   5  10   0        859.29        883.49       169.02 o
   6  10   0        838.22       1004.97       177.85 o
   7  10   0       2153.55       2274.22       209.94 o
   8  10   0        242.70        222.46       167.98 o
   9  10   0        819.50       1021.74       204.49 o
  10  10   0        457.64        380.82       169.04 o
  11  10   0          0.77         11.34       175.61 o
   1  11   0       2663.44       3180.38       171.12 o
   2  11   0         30.97         20.33       116.23 o
   3  11   0        186.34        179.50       152.55 o
   4  11   0         67.93         -6.84       170.08 o
   5  11   0       2238.47       2465.59       232.43 o
   6  11   0         34.99         72.55       163.36 o
   7  11   0        754.09        914.59       180.68 o
   8  11   0         85.40         28.47       182.14 o
   0  12   0       6950.90       7456.29       332.96 o
   1  12   0         14.64         -0.50       123.85 o
   2  12   0        100.62         54.37       132.45 o
   3  12   0        298.65        358.24       200.99 o
 -20   1   1       2559.24       2401.50       179.49 o
 -19   1   1        102.64         70.81       132.63 o
 -18   1   1         29.63         42.45       121.37 o
 -17   1   1         27.04        -40.51       116.03 o
 -16   1   1       1349.43       1395.35       136.69 o
 -15   1   1          6.91         -1.56       105.71 o
 -14   1   1         59.39        135.18        96.63 o
 -13   1   1        243.88        323.33        91.27 o
 -12   1   1       4837.91       4731.21       145.91 o
 -11   1   1        216.52        156.52        81.85 o
 -10   1   1      11545.30      11230.20       178.95 o
  -9   1   1        513.86        463.29        73.24 o
  -8   1   1          2.91         26.68        54.33 o
  -7   1   1          6.74        -18.29        51.18 o
  -6   1   1      12410.84      11528.40       235.53 o
  -5   1   1         53.25         78.32        47.46 o
  -4   1   1       2601.74       2372.52        71.06 o
  -3   1   1       1854.06       1905.57        32.01 o
  -2   1   1        214.43        240.00        23.32 o
  -1   1   1       2602.78       2600.55        27.79 o
   0   1   1      81059.84      69414.16      7216.10 o
   1   1   1      10408.39      10709.60        91.03 o
   2   1   1       1556.08       1631.83        57.44 o
   3   1   1       8015.33       8510.72        98.65 o
   4   1   1      30169.99      29224.79       177.36 o
   5   1   1      20242.43      21522.07       668.60 o
   6   1   1      16989.21      14947.64       154.50 o
   7   1   1         17.64         52.26        53.79 o
   8   1   1         67.89        119.09        60.59 o
   9   1   1        347.88        330.21        70.73 o
  10   1   1       9291.65       9082.75       165.07 o
  11   1   1        148.20        206.58        88.07 o
  12   1   1       2032.24       2062.98       115.80 o
  13   1   1          2.14         71.14        88.27 o
  14   1   1        742.85        732.63       105.99 o
  15   1   1          8.52         89.31       101.98 o
  16   1   1       4257.69       4609.47       213.04 o
  17   1   1        711.83        822.74       134.67 o
  18   1   1        129.50         20.43       123.92 o
  19   1   1         50.88         11.51       126.34 o
  20   1   1        603.71        849.52       151.54 o
 -20   2   1        557.75        608.37       217.28 o
 -19   2   1          4.45        -74.38       180.28 o
 -18   2   1        744.22        743.90       178.61 o
 -17   2   1         45.72        109.75       150.61 o
 -16   2   1        244.51        285.13       113.59 o
 -15   2   1       1483.81       1484.54       260.71 o
 -14   2   1       3130.96       3082.78       144.60 o
 -13   2   1        111.96        228.57       100.90 o
 -12   2   1       3518.28       3634.72       137.14 o
 -11   2   1       2695.60       2535.52       118.08 o
 -10   2   1       1787.12       1600.54       145.36 o
  -9   2   1       1027.90       1037.53       136.22 o
  -8   2   1      19995.24      18758.79       288.51 o
  -7   2   1         70.67        133.07        84.92 o
  -6   2   1       3117.83       3002.58       121.45 o
  -5   2   1       3628.77       3614.12        87.45 o
  -4   2   1       6807.87       6216.03       138.73 o
  -3   2   1        540.19        517.22        48.30 o
  -2   2   1      29980.24      27950.01       128.90 o
  -1   2   1         57.26         69.41        25.15 o
   0   2   1        148.78        107.60        27.46 o
   1   2   1        443.63        404.54        21.39 o
   2   2   1       7677.44       7024.15        70.18 o
   3   2   1       1227.15       1174.89        74.15 o
   4   2   1      10888.33       9941.80       166.51 o
   5   2   1        421.78        412.43        76.86 o
   6   2   1         18.03        -26.20        68.24 o
   7   2   1       7574.01       8347.33       188.97 o
   8   2   1      12532.72      11932.65       235.36 o
   9   2   1       3242.42       3321.36       159.39 o
  10   2   1       1764.04       1750.89       105.56 o
  11   2   1       1125.03       1137.11       101.09 o
  12   2   1       2909.08       2678.92       124.05 o
  13   2   1       1005.73       1069.93       111.92 o
  14   2   1       2804.44       2813.03       141.45 o
  15   2   1        152.02        175.85       136.89 o
  16   2   1        107.95         92.05       142.18 o
  17   2   1        115.38        204.87       159.28 o
  18   2   1       1736.86       1759.28       213.57 o
  19   2   1        141.50        201.13       178.49 o
  20   2   1        297.89        127.15       189.77 o
 -19   3   1        669.99        649.41       218.96 o
 -18   3   1        522.32        498.85       202.73 o
 -17   3   1       2334.59       2338.54       224.06 o
 -16   3   1        283.86        367.70       155.47 o
 -15   3   1        369.50        413.34       166.24 o
 -14   3   1        285.81        329.05       130.56 o
 -13   3   1       8307.41       7681.36       269.79 o
 -12   3   1          0.52         10.59       140.21 o
 -11   3   1       2713.00       2805.68       178.34 o
 -10   3   1        320.37        267.56       103.69 o
  -9   3   1       5433.92       5184.27       190.78 o
  -8   3   1        471.92        353.54        98.09 o
  -7   3   1      15509.87      15025.14       258.11 o
  -6   3   1        725.47        693.63        90.33 o
  -5   3   1       2048.77       2015.15        86.72 o
  -4   3   1       6304.94       5742.04        96.12 o
  -3   3   1      12428.02      11582.36       120.99 o
  -2   3   1       2721.17       2567.76        39.55 o
  -1   3   1       2603.18       2421.49        30.98 o
   0   3   1        270.20        270.49        17.42 o
   1   3   1       4231.29       3900.46        56.74 o
   2   3   1       4394.32       4318.10        47.54 o
   3   3   1       5439.37       5034.50        80.88 o
   4   3   1       3640.60       3623.40        76.64 o
   5   3   1         70.60        127.28        76.38 o
   6   3   1         23.93         25.17        81.10 o
   7   3   1       4278.23       4359.57       157.08 o
   8   3   1        422.30        372.25       106.70 o
   9   3   1        943.84       1025.34       129.15 o
  10   3   1          5.33         23.45       106.60 o
  11   3   1       1077.92        984.81       149.77 o
  12   3   1         63.47         69.11       138.36 o
  13   3   1       7538.42       8105.66       278.22 o
  14   3   1        414.59        422.63       136.91 o
  15   3   1        169.45        295.09       161.08 o
  16   3   1         90.52        -73.77       145.40 o
  17   3   1        280.01        366.17       177.59 o
  18   3   1        138.85         -9.91       190.56 o
  19   3   1         54.67        156.35       207.13 o
 -19   4   1         60.50         32.58       207.80 o
 -18   4   1       1129.64       1200.66       217.48 o
 -17   4   1       1416.86       1553.92       204.79 o
 -16   4   1         48.92         47.53       165.43 o
 -15   4   1       3294.63       3132.79       225.46 o
 -14   4   1       3779.19       3665.35       215.57 o
 -13   4   1        457.88        507.74       132.07 o
 -12   4   1         14.32         81.73       126.78 o
 -11   4   1       1556.99       1802.21       171.74 o
 -10   4   1        890.99        893.93       131.24 o
  -9   4   1         11.10         69.41        97.39 o
  -8   4   1       8135.01       7393.42       215.90 o
  -7   4   1         40.16        131.58        90.86 o
  -6   4   1        808.01        683.42        65.43 o
  -5   4   1       2875.61       2651.82       123.73 o
  -4   4   1       8885.04       8747.86        85.56 o
  -3   4   1        559.91        624.45        31.65 o
  -2   4   1       2616.56       2423.73        61.06 o
  -1   4   1      10160.79       9391.31        63.50 o
   0   4   1       4980.72       4965.45        47.53 o
   1   4   1        869.50        765.24        24.11 o
   2   4   1       4212.60       2997.99       306.25 o
   3   4   1       5393.81       5635.05       160.42 o
   4   4   1      13055.39      12721.22       136.54 o
   5   4   1      10966.53      10736.05       136.11 o
   6   4   1       1461.34       1429.35        72.63 o
   7   4   1        481.63        535.01        95.58 o
   8   4   1       9920.84       9735.53       241.71 o
   9   4   1       1634.89       1567.81       132.41 o
  10   4   1        297.47        280.92       117.43 o
  11   4   1        791.09        797.78       151.72 o
  12   4   1       3200.49       3227.67       190.50 o
  13   4   1        754.23        508.09       136.08 o
  14   4   1       1628.47       1482.92       169.48 o
  15   4   1          9.23        -50.16       155.60 o
  16   4   1        555.27        552.17       186.93 o
  17   4   1          3.04         -7.56       165.06 o
  18   4   1       1314.76       1426.37       225.12 o
  19   4   1        326.26        509.03       216.55 o
 -18   5   1         54.03         81.86       199.76 o
 -17   5   1         18.71          3.56       162.53 o
 -16   5   1        523.36        430.63       181.56 o
 -15   5   1        213.74        283.72       168.39 o
 -14   5   1        605.72        570.04       166.24 o
 -13   5   1        372.44        447.27       156.70 o
 -12   5   1         56.85        -13.89       136.01 o
 -11   5   1       2850.60       2802.34       191.26 o
 -10   5   1       2376.35       2220.81       163.82 o
  -9   5   1        377.38        380.19       114.35 o
  -8   5   1        447.25        428.42       123.28 o
  -7   5   1       4420.48       4697.86       106.51 o
  -6   5   1       3392.91       3160.16        70.21 o
  -5   5   1          0.41         13.26        34.81 o
  -4   5   1       4988.00       4834.48        70.10 o
  -3   5   1       2599.17       2401.03        50.31 o
  -2   5   1        132.77        125.72        26.50 o
  -1   5   1       2200.20       2076.53        59.64 o
   0   5   1       5419.73       4934.76       256.87 o
   1   5   1        426.00        519.69        28.18 o
   2   5   1        183.88        156.36        32.48 o
   3   5   1       4794.15       4767.23       157.69 o
   4   5   1        794.70        582.57        56.34 o
   5   5   1       2114.70       2247.32       106.03 o
   6   5   1       4859.37       4385.82       103.39 o
   7   5   1        873.89        871.60        71.02 o
   8   5   1        764.51        755.58        78.12 o
   9   5   1       1290.75       1196.94        88.11 o
  10   5   1       3224.96       3027.71       180.41 o
  11   5   1       1192.79       1220.41       154.18 o
  12   5   1        972.97        753.32       156.72 o
  13   5   1        666.17        642.07       162.99 o
  14   5   1        522.75        545.73       169.63 o
  15   5   1       3233.09       3251.74       245.86 o
  16   5   1       1889.38       1903.03       222.78 o
  17   5   1        196.76        110.67       163.67 o
  18   5   1         71.76        -28.54       198.28 o
 -17   6   1       2838.44       2532.10       253.79 o
 -16   6   1        121.78        173.81       163.68 o
 -15   6   1       4081.89       3996.02       246.27 o
 -14   6   1        238.10        207.35       143.34 o
 -13   6   1        295.06        133.72       136.47 o
 -12   6   1        308.20        346.38       156.72 o
 -11   6   1       1340.43       1356.43       154.95 o
 -10   6   1         20.84          7.61        69.78 o
  -9   6   1        723.16        814.48        80.66 o
  -8   6   1         40.99         45.67        60.72 o
  -7   6   1      11373.19      11142.30       242.75 o
  -6   6   1         86.54        129.74        43.45 o
  -5   6   1      27745.78      26965.11       283.01 o
  -4   6   1        112.15        177.11        37.45 o
  -3   6   1          3.72         53.77        30.42 o
  -2   6   1        767.48        779.94        37.05 o
  -1   6   1      17268.35      16630.74       194.12 o
   0   6   1       1682.06       1834.10        73.96 o
   1   6   1      15115.68      14514.87       168.83 o
   2   6   1        517.01        484.22        38.86 o
   3   6   1       1285.83       1371.32       210.60 o
   4   6   1       1252.89       1272.43        70.42 o
   5   6   1      18430.49      18432.16       190.73 o
   6   6   1         10.87         72.87        56.65 o
   7   6   1       2103.16       2179.60        92.73 o
   8   6   1       1656.07       1564.12       154.49 o
   9   6   1       4763.25       5029.65       135.86 o
  10   6   1        747.38        736.76        87.23 o
  11   6   1      13432.05      13144.49       239.88 o
  12   6   1        461.68        526.99        93.47 o
  13   6   1       1371.98       1384.41       111.52 o
  14   6   1        318.90        304.04        96.45 o
  15   6   1       1907.82       1749.73       131.22 o
  16   6   1        364.70        369.72       173.74 o
  17   6   1       1540.17       1328.08       218.56 o
 -16   7   1         83.68         98.76       177.47 o
 -15   7   1        898.09        981.65       199.85 o
 -14   7   1        508.76        287.34       168.64 o
 -13   7   1       3593.73       3896.75       238.00 o
 -12   7   1          2.25        -50.54       148.93 o
 -11   7   1        141.61        133.78       143.71 o
 -10   7   1        223.35        302.16       147.85 o
  -9   7   1        708.09        779.58       146.21 o
  -8   7   1        176.00        248.20       131.40 o
  -7   7   1         89.90         84.51       132.27 o
  -6   7   1        186.89        118.75       120.71 o
  -5   7   1       7403.55       6653.28       142.25 o
  -4   7   1          1.27        226.49       117.63 o
  -3   7   1      16581.59      16452.80       193.58 o
  -2   7   1         20.44         43.75        32.38 o
  -1   7   1       4602.98       4171.60       247.29 o
   0   7   1        119.94        183.44        28.47 o
   1   7   1       2510.65       2401.46        63.23 o
   2   7   1        410.58        381.13        57.16 o
   3   7   1       8119.24       8231.65       136.77 o
   4   7   1        633.01        505.47        65.16 o
   5   7   1          0.69         70.86        59.08 o
   6   7   1        149.39        264.66        62.62 o
   7   7   1      10774.96      10916.77       269.21 o
   8   7   1        376.98        270.51        72.00 o
   9   7   1       4835.54       4995.61       232.39 o
  10   7   1        488.89        407.24       154.97 o
  11   7   1          1.64         67.29       139.33 o
  12   7   1        151.29         95.75       157.23 o
  13   7   1       1561.68       1389.03       184.50 o
  14   7   1         96.92        -31.90       163.37 o
  15   7   1        516.30        414.13       182.59 o
  16   7   1        170.00        121.29       180.10 o
 -15   8   1        214.80        258.41       175.69 o
 -14   8   1       2007.48       1983.77       216.91 o
 -13   8   1         80.10        170.62       173.14 o
 -12   8   1         80.42         44.79       163.42 o
 -11   8   1        123.86        -10.07       142.51 o
 -10   8   1          0.47         77.54       150.19 o
  -9   8   1        205.15        250.54       132.01 o
  -8   8   1         20.88        120.79       134.16 o
  -7   8   1       1812.26       1803.46       174.89 o
  -6   8   1         15.81         87.54       127.49 o
  -5   8   1         69.18         58.70        66.15 o
  -4   8   1        602.92        608.94        71.10 o
  -3   8   1       8957.95       8840.40       370.33 o
  -2   8   1        382.58        373.77        64.68 o
  -1   8   1         74.68         54.57        56.27 o
   0   8   1        610.36        590.96        91.72 o
   1   8   1        115.62         84.42       133.71 o
   2   8   1        463.98        419.93       132.72 o
   3   8   1       1007.75        917.13       141.83 o
   4   8   1       2268.29       2323.29       180.27 o
   5   8   1        826.88        872.79       142.06 o
   6   8   1        332.55        350.49       121.56 o
   7   8   1         37.94         32.63       117.25 o
   8   8   1        303.40        294.79       132.04 o
   9   8   1        402.06        420.35       142.83 o
  10   8   1        118.13        232.11       157.40 o
  11   8   1        385.72        327.98       147.56 o
  12   8   1         15.89        -19.45       170.76 o
  13   8   1         54.31        146.29       176.71 o
  14   8   1        582.77        356.17       171.96 o
  15   8   1        101.91        218.95       177.71 o
 -13   9   1       3075.85       2859.09       248.70 o
 -12   9   1         39.90        104.48       158.03 o
 -11   9   1        480.56        498.16       184.28 o
 -10   9   1         25.68         58.32       165.50 o
  -9   9   1       1558.20       1366.02       176.03 o
  -8   9   1         26.55         63.08       152.54 o
  -7   9   1       2131.86       2160.94       200.19 o
  -6   9   1         12.56         40.12       126.24 o
  -5   9   1       2129.51       2131.10       177.14 o
  -4   9   1         82.26         92.96       138.84 o
  -3   9   1       4733.38       4627.94       236.43 o
  -2   9   1        457.75        448.01       152.57 o
  -1   9   1       1370.17       1229.57       165.48 o
   0   9   1        188.20        215.70        91.34 o
   1   9   1         52.70        -16.73       121.17 o
   2   9   1         21.13         72.63       118.30 o
   3   9   1       2217.59       2180.25       176.65 o
   4   9   1       2411.24       2377.07       184.50 o
   5   9   1        972.14        723.58       153.22 o
   6   9   1        465.60        350.25       153.19 o
   7   9   1       1926.15       1863.87       196.85 o
   8   9   1        538.77        459.89       146.42 o
   9   9   1       5380.81       5498.60       276.72 o
  10   9   1        103.39        199.30       165.32 o
  11   9   1        256.12        172.31       179.51 o
  12   9   1        217.49        284.13       167.89 o
  13   9   1       2818.12       2785.02       236.93 o
 -11  10   1        648.19        838.14       193.25 o
 -10  10   1          0.73         -8.10       181.05 o
  -9  10   1       2003.73       1940.48       219.64 o
  -8  10   1        876.06        845.53       172.81 o
  -7  10   1        155.23         52.57       165.91 o
  -6  10   1         53.27        170.74       141.74 o
  -5  10   1        309.50        378.65       165.58 o
  -4  10   1        168.34        223.16       137.68 o
  -3  10   1          2.10         91.73       163.05 o
  -2  10   1       3954.30       4076.04       228.32 o
  -1  10   1       3460.13       3535.69       160.19 o
   0  10   1       1090.63        995.20       122.18 o
   1  10   1       3023.79       3311.85       153.08 o
   2  10   1        624.99        885.18       180.81 o
   3  10   1        166.57        246.48       137.66 o
   4  10   1        767.95        921.11       179.16 o
   5  10   1       1087.38        956.47       170.03 o
   6  10   1        107.46         81.12       156.40 o
   7  10   1         71.39        226.82       159.69 o
   8  10   1        529.96        611.46       183.28 o
   9  10   1       1636.39       1423.90       194.70 o
  10  10   1         16.87         99.29       180.55 o
  11  10   1       1787.80       1544.31       228.92 o
  -8  11   1         19.99        -80.05       160.24 o
  -7  11   1        213.12        154.97       165.35 o
  -6  11   1       1748.26       1870.73       218.08 o
  -5  11   1         94.25        248.98       175.37 o
  -4  11   1        400.58        274.57       161.62 o
  -3  11   1        353.13        247.08       154.59 o
  -2  11   1        354.16        370.72       123.07 o
  -1  11   1         94.95        110.44       121.74 o
   0  11   1       4520.05       4878.80       250.23 o
   1  11   1         32.36         59.16       110.74 o
   2  11   1       1076.35       1147.59       132.18 o
   3  11   1         32.25        -23.51       170.39 o
   4  11   1        375.41        483.45       182.53 o
   5  11   1          0.73         54.49       147.23 o
   6  11   1       1504.69       1406.83       200.71 o
   7  11   1        128.64        227.95       186.83 o
   8  11   1        344.02        568.11       199.29 o
  -3  12   1          3.57         80.72       177.12 o
  -2  12   1        435.53        271.80       137.96 o
  -1  12   1       1405.79       1328.60       154.34 o
   0  12   1         57.91        155.31       125.44 o
   1  12   1        805.28        756.42       132.55 o
   2  12   1       1199.84       1147.12       147.23 o
   3  12   1         16.50        -35.84       167.22 o
 -20   0   2       2229.93       2865.29       273.87 o
 -19   0   2        628.05        611.97       190.11 o
 -18   0   2       1243.79       1354.68       204.26 o
 -17   0   2        268.33        230.93       180.06 o
 -16   0   2       5034.85       6540.73       278.89 o
 -15   0   2        231.86        251.38       155.12 o
 -14   0   2        375.02        426.31       156.17 o
 -13   0   2       2272.25       2433.37       176.23 o
 -12   0   2       2198.03       2473.74       179.56 o
 -11   0   2       3577.52       3681.51       186.75 o
 -10   0   2      24265.16      26571.25       373.20 o
  -9   0   2       7271.47       8158.40       208.46 o
  -8   0   2       8023.79       8491.91       199.51 o
  -7   0   2          2.42         31.02        82.47 o
  -6   0   2      38391.61      40804.45       343.44 o
  -5   0   2         54.97         66.39        59.26 o
  -4   0   2      15325.99      16351.16       170.52 o
  -3   0   2      17452.04      19138.80       174.53 o
  -2   0   2       1532.25       1921.65        75.44 o
  -1   0   2       8545.65       7956.88       209.20 o
   0   0   2      70004.85      65692.05      6466.26 o
   1   0   2        505.49        715.83        45.28 o
   2   0   2         21.62         81.11        36.70 o
   3   0   2      19292.93      21848.97       129.70 o
   4   0   2      72869.90      78131.76      1552.64 o
   5   0   2        870.70        906.35        78.58 o
   6   0   2      18741.30      19596.63       248.90 o
   7   0   2        118.44        131.20        81.19 o
   8   0   2       5478.78       5764.38       173.37 o
   9   0   2       5310.99       5916.15       187.03 o
  10   0   2       9363.39       8896.28       238.98 o
  11   0   2        403.21        415.69       138.60 o
  12   0   2       9376.55      10152.12       283.97 o
  13   0   2        413.87        279.22       133.54 o
  14   0   2       1493.36       1580.29       180.88 o
  15   0   2        284.59        457.48       156.81 o
  16   0   2       1894.24       1856.32       196.32 o
  17   0   2        910.88        934.68       196.85 o
  18   0   2          2.95         12.64       162.75 o
  19   0   2        376.27        385.99       201.38 o
  20   0   2        674.14        787.18       215.11 o
 -20   1   2        404.30        531.53       153.80 o
 -19   1   2         18.97        -28.11       132.69 o
 -18   1   2        249.54        260.12       128.48 o
 -17   1   2        663.98        559.34       121.04 o
 -16   1   2         27.48         -2.71       103.00 o
 -15   1   2        646.09        759.13       114.73 o
 -14   1   2       3878.51       4511.40       256.76 o
 -13   1   2         10.81         20.38        99.39 o
 -12   1   2        580.08        653.82        94.23 o
 -11   1   2        975.77        897.09       111.59 o
 -10   1   2       7895.51       8618.96       163.45 o
  -9   1   2       4178.21       4732.73       123.68 o
  -8   1   2       9554.68      10052.77       243.35 o
  -7   1   2        694.43        849.00       127.38 o
  -6   1   2       6966.41       7840.26       117.74 o
  -5   1   2         52.45         46.15        37.71 o
  -4   1   2      37395.43      40395.00       461.69 o
  -3   1   2       4568.38       4805.32       103.32 o
  -2   1   2       9661.67       9872.29        72.67 o
  -1   1   2       1125.26       1174.21        25.12 o
   0   1   2        976.61       1042.09        36.82 o
   1   1   2       2375.72       2645.74        31.52 o
   2   1   2      10347.78      11119.30       109.78 o
   3   1   2      23291.67      25363.65       120.59 o
   4   1   2      12422.44      13630.88       124.14 o
   5   1   2        940.51        970.33        55.80 o
   6   1   2          3.93         -1.24        45.60 o
   7   1   2        738.81        703.73        63.24 o
   8   1   2      12451.63      13798.35       176.70 o
   9   1   2       1029.54       1267.07        88.05 o
  10   1   2       2448.08       2515.06       107.58 o
  11   1   2       3693.43       3821.31       131.79 o
  12   1   2        274.95        223.93        95.88 o
  13   1   2        409.65        373.28        95.59 o
  14   1   2        407.02        453.18       103.76 o
  15   1   2          2.87         63.23       103.74 o
  16   1   2        495.45        581.13       120.84 o
  17   1   2        278.93        295.25       119.88 o
  18   1   2        807.65        856.75       142.59 o
  19   1   2        258.54        227.17       143.52 o
  20   1   2        223.22        207.30       136.36 o
 -20   2   2        758.61       1037.19       244.76 o
 -19   2   2       1422.11       1634.50       240.62 o
 -18   2   2        353.79        343.01       195.62 o
 -17   2   2          3.20        -10.03       168.89 o
 -16   2   2       1728.40       2045.42       198.77 o
 -15   2   2         90.91         87.22        97.24 o
 -14   2   2        220.57        267.65       105.63 o
 -13   2   2       1684.44       1689.29       115.77 o
 -12   2   2       1131.99       1186.47       106.03 o
 -11   2   2         35.98         43.50        75.00 o
 -10   2   2       1795.84       1980.22       104.51 o
  -9   2   2       5825.13       5915.32       163.39 o
  -8   2   2       6714.59       7366.32       194.34 o
  -7   2   2       1609.40       1652.31       112.85 o
  -6   2   2       1374.67       1551.26        70.83 o
  -5   2   2       1868.58       1889.01        65.53 o
  -4   2   2          3.69         29.72        43.83 o
  -3   2   2       6110.39       6234.18        83.64 o
  -2   2   2         37.20         54.87        28.90 o
  -1   2   2        865.36        837.91        35.57 o
   0   2   2        768.60        867.50        92.30 o
   1   2   2      12063.21      12746.17       114.33 o
   2   2   2       4189.80       4483.89       171.17 o
   3   2   2       8480.78       8349.33        99.71 o
   4   2   2       5452.13       5771.01       132.70 o
   5   2   2        714.02        937.94        86.57 o
   6   2   2       1532.75       1549.27       101.11 o
   7   2   2      14116.15      14707.07       242.92 o
   8   2   2        290.55        341.97        91.38 o
   9   2   2       6380.33       6665.28       204.26 o
  10   2   2       2589.34       2549.91       162.32 o
  11   2   2         40.43        151.84       118.51 o
  12   2   2         47.56         57.21        83.31 o
  13   2   2       1651.01       1759.58       170.15 o
  14   2   2        287.91        182.48       150.44 o
  15   2   2        428.34        459.89       163.00 o
  16   2   2        889.32        885.21       180.58 o
  17   2   2       1961.88       1997.32       216.26 o
  18   2   2         14.61        -10.02       177.62 o
  19   2   2        830.48       1008.26       220.28 o
 -19   3   2          4.87         11.10       178.67 o
 -18   3   2       1071.45       1364.28       197.32 o
 -17   3   2         31.64        -49.84       162.70 o
 -16   3   2        435.62        716.18       182.70 o
 -15   3   2        141.36        134.09       139.00 o
 -14   3   2       7009.86       8075.61       289.47 o
 -13   3   2        152.09        124.88       121.88 o
 -12   3   2      10291.16      11039.14       293.45 o
 -11   3   2        269.24        378.88       116.57 o
 -10   3   2         52.80        109.45       114.15 o
  -9   3   2        273.70        241.87        92.43 o
  -8   3   2       7151.95       7205.34       194.54 o
  -7   3   2       3748.44       3830.60       102.19 o
  -6   3   2       1764.25       1839.22       144.71 o
  -5   3   2       1997.64       2249.96        75.80 o
  -4   3   2       8416.75       7976.19       221.40 o
  -3   3   2       1988.70       1966.90       128.30 o
  -2   3   2       7980.19       7373.24        97.22 o
  -1   3   2       1378.96       1258.90        50.14 o
   0   3   2       2448.36       2482.71        44.54 o
   1   3   2       2365.00       2353.46        92.75 o
   2   3   2       4947.15       4604.32        59.92 o
   3   3   2       9960.41      10706.53       117.64 o
   4   3   2        231.18        141.47        45.07 o
   5   3   2       1328.43       1359.45        65.99 o
   6   3   2      11548.73      12009.62       223.65 o
   7   3   2       4712.73       5250.40       169.80 o
   8   3   2      33489.79      35434.80       413.17 o
   9   3   2       2122.42       2313.45       156.83 o
  10   3   2       1359.04       1250.88       133.94 o
  11   3   2        356.08        363.38       132.67 o
  12   3   2       2153.42       2058.06       176.86 o
  13   3   2       1723.48       1703.27       173.11 o
  14   3   2        665.32        632.31       153.64 o
  15   3   2          1.67         48.52       159.10 o
  16   3   2        132.31         45.84       162.06 o
  17   3   2          4.87        102.75       158.99 o
  18   3   2       1359.42       1608.65       220.71 o
  19   3   2        290.39        249.06       210.39 o
 -19   4   2         64.31        -20.53       197.18 o
 -18   4   2        293.23        470.05       182.23 o
 -17   4   2       1788.52       1657.85       224.42 o
 -16   4   2       4389.54       4672.74       253.98 o
 -15   4   2        364.29        380.96       164.66 o
 -14   4   2        284.46        328.18       158.17 o
 -13   4   2       5715.56       6215.30       257.67 o
 -12   4   2         12.68         16.39       139.47 o
 -11   4   2        485.47        500.11       134.51 o
 -10   4   2       1395.85       1382.39       154.80 o
  -9   4   2       1785.02       1590.68       143.86 o
  -8   4   2         73.31         29.74       104.57 o
  -7   4   2      15412.26      16053.97       239.71 o
  -6   4   2       1807.76       1714.55        79.87 o
  -5   4   2       4006.87       4266.38       100.81 o
  -4   4   2      18901.34      20258.03       241.13 o
  -3   4   2      10441.99       9658.35       132.42 o
  -2   4   2        116.89        125.41        44.80 o
  -1   4   2      10394.49       9846.36       224.99 o
   0   4   2        670.75        593.07        27.36 o
   1   4   2        332.62        340.93        29.05 o
   2   4   2       1757.71       2013.22        47.78 o
   3   4   2      26215.46      27678.40       199.02 o
   4   4   2        291.25        422.89        49.28 o
   5   4   2       1302.32       1321.28        68.36 o
   6   4   2       1271.64       1315.77        73.36 o
   7   4   2       4968.02       5027.19       116.84 o
   8   4   2        148.02        139.23       110.44 o
   9   4   2      13586.31      14491.24       300.25 o
  10   4   2       2869.43       2806.22       173.75 o
  11   4   2        101.60        150.94       134.54 o
  12   4   2       6681.43       7090.45       260.50 o
  13   4   2        120.64        146.86       131.37 o
  14   4   2        797.25        737.19       165.32 o
  15   4   2        121.57        -12.21       163.81 o
  17   4   2        167.19        135.47       182.64 o
  18   4   2          3.65         62.42       174.05 o
  19   4   2       2863.26       3066.60       288.33 o
 -18   5   2          1.71         -7.32       185.56 o
 -17   5   2       2856.54       3180.68       260.53 o
 -16   5   2          7.82         49.15       153.37 o
 -15   5   2       2100.71       2610.15       220.68 o
 -14   5   2        485.14        568.82       164.32 o
 -13   5   2       1145.09       1109.83       170.55 o
 -12   5   2        156.64        134.21       124.73 o
 -11   5   2       2387.76       2517.72       192.24 o
 -10   5   2         34.58         60.25       121.82 o
  -9   5   2       2123.46       1928.97       154.09 o
  -8   5   2         53.86        159.24       123.66 o
  -7   5   2       2535.76       2305.62        98.05 o
  -6   5   2        306.57        276.94        40.86 o
  -5   5   2       6932.85       6245.67        79.64 o
  -4   5   2       2249.26       2093.75        78.45 o
  -3   5   2        930.93        878.96        37.60 o
  -2   5   2       3788.01       4018.44       124.50 o
  -1   5   2      17799.45      16819.62       265.91 o
   0   5   2      11927.06      12412.68       468.11 o
   1   5   2      13936.01      13315.20       122.51 o
   2   5   2        473.69        336.05        83.40 o
   3   5   2       3403.80       3466.25       290.87 o
   4   5   2       2362.60       2582.05       116.48 o
   5   5   2      17505.97      16935.04       182.05 o
   6   5   2        294.79        360.31        64.10 o
   7   5   2       3679.55       3668.81       108.20 o
   8   5   2         62.59        117.37        72.27 o
   9   5   2        725.47        778.00        81.64 o
  10   5   2        536.96        486.22        83.10 o
  11   5   2       5579.30       5671.84       378.90 o
  12   5   2       1827.91       1978.10       174.42 o
  13   5   2         46.88          9.21       150.60 o
  14   5   2        535.06        544.50       174.04 o
  15   5   2       2964.00       2990.80       237.59 o
  16   5   2        974.44        897.48       187.17 o
  17   5   2       1209.78       1383.40       213.03 o
  18   5   2         63.86        -92.16       203.87 o
 -17   6   2         70.35         29.91       192.12 o
 -16   6   2         20.16         38.44       186.13 o
 -15   6   2          0.85         -0.72       167.57 o
 -14   6   2         80.34        -37.05       159.23 o
 -13   6   2          4.35        -69.52       149.39 o
 -12   6   2         81.16         82.84       146.88 o
 -11   6   2        495.44        563.58       140.26 o
 -10   6   2         95.93        190.67       123.34 o
  -9   6   2        561.06        518.51        89.07 o
  -8   6   2          0.46         54.98        54.86 o
  -7   6   2        173.05        168.29        45.50 o
  -6   6   2       1096.66       1400.59        71.80 o
  -5   6   2       1176.61       1275.36        57.91 o
  -4   6   2        315.20        402.73        32.45 o
  -3   6   2       1730.48       1614.99        83.07 o
  -2   6   2        405.32        386.49        37.01 o
  -1   6   2        282.37        332.26        39.80 o
   0   6   2       2399.89       2110.96       217.88 o
   1   6   2       2100.82       2193.96        74.20 o
   2   6   2        342.16        403.49        56.31 o
   3   6   2       1925.23       2049.03       102.59 o
   4   6   2       1607.99       1859.18        80.83 o
   5   6   2         60.92        199.55        63.92 o
   6   6   2       2507.80       2819.35       101.53 o
   7   6   2        222.59        249.54        92.88 o
   8   6   2        578.15        592.81        93.63 o
   9   6   2         79.83        126.96        74.34 o
  10   6   2        435.48        421.46        80.93 o
  11   6   2        429.87        480.01        88.49 o
  12   6   2        317.35        391.94        93.24 o
  13   6   2        951.11        866.59       138.98 o
  14   6   2        526.92        572.19       107.70 o
  15   6   2         18.94         17.09       101.97 o
  16   6   2          1.32          9.02       109.46 o
  17   6   2          1.06        -61.64       191.83 o
 -16   7   2        129.27        209.94       181.55 o
 -15   7   2       2137.44       2445.21       224.66 o
 -14   7   2        355.80        452.01       162.57 o
 -13   7   2          1.92          7.09       160.67 o
 -12   7   2          2.22         16.59       154.97 o
 -11   7   2       2242.60       2253.06       184.14 o
 -10   7   2         16.97         30.89       141.46 o
  -9   7   2       3466.98       3542.07       211.59 o
  -8   7   2         12.69         -9.53       132.35 o
  -7   7   2        383.09        367.22        79.83 o
  -6   7   2       1935.46       2015.31       104.94 o
  -5   7   2       5512.40       5803.85       153.01 o
  -4   7   2       1518.41       1611.02        87.78 o
  -3   7   2        888.78        984.17        74.85 o
  -2   7   2          0.92         40.11        61.87 o
  -1   7   2       5670.80       5624.60       295.13 o
   0   7   2       4376.49       3701.52       433.90 o
   1   7   2       2503.53       2765.06        91.60 o
   2   7   2         98.17        207.41        61.03 o
   3   7   2       2574.61       2380.41        91.03 o
   4   7   2        901.25       1090.98        79.25 o
   5   7   2       9838.32       9403.82       273.04 o
   6   7   2        570.17        618.06        74.62 o
   7   7   2       1161.63       1426.14        87.18 o
   8   7   2       1185.48       1267.20        92.73 o
   9   7   2       1043.60       1038.59        90.17 o
  10   7   2        304.96        466.86        86.40 o
  11   7   2       3064.49       3117.63       207.70 o
  12   7   2        393.54        487.57       170.66 o
  13   7   2          0.48         85.78       170.95 o
  14   7   2          0.58         62.88       156.80 o
  15   7   2       1271.98       1195.06       194.36 o
  16   7   2          2.05         24.39       173.53 o
 -15   8   2        910.76        857.38       212.63 o
 -14   8   2         32.82         29.56       189.30 o
 -13   8   2       7120.49       7652.54       331.10 o
 -12   8   2        297.24        445.25       172.42 o
 -11   8   2       1505.59       1699.63       183.43 o
 -10   8   2          2.82        103.20       150.83 o
  -9   8   2        896.51        901.58       162.73 o
  -8   8   2        105.25        167.08       127.04 o
  -7   8   2       5161.23       5414.10       298.58 o
  -6   8   2        224.47        249.01        73.20 o
  -5   8   2       1496.60       1409.47        87.38 o
  -4   8   2       5419.77       5631.04       137.26 o
  -3   8   2        540.92        725.65        79.96 o
  -2   8   2       1246.28       1230.03        83.13 o
  -1   8   2         65.31        136.82        60.69 o
   0   8   2          1.39         30.66        55.29 o
   1   8   2        649.08        676.69        70.06 o
   2   8   2          7.72         10.43       130.51 o
   3   8   2      14794.65      15759.09       350.79 o
   4   8   2       3158.02       3548.75       195.42 o
   5   8   2         71.79         26.03       127.19 o
   6   8   2          1.76         44.86       132.55 o
   7   8   2       4097.44       4625.87       228.49 o
   8   8   2        684.65        870.76       165.66 o
   9   8   2       4781.08       4970.22       256.86 o
  10   8   2       1029.20        963.86       172.27 o
  11   8   2        482.23        378.15       169.65 o
  12   8   2        297.59        325.50       163.12 o
  13   8   2       2613.01       2606.23       242.80 o
  14   8   2         43.47        163.74       195.24 o
  15   8   2        626.23        676.16       213.88 o
 -13   9   2        233.26        195.69       171.40 o
 -12   9   2        183.15        119.65       170.44 o
 -11   9   2        102.30        261.40       175.45 o
 -10   9   2        103.57        132.67       150.90 o
  -9   9   2        385.68        487.01       169.08 o
  -8   9   2       1076.61       1200.70       170.99 o
  -7   9   2       4198.72       3934.09       237.41 o
  -6   9   2         88.43        130.81       141.09 o
  -5   9   2       1962.99       1748.53       167.01 o
  -4   9   2       1115.72       1102.93       160.24 o
  -3   9   2        313.70        269.17       146.78 o
  -2   9   2       5682.31       5715.94       247.95 o
  -1   9   2       1189.97       1243.28       163.94 o
   0   9   2       2946.53       2897.40       413.05 o
   1   9   2        482.78        497.90       149.12 o
   2   9   2        588.34        787.93       158.86 o
   3   9   2         26.92        146.85       146.86 o
   4   9   2       1939.20       1889.01       187.43 o
   5   9   2        234.33        309.19       146.42 o
   6   9   2         11.76         34.72       132.04 o
   7   9   2       1854.77       1825.25       182.27 o
   8   9   2       1390.39       1374.42       187.27 o
   9   9   2        153.25        192.19       160.75 o
  10   9   2         69.52        152.06       158.72 o
  11   9   2        382.12        278.19       167.82 o
  12   9   2        284.07        444.18       193.69 o
  13   9   2         93.81        223.29       194.76 o
 -11  10   2        102.23          8.79       181.83 o
 -10  10   2        291.83        365.53       194.28 o
  -9  10   2       1629.18       1524.87       197.27 o
  -8  10   2         16.48         86.77       160.07 o
  -7  10   2        634.50        935.23       187.70 o
  -6  10   2       1318.22       1305.10       173.71 o
  -5  10   2        485.61        395.50       166.80 o
  -4  10   2        779.47        744.50       153.14 o
  -3  10   2       2746.52       3000.56       228.19 o
  -2  10   2       1221.24       1219.47       165.49 o
  -1  10   2         45.95        160.94       112.00 o
   0  10   2       3001.35       2942.98       236.42 o
   1  10   2       4322.43       4386.45       169.29 o
   2  10   2        308.83        199.67       137.82 o
   3  10   2        803.37        926.07       184.29 o
   4  10   2         59.95         43.55       136.91 o
   5  10   2          6.13        180.86       162.27 o
   6  10   2          6.67         56.76       150.54 o
   7  10   2        946.91        976.61       185.00 o
   8  10   2        925.14        835.59       187.86 o
   9  10   2        168.03        184.19       178.99 o
  10  10   2        244.77        352.06       166.78 o
  11  10   2         81.38         -6.94       179.66 o
  -8  11   2        207.27        239.49       168.84 o
  -7  11   2        491.04        510.28       192.21 o
  -6  11   2        189.85        184.50       182.51 o
  -5  11   2        704.25        881.90       188.57 o
  -4  11   2        215.60        320.67       155.39 o
  -3  11   2        280.90        309.41       157.48 o
  -2  11   2        445.86        424.96       114.62 o
  -1  11   2       2020.77       2330.24       194.97 o
   0  11   2        278.52        290.17       116.10 o
   1  11   2       1378.54       1399.54       198.97 o
   2  11   2         12.61        136.20       122.03 o
   3  11   2        781.84        672.22       177.02 o
   4  11   2         26.16        115.84       147.91 o
   5  11   2       2185.90       2209.06       225.80 o
   6  11   2        100.88        158.86       176.54 o
   7  11   2        848.59        924.96       184.89 o
   8  11   2        219.63        213.83       182.23 o
  -3  12   2         22.42        135.35       163.45 o
  -2  12   2        227.52        297.42       137.61 o
  -1  12   2        165.80        240.65       138.23 o
   0  12   2       3328.87       3788.97       192.50 o
   1  12   2         63.73         78.78       125.47 o
   2  12   2        555.73        664.68       145.29 o
 -20   1   3       1406.58       1491.83       168.52 o
 -19   1   3         10.81        -21.95       119.67 o
 -18   1   3       1951.55       2014.85       209.77 o
 -17   1   3         74.14         58.57       112.22 o
 -16   1   3       5387.06       5546.79       181.83 o
 -15   1   3        699.76        646.02       142.06 o
 -14   1   3       1318.14       1385.83       121.71 o
 -13   1   3        130.50        113.28       100.65 o
 -12   1   3       5104.27       4652.90       146.90 o
 -11   1   3        334.27        298.66        87.02 o
 -10   1   3      13000.46      12400.64       414.11 o
  -9   1   3       7556.30       7960.01       147.05 o
  -8   1   3        945.07       1074.06       146.66 o
  -7   1   3        177.66        185.77        41.76 o
  -6   1   3      10235.17       9094.50       164.82 o
  -5   1   3        616.73        497.70        42.53 o
  -4   1   3      15093.46      13761.59       101.68 o
  -3   1   3       6424.82       6563.29        52.24 o
  -2   1   3      11315.16      10658.66        94.15 o
  -1   1   3      10392.67      10011.04       118.78 o
   0   1   3      23115.05      22528.22       248.84 o
   1   1   3      11669.16      11482.75       118.44 o
   2   1   3      22956.27      23273.94       156.73 o
   3   1   3      11047.51      11760.15        85.36 o
   4   1   3       7985.68       7577.81       140.21 o
   5   1   3       7541.58       7226.87       103.89 o
   6   1   3       3908.36       3545.73        88.04 o
   7   1   3      15487.43      15541.62       173.37 o
   8   1   3       2673.13       2625.61        93.30 o
   9   1   3        421.82        469.06        71.06 o
  10   1   3       8886.89       8641.13       240.83 o
  11   1   3       2977.37       2745.97       119.70 o
  12   1   3       1444.66       1515.79       135.35 o
  13   1   3        122.84        114.00        89.73 o
  14   1   3       1147.14       1130.12       115.10 o
  15   1   3         69.30        135.05       104.43 o
  16   1   3       2764.63       2765.53       155.18 o
  17   1   3       1275.17       1155.51       133.37 o
  18   1   3          0.51         98.13       189.83 o
  19   1   3          3.95          3.53       132.23 o
 -20   2   3       1679.48       1651.68       235.06 o
 -19   2   3        115.46        168.80       184.23 o
 -18   2   3       1921.77       1946.02       229.86 o
 -17   2   3          0.04        137.63       173.50 o
 -16   2   3          8.51         24.83       110.75 o
 -15   2   3        748.91        672.70       112.79 o
 -14   2   3       7377.09       7589.21       192.55 o
 -13   2   3        537.64        616.71        98.53 o
 -12   2   3       9934.89       9627.50       319.86 o
 -11   2   3         80.63         43.42        79.67 o
 -10   2   3        712.92        657.44        79.09 o
  -9   2   3       1183.96       1036.24        79.33 o
  -8   2   3      13532.63      12231.47       164.12 o
  -7   2   3          1.53          1.55        55.94 o
  -6   2   3       1136.49        989.53        65.05 o
  -5   2   3        144.85        136.00        33.19 o
  -4   2   3       7771.38       6781.16       117.57 o
  -3   2   3         70.13         67.23        24.69 o
  -2   2   3      24455.19      22632.49       111.46 o
  -1   2   3         14.02         14.39        38.61 o
   0   2   3        416.29        417.04        28.20 o
   1   2   3        592.26        574.50        44.77 o
   2   2   3      12116.96      10412.39       156.04 o
   3   2   3       5724.30       5423.33        87.37 o
   4   2   3      13399.50      12515.12       132.37 o
   5   2   3        355.03        322.12        68.94 o
   6   2   3        434.63        369.83        79.35 o
   7   2   3      10876.74      10503.85       210.89 o
   8   2   3       4051.90       3700.45       149.84 o
   9   2   3       5895.64       5810.08       194.88 o
  10   2   3          5.96        -27.76       114.08 o
  11   2   3         11.40        -36.34       120.28 o
  12   2   3       4035.20       4108.43       202.99 o
  13   2   3       1266.17        996.50       152.35 o
  14   2   3       3905.65       3941.10       231.19 o
  15   2   3        126.36        186.14       162.18 o
  16   2   3         51.12         59.15       165.09 o
  17   2   3        414.38        433.31       184.01 o
  18   2   3       2054.51       2378.67       247.96 o
  19   2   3         17.77         35.35       201.13 o
 -19   3   3       1994.11       1796.46       223.50 o
 -18   3   3         13.84         12.64       179.04 o
 -17   3   3        754.95        889.54       197.55 o
 -16   3   3         91.01        114.40       166.57 o
 -15   3   3         62.44         74.81       129.01 o
 -14   3   3       3872.93       4361.82       234.71 o
 -13   3   3       3196.74       3116.88       199.54 o
 -12   3   3          3.88          0.35       115.18 o
 -11   3   3         28.02        -42.25       107.40 o
 -10   3   3        948.24       1031.53       136.84 o
  -9   3   3       2672.86       2334.39       137.15 o
  -8   3   3         18.94        -10.54        56.62 o
  -7   3   3       2928.39       2805.05        93.75 o
  -6   3   3        156.82        101.67        53.16 o
  -5   3   3        746.74        727.99        46.28 o
  -4   3   3       9708.70       9424.59       109.52 o
  -3   3   3       8030.29       7547.08        88.31 o
  -2   3   3        508.82        470.71        46.18 o
  -1   3   3          9.42         30.53        40.24 o
   0   3   3        571.43        394.17        56.16 o
   1   3   3        331.88        211.97        41.54 o
   2   3   3        155.25        139.92        42.12 o
   3   3   3       6329.94       5712.92        94.86 o
   4   3   3        897.89        997.15        59.28 o
   5   3   3       2501.62       2842.66        83.18 o
   6   3   3        824.02        724.84        62.56 o
   7   3   3       4508.60       4371.29       155.67 o
   8   3   3       3416.78       3492.58       160.16 o
   9   3   3       9242.74       9339.45       242.52 o
  10   3   3        629.51        708.38       122.30 o
  11   3   3       1592.78       1767.30       163.19 o
  12   3   3        262.11        216.18       130.72 o
  13   3   3        267.08        213.35       131.79 o
  14   3   3         63.23         75.85       141.84 o
  15   3   3          4.87        -36.95       156.10 o
  16   3   3        650.43        553.65       182.21 o
  17   3   3        731.36        590.71       177.88 o
  18   3   3        668.71        774.46       199.36 o
  19   3   3       2014.90       1916.78       249.28 o
 -19   4   3        987.56        916.28       204.69 o
 -18   4   3         15.98         -0.20       192.70 o
 -17   4   3       2353.98       2347.62       230.94 o
 -16   4   3        193.50        107.34       161.21 o
 -15   4   3       2315.22       2372.87       197.95 o
 -14   4   3       2238.74       2128.19       196.77 o
 -13   4   3        366.69        430.29       154.93 o
 -12   4   3       1067.93        937.05       161.53 o
 -11   4   3       1993.99       1794.00       156.53 o
 -10   4   3        360.20        371.39       135.97 o
  -9   4   3          5.16         29.35        77.14 o
  -8   4   3       3286.58       3008.58       107.62 o
  -7   4   3       6571.18       6490.98       132.58 o
  -6   4   3        429.28        508.55        66.22 o
  -5   4   3         79.68         37.11        29.12 o
  -4   4   3       3541.36       3132.13       164.80 o
  -3   4   3       1275.35       1774.78       179.42 o
  -2   4   3       2893.76       2738.40        75.19 o
  -1   4   3        785.37       1037.37        56.26 o
   0   4   3      17680.70      17037.75       124.47 o
   1   4   3       1761.57       1823.74        44.31 o
   2   4   3      20910.85      19697.60       550.55 o
   3   4   3       6273.36       6250.85       106.53 o
   4   4   3        422.77        235.99        52.02 o
   5   4   3       2956.00       2728.36        85.61 o
   6   4   3        244.28        173.63        58.29 o
   7   4   3         10.52         32.62        59.29 o
   8   4   3       4043.39       3953.77       179.30 o
   9   4   3       2574.84       2527.79       107.55 o
  10   4   3         96.00         86.22       112.51 o
  11   4   3        457.70        450.62       139.57 o
  12   4   3       8724.63       8257.29       277.36 o
  13   4   3         56.30         34.53       130.92 o
  14   4   3       1350.08       1345.27       184.20 o
  15   4   3        869.45        846.43       185.95 o
  16   4   3          9.96         28.04       156.25 o
  18   4   3        934.03        802.58       200.16 o
 -18   5   3        314.60        239.34       176.85 o
 -17   5   3        254.45        304.47       193.71 o
 -16   5   3        728.83        846.43       190.77 o
 -15   5   3        123.49         11.95       137.28 o
 -14   5   3        474.57        654.99       154.84 o
 -13   5   3        493.49        603.74       142.67 o
 -12   5   3        824.24        762.83       149.08 o
 -11   5   3        774.93        548.05       151.23 o
 -10   5   3          9.83        -51.48       127.84 o
  -9   5   3         82.03        151.42        79.30 o
  -8   5   3       1290.76       1225.07        94.88 o
  -7   5   3        780.06        745.48        79.69 o
  -6   5   3        931.08        797.03        74.16 o
  -5   5   3       1556.57       1582.03       103.30 o
  -4   5   3       1225.40        977.54        49.54 o
  -3   5   3       6677.23       6826.57       120.57 o
  -2   5   3       4573.79       5588.94       107.18 o
  -1   5   3        465.77        470.13        55.13 o
   0   5   3       5857.73       5402.26       921.77 o
   1   5   3        110.36         88.05        33.88 o
   2   5   3        510.43        405.62        37.71 o
   3   5   3       7894.96       7839.24       113.96 o
   4   5   3       2791.82       2692.50        88.73 o
   5   5   3        847.83        740.58        68.03 o
   6   5   3       7653.25       7578.57       140.91 o
   7   5   3        809.95        783.21        77.77 o
   8   5   3        829.59        809.37        85.31 o
   9   5   3       7023.91       6794.16       173.43 o
  10   5   3       1113.20       1108.04       117.64 o
  11   5   3        217.11        232.99        88.44 o
  12   5   3        395.43        469.88       104.84 o
  13   5   3         33.74         17.26        93.46 o
  14   5   3        663.05        615.12       112.41 o
  15   5   3         21.00         45.77       108.07 o
  16   5   3       1945.92       1811.60       329.63 o
  17   5   3        683.37        617.98       132.25 o
  18   5   3       1009.68        939.62       163.17 o
 -17   6   3       2717.21       3065.96       252.62 o
 -16   6   3        585.68        787.88       199.03 o
 -15   6   3       3211.51       3193.25       247.88 o
 -14   6   3         64.70         29.65       166.00 o
 -13   6   3        437.22        324.65       165.19 o
 -12   6   3       1202.24       1289.19       168.21 o
 -11   6   3       1142.42       1209.67       164.60 o
 -10   6   3       1406.04       1163.56       142.65 o
  -9   6   3        782.17        775.36        90.57 o
  -8   6   3         13.52         38.36        46.02 o
  -7   6   3       7967.20       7768.19       234.06 o
  -6   6   3       1025.92        938.04        44.01 o
  -5   6   3      18377.87      17059.18       143.10 o
  -4   6   3        103.72        300.52        78.13 o
  -3   6   3       2354.63       2373.78        91.05 o
  -2   6   3       5557.50       5440.44       115.40 o
  -1   6   3      10801.20      11805.36       157.48 o
   0   6   3       3959.89       3310.18       285.34 o
   1   6   3      10646.57      10260.04       361.17 o
   2   6   3        303.05        281.35        58.51 o
   3   6   3       6221.04       6090.16       133.61 o
   4   6   3        640.46        746.11       131.13 o
   5   6   3      20371.32      19846.14       307.76 o
   6   6   3        536.68        495.79        75.21 o
   7   6   3       2039.51       1964.55        97.72 o
   8   6   3       3754.98       3539.96       120.60 o
   9   6   3        861.81        922.07        87.69 o
  10   6   3        731.84        782.28        87.46 o
  11   6   3       5199.03       5325.58       157.77 o
  12   6   3         70.68         30.99        88.06 o
  13   6   3          8.83         49.75       120.96 o
  14   6   3         14.31         33.57        98.57 o
  15   6   3       1093.45       1162.51       194.79 o
  16   6   3        235.92        194.28       120.84 o
  17   6   3       1475.63       1352.89       146.11 o
 -16   7   3          3.53        -11.36       190.05 o
 -15   7   3        194.49        146.81       174.59 o
 -14   7   3       1033.48       1093.80       194.64 o
 -13   7   3       1421.77       1403.68       198.50 o
 -12   7   3        166.41        161.20       155.49 o
 -11   7   3        177.24         72.46       134.89 o
 -10   7   3        257.42        130.22       140.14 o
  -9   7   3       2041.40       2212.67       188.41 o
  -8   7   3        757.09        721.04        92.08 o
  -7   7   3       2779.40       2730.99       137.84 o
  -6   7   3         92.20        134.82        72.06 o
  -5   7   3        236.38        255.74        78.53 o
  -4   7   3       3515.77       3657.19       121.77 o
  -3   7   3       7878.99       8118.87       167.99 o
  -2   7   3       1482.56       1456.49        86.69 o
  -1   7   3         70.96         85.91        65.46 o
   0   7   3          6.37         39.36        60.48 o
   1   7   3         38.21         82.71        59.39 o
   2   7   3        502.45        519.04        67.19 o
   3   7   3       4715.23       4937.39       150.50 o
   4   7   3          3.71         -7.52        64.90 o
   5   7   3         17.27         66.85        64.15 o
   6   7   3       1465.04       1431.57        91.63 o
   7   7   3       5755.17       6081.66       148.88 o
   8   7   3         53.95         24.98        73.03 o
   9   7   3       5038.94       4894.62       144.40 o
  10   7   3        172.37        151.64        81.51 o
  11   7   3        240.74        250.26        88.45 o
  12   7   3        712.42        898.04       176.56 o
  13   7   3       1564.20       1393.54       203.05 o
  14   7   3         69.73        -42.84       171.25 o
  15   7   3        170.67        195.97       175.47 o
  16   7   3        206.28        303.73       200.29 o
 -15   8   3        501.58        639.98       209.74 o
 -14   8   3        145.01        184.02       181.81 o
 -13   8   3          7.73         47.16       172.65 o
 -12   8   3        285.79        242.90       154.03 o
 -11   8   3        147.39        144.82       154.74 o
 -10   8   3        339.23        154.92       152.08 o
  -9   8   3        631.69        694.49       157.11 o
  -8   8   3        448.90        479.54        84.90 o
  -7   8   3        113.88        226.91        77.84 o
  -6   8   3          0.11         30.42        68.85 o
  -5   8   3         92.53         59.89        67.10 o
  -4   8   3         99.07        234.16        73.46 o
  -3   8   3         28.15         15.32        64.50 o
  -2   8   3        582.75        680.17        77.56 o
  -1   8   3        497.95        704.08       173.77 o
   0   8   3       5967.27       5527.65       111.01 o
   1   8   3        954.09        846.22        78.17 o
   2   8   3        430.88        591.96        88.06 o
   3   8   3        450.66        379.82        70.84 o
   4   8   3          0.62        -11.34        62.33 o
   5   8   3       1389.98       1719.12       156.77 o
   6   8   3        226.76        216.80       134.59 o
   7   8   3        192.43        157.40       145.10 o
   8   8   3        903.37       1217.13       175.93 o
   9   8   3          3.61        -74.37       147.57 o
  10   8   3        202.08         88.25       139.26 o
  11   8   3        408.33        245.67       168.73 o
  12   8   3        860.88        815.00       175.49 o
  13   8   3        562.14        448.67       178.57 o
  14   8   3        147.09        110.71       183.80 o
  15   8   3        295.78        272.06       201.14 o
 -13   9   3       3586.37       3705.29       271.63 o
 -12   9   3        440.04        385.21       184.23 o
 -11   9   3        229.95         31.04       174.62 o
 -10   9   3          9.32         73.75       139.44 o
  -9   9   3       1368.53       1421.87       195.28 o
  -8   9   3          5.72        115.28       139.72 o
  -7   9   3       7153.24       6906.07       464.97 o
  -6   9   3          3.19         14.69        79.28 o
  -5   9   3       2035.04       1717.95       168.28 o
  -4   9   3       1308.30       1660.93       178.04 o
  -3   9   3       1497.77       1849.19       189.13 o
  -2   9   3        911.28        719.87       154.87 o
  -1   9   3        716.80        692.67       100.95 o
   0   9   3         25.34         19.63        89.38 o
   1   9   3       4486.03       4769.55       226.53 o
   2   9   3       1078.43       1165.88       156.32 o
   3   9   3       4301.16       4508.85       225.08 o
   4   9   3       1935.15       1846.86       173.70 o
   5   9   3        114.66        170.08       127.75 o
   6   9   3        492.90        370.73       147.19 o
   7   9   3       1397.88       1384.23       184.77 o
   8   9   3       3376.90       3265.56       233.91 o
   9   9   3       2141.54       2445.80       210.22 o
  10   9   3        799.43        652.36       183.42 o
  11   9   3        150.00        130.27       156.84 o
  12   9   3        140.93         23.07       174.92 o
  13   9   3        775.12        900.69       214.97 o
 -11  10   3        576.90        667.35       207.44 o
 -10  10   3          2.94         32.41       179.58 o
  -9  10   3        951.89        920.47       175.01 o
  -8  10   3       1367.94       1346.93       197.25 o
  -7  10   3         19.97        145.03       163.85 o
  -6  10   3        741.01        822.28       157.39 o
  -5  10   3       1284.50       1498.16       193.42 o
  -4  10   3        233.82        167.72       135.09 o
  -3  10   3        964.83        903.55       180.59 o
  -2  10   3       2783.89       2689.69       210.09 o
  -1  10   3         92.03        215.52       161.82 o
   0  10   3        743.66        770.12       119.66 o
   1  10   3        850.68       1012.83       114.57 o
   2  10   3        410.52        352.22       165.34 o
   3  10   3       1054.30       1023.77       169.88 o
   4  10   3       3741.57       3875.16       242.71 o
   5  10   3       4203.60       4216.62       248.38 o
   6  10   3        282.55        262.94       151.29 o
   7  10   3       2109.77       2274.35       219.60 o
   8  10   3        648.91        847.81       177.56 o
   9  10   3         18.36        -45.60       174.77 o
  10  10   3         39.20        131.25       179.13 o
  11  10   3       1992.05       1835.08       216.62 o
  -8  11   3         86.98         45.46       168.65 o
  -7  11   3         33.85         28.62       179.35 o
  -6  11   3       2283.12       2388.28       235.83 o
  -5  11   3        153.94        388.62       174.53 o
  -4  11   3       2174.12       2326.07       212.26 o
  -3  11   3        200.08         83.55       151.54 o
  -2  11   3        387.60        569.44       124.73 o
  -1  11   3        171.40        192.31       118.93 o
   0  11   3       2748.43       3114.30       168.97 o
   1  11   3        465.36        429.09       122.63 o
   2  11   3        308.53        362.96       112.71 o
   3  11   3         80.39         11.18       172.21 o
   4  11   3       2251.26       2381.19       228.94 o
   5  11   3         10.85        163.34       153.22 o
   6  11   3        632.52        394.24       180.94 o
   7  11   3         59.79        116.20       183.29 o
   8  11   3         77.67         99.59       173.74 o
  -3  12   3         75.72         34.06       193.15 o
  -2  12   3        683.52        713.14       138.67 o
  -1  12   3        834.35        805.88       135.40 o
   0  12   3          1.56        -13.10       174.28 o
   1  12   3         28.15         79.13       128.35 o
   2  12   3        155.78        189.84       190.17 o
 -20   0   4       1068.25       1100.30       218.85 o
 -19   0   4        195.23        147.88       173.75 o
 -18   0   4        723.18        774.98       197.29 o
 -17   0   4       2384.00       2714.44       221.10 o
 -16   0   4       2233.05       2813.43       211.57 o
 -15   0   4       2308.75       2643.80       212.32 o
 -14   0   4       1457.56       1473.94       177.05 o
 -13   0   4        125.67        122.13       121.37 o
 -12   0   4       6819.05       7106.49       244.81 o
 -11   0   4       1219.41       1440.73       152.15 o
 -10   0   4       9477.00       9073.88       234.32 o
  -9   0   4       1803.69       2028.11       131.31 o
  -8   0   4        129.31        214.61        80.69 o
  -7   0   4       1318.15       1278.48        65.31 o
  -6   0   4      26011.95      25219.31       189.44 o
  -5   0   4         70.32        142.26        46.62 o
  -4   0   4      85984.41      86099.83       999.02 o
  -3   0   4      45958.96      45649.30       722.10 o
  -2   0   4      41170.94      40154.02       534.65 o
  -1   0   4      21195.51      22133.18       240.26 o
   0   0   4      19957.92      22493.26       184.21 o
   1   0   4      13619.34      14007.11       184.56 o
   2   0   4      39174.78      40107.47       981.54 o
   3   0   4      71517.81      73749.16      1401.52 o
   4   0   4      33477.23      32920.20       262.09 o
   5   0   4      14898.72      15516.63       206.49 o
   6   0   4      17722.24      16934.94       235.52 o
   7   0   4        313.28        200.42        82.53 o
   8   0   4        607.17        688.79       103.21 o
   9   0   4        892.23        830.05       116.73 o
  10   0   4       8512.26       8931.80       242.43 o
  11   0   4       3732.33       3906.02       191.84 o
  12   0   4       8271.51       8401.11       263.71 o
  13   0   4        693.73        777.66       148.61 o
  14   0   4       4295.88       4531.08       239.79 o
  15   0   4       2344.01       2318.94       199.54 o
  16   0   4       4167.34       4235.38       245.07 o
  17   0   4       1134.53       1235.81       200.50 o
  18   0   4        423.75        439.03       190.46 o
  19   0   4        259.57        185.99       179.98 o
 -20   1   4         82.26        105.33       141.84 o
 -19   1   4        147.43         48.33       118.57 o
 -18   1   4        146.57        180.38       117.03 o
 -17   1   4         14.39         66.50       111.21 o
 -16   1   4         11.53          9.56        94.58 o
 -15   1   4        307.22        386.24       104.05 o
 -14   1   4        712.42        626.81       111.26 o
 -13   1   4       2073.86       2097.46       129.01 o
 -12   1   4        190.65        189.84        83.93 o
 -11   1   4        563.37        558.43        87.74 o
 -10   1   4       3412.53       3411.16       252.63 o
  -9   1   4       1349.18       1454.00        87.10 o
  -8   1   4      14031.15      14448.32       142.94 o
  -7   1   4       1623.71       1735.91        61.03 o
  -6   1   4       2034.76       2263.26        50.36 o
  -5   1   4      10674.09      10428.78       131.70 o
  -4   1   4      17553.46      18395.92       100.99 o
  -3   1   4       9965.11      10350.09       118.58 o
  -2   1   4       8624.87       8757.17       140.18 o
  -1   1   4         94.84         86.46        21.17 o
   0   1   4       2757.55       2751.35        70.01 o
   1   1   4       3530.87       3458.13        37.96 o
   2   1   4       9592.14      10257.85       209.51 o
   3   1   4      14729.10      15301.06       284.08 o
   4   1   4       1381.55       1281.33        73.27 o
   5   1   4       1319.08       1604.98        61.58 o
   6   1   4       1007.12        948.33        60.41 o
   7   1   4       1987.02       1820.01        77.99 o
   8   1   4       1740.70       1762.22        81.90 o
   9   1   4        784.82        764.44        78.08 o
  10   1   4        790.64        809.20       124.43 o
  11   1   4       1191.14       1167.14       103.04 o
  12   1   4        605.93        549.17        95.09 o
  13   1   4        811.54        827.65       102.88 o
  14   1   4       1639.95       1558.37       124.67 o
  15   1   4         91.34        122.83       105.44 o
  16   1   4         99.88         79.38       109.62 o
  17   1   4        285.06        320.89       116.31 o
  18   1   4        811.27        662.07       137.58 o
  19   1   4        425.24        293.18       197.89 o
 -20   2   4        527.11        577.48       204.93 o
 -19   2   4        794.25        902.01       196.61 o
 -18   2   4        447.34        474.91       187.49 o
 -17   2   4         35.92         72.56       168.90 o
 -16   2   4       1532.79       1629.23       188.74 o
 -15   2   4       1067.60       1077.48       116.33 o
 -14   2   4          4.63        -29.03        95.36 o
 -13   2   4       1103.77       1070.71       107.06 o
 -12   2   4       5915.21       6152.18       164.25 o
 -11   2   4         74.38         13.11        78.59 o
 -10   2   4       3806.47       3813.73       119.13 o
  -9   2   4        233.84        228.11        51.18 o
  -8   2   4        114.17         83.99        60.32 o
  -7   2   4       1339.33       1379.45        87.51 o
  -6   2   4        712.89        546.42        56.82 o
  -5   2   4       8995.43       8894.09       119.69 o
  -4   2   4       1448.80       1480.95        62.35 o
  -3   2   4         74.70         44.68        19.81 o
  -2   2   4       1295.55       1230.95        31.64 o
  -1   2   4        536.81        654.70        73.25 o
   0   2   4      12793.30      12497.57       248.03 o
   1   2   4        108.26        112.39        28.99 o
   2   2   4        996.85        951.58        43.35 o
   3   2   4         52.00         84.20        43.41 o
   4   2   4       6135.87       5944.50       100.08 o
   5   2   4       6680.49       6982.10       145.42 o
   6   2   4        321.59        289.19        77.01 o
   7   2   4       5778.07       5791.11       164.16 o
   8   2   4       2973.81       3282.90       149.63 o
   9   2   4       2437.87       2598.12       145.73 o
  10   2   4       4771.54       4507.99       189.11 o
  11   2   4       1967.09       1955.10       163.97 o
  12   2   4        302.89        266.57       123.34 o
  13   2   4       1611.35       1717.36       172.37 o
  14   2   4        177.99        189.98       152.54 o
  15   2   4          0.41        -52.41       153.96 o
  16   2   4         60.58        134.56       159.78 o
  17   2   4       1232.71       1230.67       204.84 o
  18   2   4        186.25        247.31       195.18 o
  19   2   4        302.61        229.13       209.39 o
 -19   3   4        609.15        889.36       209.38 o
 -18   3   4       1060.58       1395.66       218.76 o
 -17   3   4        277.11        305.93       180.01 o
 -16   3   4        372.71        241.01       163.33 o
 -15   3   4         81.54        135.29       136.29 o
 -14   3   4       6279.91       6812.25       272.10 o
 -13   3   4        590.02        545.95       142.44 o
 -12   3   4       4295.91       4523.40       205.70 o
 -11   3   4       1046.43       1274.90       135.28 o
 -10   3   4       1473.17       1441.00        93.70 o
  -9   3   4        503.74        445.45        73.62 o
  -8   3   4      17600.95      16962.69       308.51 o
  -7   3   4        668.54        758.99        70.30 o
  -6   3   4      11002.26      11346.61       204.13 o
  -5   3   4       9500.91       9270.24       236.73 o
  -4   3   4       2640.81       2258.32        45.16 o
  -3   3   4       8035.52       7362.02        57.54 o
  -2   3   4        540.60        328.88        44.65 o
  -1   3   4        323.45        255.45        43.28 o
   0   3   4        421.54        371.64        34.58 o
   1   3   4       1138.25       1247.64        63.60 o
   2   3   4      16419.71      16266.79       149.78 o
   3   3   4      14831.79      16923.68       796.97 o
   4   3   4        264.00        166.71        48.96 o
   5   3   4       1384.95       1600.77        72.86 o
   6   3   4       2234.73       2090.59        83.91 o
   7   3   4       5643.13       5453.24       147.62 o
   8   3   4      10837.32      10366.95       237.08 o
   9   3   4       4146.50       4210.12       178.94 o
  10   3   4        432.63        400.63       122.95 o
  11   3   4       1839.15       1882.49       165.26 o
  12   3   4       1236.18       1151.62       155.06 o
  13   3   4        182.42        191.02       138.10 o
  14   3   4       4303.22       4022.46       227.01 o
  15   3   4       1301.43        956.21       183.52 o
  16   3   4         40.54         -1.33       166.41 o
  17   3   4        427.98        581.81       185.26 o
  18   3   4       1145.22       1053.13       209.51 o
  19   3   4        529.85        565.62       210.53 o
 -19   4   4         19.26         20.51       191.03 o
 -18   4   4       1220.77       1360.44       225.51 o
 -17   4   4       2761.35       2696.25       230.58 o
 -16   4   4          6.83         56.00       161.35 o
 -15   4   4         51.50        115.90       134.71 o
 -14   4   4       6652.03       7217.31       282.78 o
 -13   4   4       2313.98       2367.54       194.29 o
 -12   4   4         11.29          3.37       137.56 o
 -11   4   4        760.60        873.95       144.42 o
 -10   4   4        399.64        461.02        88.75 o
  -9   4   4       9371.81       9315.65       379.36 o
  -8   4   4       4607.94       4827.53       125.18 o
  -7   4   4       2057.18       1862.01        88.50 o
  -6   4   4         31.45         18.54        32.93 o
  -5   4   4        276.40        288.56        30.74 o
  -4   4   4      19112.96      18292.40       770.46 o
  -3   4   4      27099.01      26732.13       208.72 o
  -2   4   4       3347.74       3480.19        86.57 o
  -1   4   4      15852.16      15288.74       216.13 o
   0   4   4       2846.17       3593.91        72.27 o
   1   4   4          4.56         35.76        31.80 o
   2   4   4         67.85         25.68        28.74 o
   3   4   4       8917.81       8868.71       128.97 o
   4   4   4       1259.30       1283.63        69.23 o
   5   4   4        859.56       1180.28        71.49 o
   6   4   4       4788.08       4668.64       113.17 o
   7   4   4        567.55        471.36        73.09 o
   8   4   4       5591.34       5615.49       138.13 o
   9   4   4       2010.54       2109.40       108.14 o
  10   4   4        314.04        242.07        83.97 o
  11   4   4         29.14        -36.47        85.84 o
  12   4   4       2216.58       2003.92       170.93 o
  13   4   4        909.61        867.83       153.71 o
  14   4   4        579.87        361.18       154.83 o
  15   4   4        751.56        789.45       182.60 o
  16   4   4        644.10        623.64       176.51 o
  17   4   4        217.89        116.35       188.04 o
  18   4   4       1724.59       1299.26       218.46 o
 -18   5   4        822.18        736.38       195.38 o
 -17   5   4       4247.03       4177.38       281.10 o
 -16   5   4       1964.83       2164.64       223.03 o
 -15   5   4       1222.57       1294.45       173.68 o
 -14   5   4         72.74         20.82       132.73 o
 -13   5   4       2779.90       3014.05       199.20 o
 -12   5   4         10.30          6.43       127.86 o
 -11   5   4       2337.92       2961.34       199.30 o
 -10   5   4       3562.29       3651.44       133.09 o
  -9   5   4        903.67        940.47        90.66 o
  -8   5   4        553.10        467.98        81.89 o
  -7   5   4      14530.52      14298.42       299.12 o
  -6   5   4       1426.25       1277.06        85.62 o
  -5   5   4      17390.92      15314.81       272.16 o
  -4   5   4       4584.77       4285.68       104.34 o
  -3   5   4          4.57        -17.77        53.02 o
  -2   5   4        274.55        360.04        59.11 o
  -1   5   4       6033.77       4947.45       103.52 o
   0   5   4       8634.60       7863.29       128.38 o
   1   5   4       8246.09       7922.39       126.68 o
   2   5   4        436.63        342.80        57.78 o
   3   5   4        706.53        646.26        64.95 o
   4   5   4       1788.74       1725.93        80.76 o
   5   5   4       9856.34       9590.56       387.74 o
   6   5   4       3456.12       3390.40       171.55 o
   7   5   4        558.72        543.36        75.42 o
   8   5   4       1050.10        990.10       105.47 o
   9   5   4       1095.05       1094.37        92.80 o
  10   5   4       1098.88       1146.76        97.57 o
  11   5   4       3058.29       2933.49       128.95 o
  12   5   4       4956.31       4797.02       335.05 o
  13   5   4       1127.40        933.14       113.71 o
  14   5   4          3.85         -4.86       102.43 o
  15   5   4       2101.23       1849.40       140.51 o
  16   5   4        603.79        613.78       126.05 o
  17   5   4        790.17        738.93       139.70 o
  18   5   4        122.95        213.75       129.24 o
 -17   6   4         27.84        107.89       170.10 o
 -16   6   4        762.06        728.09       199.35 o
 -15   6   4        587.23        757.86       193.57 o
 -14   6   4        156.49         21.24       164.08 o
 -13   6   4        249.24        296.11       164.95 o
 -12   6   4        764.25        853.98       159.23 o
 -11   6   4         77.52         56.39       131.03 o
 -10   6   4       1211.01       1163.67       101.25 o
  -9   6   4       1669.64       1900.63       109.91 o
  -8   6   4       1248.88       1343.44        97.04 o
  -7   6   4        651.24        651.91       111.07 o
  -6   6   4       1674.55       1866.73        96.46 o
  -5   6   4        394.14        572.27        93.17 o
  -4   6   4       1917.36       1928.14        89.17 o
  -3   6   4       1783.67       1768.10        87.14 o
  -2   6   4        651.08        556.41       113.21 o
  -1   6   4         14.75         64.65        60.36 o
   0   6   4         33.48         46.93        74.00 o
   1   6   4       1320.23       1292.61        58.38 o
   2   6   4       2120.48       2206.47        88.75 o
   3   6   4       1626.54       1589.80       129.18 o
   4   6   4        240.26        207.08        74.25 o
   5   6   4          5.77        108.60        68.72 o
   6   6   4         16.62         69.44        69.49 o
   7   6   4         35.12         68.14        73.22 o
   8   6   4       2254.24       2257.01       106.77 o
   9   6   4         82.08         73.62        75.87 o
  10   6   4        187.64        175.81        79.23 o
  11   6   4         22.70         14.33        85.11 o
  12   6   4        644.15        568.30       112.43 o
  13   6   4        403.36        413.36       103.60 o
  14   6   4        488.81        399.42       112.76 o
  15   6   4        163.23        135.20       111.67 o
  16   6   4          3.97         57.09       119.80 o
  17   6   4         11.92        -12.06       116.65 o
  18   6   4        116.94         28.81       164.81 o
 -16   7   4        780.96        900.61       213.24 o
 -15   7   4       1958.14       1699.51       227.50 o
 -14   7   4          8.76        102.71       165.19 o
 -13   7   4         16.60         74.96       162.55 o
 -12   7   4        128.31        235.78       155.41 o
 -11   7   4       1887.09       1951.49       179.24 o
 -10   7   4         12.27          9.33        87.94 o
  -9   7   4        367.51        527.24        91.27 o
  -8   7   4        109.12        160.01        82.07 o
  -7   7   4       1499.82       1450.26       100.86 o
  -6   7   4       3430.27       3522.18       123.07 o
  -5   7   4      11149.66      10840.55       180.78 o
  -4   7   4       1461.81       1438.97        97.18 o
  -3   7   4        190.51        238.66        73.33 o
  -2   7   4       1792.44       1724.18        90.38 o
  -1   7   4       2176.44       1973.07       153.68 o
   0   7   4       6269.26       6315.47       143.90 o
   1   7   4       5147.92       4934.93       121.89 o
   2   7   4        684.01        652.88        74.64 o
   3   7   4       1789.28       1689.86        92.18 o
   4   7   4       2539.66       2445.65       102.24 o
   5   7   4       4685.80       4774.52       188.69 o
   6   7   4        180.60        237.28        75.47 o
   7   7   4       1025.68       1060.81        90.03 o
   8   7   4        168.48        124.83        77.93 o
   9   7   4       1283.93       1495.83       105.13 o
  10   7   4       1078.91       1102.33       101.73 o
  11   7   4       1431.17       1207.42       124.24 o
  12   7   4        466.51        458.12       100.12 o
  13   7   4        102.66        195.81       174.32 o
  14   7   4         72.61        145.33       178.19 o
  15   7   4       1563.93       1461.50       216.36 o
  16   7   4        136.22         44.10       187.53 o
 -15   8   4        829.47        855.31       210.66 o
 -14   8   4       1196.01       1446.33       219.31 o
 -13   8   4       4798.26       5111.30       284.64 o
 -12   8   4        288.77        383.33       160.40 o
 -11   8   4         26.85        135.97       150.43 o
 -10   8   4       1855.07       1873.12       199.78 o
  -9   8   4       3018.57       3197.72       137.70 o
  -8   8   4       1339.29       1475.34       104.53 o
  -7   8   4       4524.21       4336.09       140.43 o
  -6   8   4         33.47         21.93        77.94 o
  -5   8   4        783.92        706.42        86.51 o
  -4   8   4       7532.81       7514.31       159.38 o
  -3   8   4      10090.28      10050.37       177.33 o
  -2   8   4         71.20         31.72        68.73 o
  -1   8   4       1606.40       1653.00        95.29 o
   0   8   4          1.78          0.04        58.97 o
   1   8   4       2431.46       2386.67       103.53 o
   2   8   4       2312.51       2322.12       143.83 o
   3   8   4       4579.26       4662.34       129.55 o
   4   8   4       1002.99        864.07        81.73 o
   5   8   4         20.51          2.17        65.23 o
   6   8   4        621.52        638.19        91.69 o
   7   8   4       3313.03       3244.28       210.13 o
   8   8   4       2050.78       2019.00       191.78 o
   9   8   4       1118.99       1336.25       179.44 o
  10   8   4        617.50        466.96       155.95 o
  11   8   4       1135.80        971.25       187.09 o
  12   8   4        818.51        845.76       181.20 o
  13   8   4       1386.91       1212.48       193.67 o
  14   8   4        416.83        511.94       196.54 o
 -13   9   4        591.37        578.01       199.49 o
 -12   9   4        550.94        581.44       191.84 o
 -11   9   4        265.32        369.11       179.45 o
 -10   9   4         17.61        202.18       147.32 o
  -9   9   4       1301.01       1375.48       117.49 o
  -8   9   4        535.66        757.32       100.53 o
  -7   9   4         19.11          5.16        86.19 o
  -6   9   4        646.99        730.06        89.15 o
  -5   9   4        752.02        843.51       105.94 o
  -4   9   4        196.37        160.08        83.09 o
  -3   9   4        182.33        197.80        76.44 o
  -2   9   4       1846.71       1653.73       160.56 o
  -1   9   4        582.43        492.27        96.20 o
   0   9   4         49.36         10.32        90.51 o
   1   9   4       2048.12       1961.19       171.60 o
   2   9   4        758.73        971.13       152.61 o
   3   9   4         36.87         14.19       126.01 o
   4   9   4       2546.07       2544.14       190.67 o
   5   9   4        248.20        215.87       138.89 o
   6   9   4        310.03        299.92       153.81 o
   7   9   4        308.42        275.83       160.72 o
   8   9   4        688.10        789.85       172.98 o
   9   9   4         90.27        118.40       149.56 o
  10   9   4        148.44        141.47       168.14 o
  11   9   4        794.86        629.41       175.58 o
  12   9   4         59.98        161.61       164.88 o
  13   9   4          4.30          3.74       188.90 o
 -11  10   4         61.92         76.39       189.55 o
 -10  10   4        285.21        489.61       195.45 o
  -9  10   4       2212.69       2192.47       217.13 o
  -8  10   4        255.26        242.69       161.55 o
  -7  10   4         20.83         67.78       166.56 o
  -6  10   4       1160.88       1145.00       168.52 o
  -5  10   4        908.02        691.60       172.09 o
  -4  10   4        909.06        579.12       165.16 o
  -3  10   4       1522.37       1637.92       183.48 o
  -2  10   4        389.77        383.56       107.17 o
  -1  10   4         65.23         74.41       100.12 o
   0  10   4        363.63        536.90       108.63 o
   1  10   4        484.41        614.86       119.42 o
   2  10   4        400.32        520.61       156.69 o
   3  10   4        234.86        234.98       148.07 o
   4  10   4       1803.10       2040.79       207.03 o
   5  10   4        817.08        895.39       164.51 o
   6  10   4        426.84        432.17       171.55 o
   7  10   4        603.04        743.69       179.49 o
   8  10   4        101.86         62.03       170.12 o
   9  10   4        402.12        353.08       166.52 o
  10  10   4        363.79        202.32       184.23 o
  11  10   4        387.63        337.17       188.46 o
  -8  11   4        228.78        146.18       158.01 o
  -7  11   4        296.39        272.44       173.65 o
  -6  11   4         35.13        121.04       174.04 o
  -5  11   4       1064.46        976.53       195.09 o
  -4  11   4         20.82        104.78       168.27 o
  -3  11   4          1.74          8.88       161.41 o
  -2  11   4         97.81        106.12       108.46 o
  -1  11   4        848.09       1065.73       127.38 o
   0  11   4         84.26        172.83       112.43 o
   1  11   4       1185.39       1305.40       135.65 o
   2  11   4        521.95        609.46       126.96 o
   3  11   4        186.32        221.40       156.43 o
   4  11   4        297.36        296.33       175.44 o
   5  11   4        149.33        204.00       177.99 o
   6  11   4        268.42        361.99       165.53 o
   7  11   4         91.35        157.87       180.40 o
   8  11   4         89.20        242.13       192.58 o
  -2  12   4        832.61        857.30       210.53 o
  -1  12   4       1202.09       1314.95       150.97 o
   0  12   4        167.93        197.14       134.72 o
   1  12   4        272.74        328.32       190.57 o
   2  12   4        126.18        226.49       195.88 o
 -20   1   5        412.41        367.57       145.28 o
 -19   1   5         38.24        -14.29       116.95 o
 -18   1   5       1069.30        844.54       130.51 o
 -17   1   5        369.01        478.83       118.27 o
 -16   1   5       2125.90       2057.44       135.60 o
 -15   1   5       1813.73       1861.93       132.18 o
 -14   1   5          0.89        -10.01       100.84 o
 -13   1   5        171.02        175.02        85.51 o
 -12   1   5       9148.81       9122.32       341.07 o
 -11   1   5       3660.23       3416.86       122.99 o
 -10   1   5       4617.81       4516.13       211.46 o
  -9   1   5       5680.98       5737.42       135.48 o
  -8   1   5        319.89        327.29        49.96 o
  -7   1   5       1736.32       1554.81        49.02 o
  -6   1   5       2592.19       2315.78        59.14 o
  -5   1   5       1884.44       1627.25        42.76 o
  -4   1   5       6612.98       6479.14        73.15 o
  -3   1   5       3966.25       4240.58        71.34 o
  -2   1   5      17805.32      17446.32       191.20 o
  -1   1   5      11770.51      11164.74       125.12 o
   0   1   5      15346.54      15026.99       162.16 o
   1   1   5       6198.47       6008.36       133.41 o
   2   1   5       2252.45       2226.00        32.59 o
   3   1   5       6376.13       6168.19       207.15 o
   4   1   5       6218.39       5822.42       203.23 o
   5   1   5      26771.90      26255.51       187.28 o
   6   1   5       3791.12       3582.68        87.60 o
   7   1   5        133.43        274.59        57.82 o
   8   1   5       4766.94       4614.27       113.36 o
   9   1   5       1699.52       1565.95        90.50 o
  10   1   5       7573.52       8104.66       188.78 o
  11   1   5       2930.08       3170.77       124.54 o
  12   1   5       3173.60       3050.32       131.18 o
  13   1   5        175.21        226.10        92.13 o
  14   1   5        590.72        570.50       106.51 o
  15   1   5       2286.37       2395.34       211.39 o
  16   1   5        801.11        854.39       129.77 o
  17   1   5        578.85        716.60       127.44 o
  18   1   5         96.22         94.12       176.16 o
  19   1   5         22.48          3.20       197.79 o
 -20   2   5        834.18        840.35       203.70 o
 -19   2   5       1478.19       1346.04       209.59 o
 -18   2   5       2052.56       2255.06       229.18 o
 -17   2   5        100.87        105.83       172.28 o
 -16   2   5         72.07         20.38       113.30 o
 -15   2   5        456.12        480.64       100.60 o
 -14   2   5       2750.29       2769.29       140.67 o
 -13   2   5       4196.43       4205.84       148.60 o
 -12   2   5       4379.56       4011.38       210.10 o
 -11   2   5         71.80         93.07        79.06 o
 -10   2   5       3877.22       3811.10       100.32 o
  -9   2   5       6962.32       6679.09       258.50 o
  -8   2   5      14812.88      14177.87       178.48 o
  -7   2   5       3990.15       3928.68       101.62 o
  -6   2   5       5529.95       5305.73       120.98 o
  -5   2   5       4914.07       4403.47        68.21 o
  -4   2   5       3738.22       3166.93        66.79 o
  -3   2   5      18782.80      17541.05       129.83 o
  -2   2   5       1169.96        909.21        41.02 o
  -1   2   5        145.69        142.35        21.83 o
   0   2   5          0.29          6.43        35.40 o
   1   2   5      13010.16      12490.37       117.16 o
   2   2   5       1320.73       1042.15        96.22 o
   3   2   5       6635.31       5725.99        94.12 o
   4   2   5       6151.30       6649.22       107.01 o
   5   2   5        261.75        233.46        54.91 o
   6   2   5       3327.93       3849.16       199.45 o
   7   2   5       7386.22       7361.97       184.57 o
   8   2   5       5189.61       5082.80       173.07 o
   9   2   5       8134.53       8479.76       227.15 o
  10   2   5        543.88        613.73       123.74 o
  11   2   5       3896.85       3779.57       188.08 o
  12   2   5        504.36        628.49       142.08 o
  13   2   5       1522.40       1834.80       173.48 o
  14   2   5       1976.60       2041.84       187.70 o
  15   2   5         18.61         31.03       145.47 o
  16   2   5         64.89        -32.22       154.83 o
  17   2   5       1116.77        877.84       190.29 o
  18   2   5        238.20        234.64       186.99 o
  19   2   5        364.70        216.59       199.59 o
 -19   3   5       1417.52       1218.09       222.17 o
 -18   3   5        246.78        219.79       187.35 o
 -17   3   5        424.18        439.76       189.62 o
 -16   3   5        353.68        347.08       169.48 o
 -15   3   5        261.62        265.25       135.38 o
 -14   3   5       2447.85       2508.56       198.63 o
 -13   3   5       1314.01       1503.38       155.85 o
 -12   3   5       1310.49       1416.23       157.53 o
 -11   3   5        375.20        283.91        90.09 o
 -10   3   5       1205.61       1111.72        90.70 o
  -9   3   5       5902.04       5854.68       227.17 o
  -8   3   5       3922.58       3436.36       108.71 o
  -7   3   5      11500.35      11085.67       158.66 o
  -6   3   5        111.20         49.83        53.88 o
  -5   3   5       4089.26       4179.37       104.94 o
  -4   3   5      15715.00      15411.61       168.33 o
  -3   3   5       4441.97       3824.41        47.95 o
  -2   3   5      18356.96      18244.63       166.29 o
  -1   3   5      12285.02      11560.86       322.59 o
   0   3   5        555.08        575.19        46.97 o
   1   3   5         23.08         50.79        30.62 o
   2   3   5        122.06         77.96        43.48 o
   3   3   5      11698.23      11327.20       135.85 o
   4   3   5        801.83        871.14        63.90 o
   5   3   5       5198.26       5419.63       111.00 o
   6   3   5       4395.79       4584.51       138.09 o
   7   3   5       1065.04       1157.24        79.14 o
   8   3   5       5051.48       5502.39       248.86 o
   9   3   5       2611.87       2841.39       118.36 o
  10   3   5       2439.68       2411.42       158.64 o
  11   3   5        675.22        666.71       129.18 o
  12   3   5       3086.25       3079.79       187.72 o
  13   3   5        735.47        562.21       154.13 o
  14   3   5        651.34        681.71       154.69 o
  15   3   5        892.67       1021.74       186.78 o
  16   3   5        171.14        277.26       163.27 o
  17   3   5        750.74        736.14       188.52 o
  18   3   5        421.53        512.55       194.76 o
  19   3   5        458.44        478.85       215.66 o
 -18   4   5          5.57        -36.27       193.43 o
 -17   4   5       2949.59       2846.61       233.93 o
 -16   4   5        638.56        728.53       181.38 o
 -15   4   5        219.02        223.19       150.68 o
 -14   4   5        271.37        351.50       157.01 o
 -13   4   5       1922.75       1733.72       174.92 o
 -12   4   5        370.21        517.68       145.04 o
 -11   4   5       1731.37       1505.59       186.59 o
 -10   4   5       2844.25       2680.41       113.86 o
  -9   4   5         41.08        138.82        71.31 o
  -8   4   5       2769.79       2674.43       103.88 o
  -7   4   5       6281.60       5962.35       129.76 o
  -6   4   5         16.68         30.69        32.52 o
  -5   4   5       1754.44       1582.89        94.51 o
  -4   4   5       9837.70       9682.46       138.56 o
  -3   4   5        113.07        124.54        53.29 o
  -2   4   5       2849.08       3079.49       122.99 o
  -1   4   5        197.12        118.16        49.37 o
   0   4   5       4226.57       4482.66        68.68 o
   1   4   5       1293.98       1714.76        82.54 o
   2   4   5       8005.32       8039.22       125.20 o
   3   4   5       1680.65       1386.65        69.92 o
   4   4   5       2643.88       2761.37        88.46 o
   5   4   5       3896.57       3737.95       104.05 o
   6   4   5       4875.38       4647.46       117.70 o
   7   4   5         41.92         33.57        65.23 o
   8   4   5       1071.68       1196.46       137.21 o
   9   4   5       2226.17       2174.49       110.25 o
  10   4   5        800.52        793.78        97.60 o
  11   4   5         26.89         50.22        80.92 o
  12   4   5       1342.84       1308.40       109.73 o
  13   4   5        489.05        496.62       106.06 o
  14   4   5         67.18        117.23        98.22 o
  15   4   5       3102.29       2995.42       161.75 o
  16   4   5        824.66        819.02       205.98 o
  17   4   5         29.15         41.98       121.42 o
  18   4   5        832.15        821.93       137.59 o
 -18   5   5          1.17         67.58       178.19 o
 -17   5   5       1469.47       1135.67       213.40 o
 -16   5   5        565.09        530.32       181.02 o
 -15   5   5          5.81         20.59       140.95 o
 -14   5   5       2311.41       2246.09       196.24 o
 -13   5   5        198.69        208.98       141.63 o
 -12   5   5       2047.65       1886.85       166.68 o
 -11   5   5        488.98        548.53       102.42 o
 -10   5   5        277.45        148.57        83.06 o
  -9   5   5        990.79       1003.51        92.34 o
  -8   5   5         34.24         79.97        71.72 o
  -7   5   5       1762.65       1540.59        96.53 o
  -6   5   5       1834.86       1343.77       212.22 o
  -5   5   5          2.23        133.40        63.11 o
  -4   5   5       4955.04       5111.60       116.32 o
  -3   5   5        361.33        349.03        62.95 o
  -2   5   5        263.87        825.23        67.36 o
  -1   5   5       3406.85       2950.12        90.34 o
   0   5   5        254.18        312.27        16.87 o
   1   5   5       1144.68       1237.01        76.08 o
   2   5   5        498.65        650.23        64.65 o
   3   5   5        779.46        834.35        56.08 o
   4   5   5       1096.70       1231.27       101.96 o
   5   5   5        590.42        559.67        72.13 o
   6   5   5       1977.44       2300.78       100.07 o
   7   5   5         20.05         65.78        73.40 o
   8   5   5        368.89        488.20        82.63 o
   9   5   5       1017.31       1099.88        95.65 o
  10   5   5        564.16        678.57        93.75 o
  11   5   5        327.37        300.60        91.30 o
  12   5   5        673.87        604.16       102.80 o
  13   5   5        248.01        223.10       102.17 o
  14   5   5        159.26        110.57       107.90 o
  15   5   5         49.78         26.59       109.35 o
  16   5   5         49.99         37.39       110.88 o
  17   5   5        360.07        393.77       124.67 o
 -17   6   5        519.81        351.17       173.52 o
 -16   6   5       1860.04       2004.47       228.27 o
 -15   6   5       1249.03       1059.34       196.29 o
 -14   6   5        265.37        255.10       165.55 o
 -13   6   5        566.94        531.95       167.48 o
 -12   6   5       2016.74       2255.54       195.46 o
 -11   6   5       6199.36       6052.57       203.32 o
 -10   6   5       1058.00       1094.91       100.81 o
  -9   6   5        444.53        440.90        92.43 o
  -8   6   5        692.16        672.94        93.60 o
  -7   6   5       3533.31       3455.24       121.87 o
  -6   6   5       4309.95       4260.82       126.81 o
  -5   6   5      14198.36      13551.24       193.20 o
  -4   6   5       2491.38       2313.40        99.18 o
  -3   6   5        387.53        369.69        70.47 o
  -2   6   5        579.00        583.23        69.04 o
  -1   6   5       8203.72       8560.16       146.31 o
   0   6   5       1062.45        877.26        75.03 o
   1   6   5       4367.60       4592.51       305.79 o
   2   6   5          3.35          2.58        67.05 o
   3   6   5       1076.79       1514.33       204.71 o
   4   6   5       3020.94       2892.44       137.00 o
   5   6   5      11153.54      11347.54       180.34 o
   6   6   5        237.68        233.09        74.09 o
   7   6   5       1980.61       1847.60       101.64 o
   8   6   5        518.40        506.97        83.36 o
   9   6   5       1698.23       1795.80       108.92 o
  10   6   5       2578.44       2682.43       126.10 o
  11   6   5       1404.78       1463.81       127.69 o
  12   6   5        510.10        492.67       106.68 o
  13   6   5        574.99        466.21       107.52 o
  14   6   5        265.50        211.54       107.34 o
  15   6   5       1412.94       1456.76       136.10 o
  16   6   5       1969.39       1767.04       154.07 o
  17   6   5        899.57        876.21       142.33 o
 -16   7   5          2.66         66.79       188.66 o
 -15   7   5        401.72        379.27       183.60 o
 -14   7   5       1340.66       1489.13       203.53 o
 -13   7   5        944.89       1050.23       190.71 o
 -12   7   5        295.94        249.35       161.71 o
 -11   7   5        471.97        413.62        94.27 o
 -10   7   5         22.61         99.04        87.87 o
  -9   7   5       4221.01       3920.52       139.74 o
  -8   7   5       1088.80        994.89        92.91 o
  -7   7   5       4804.33       4809.51       141.20 o
  -6   7   5       1188.48       1277.98       110.21 o
  -5   7   5        105.08         99.35        73.71 o
  -4   7   5        170.09        192.81        74.76 o
  -3   7   5       3301.98       3488.59       114.81 o
  -2   7   5        235.59        175.74        74.09 o
  -1   7   5       1153.76       1154.69        93.00 o
   0   7   5        486.30       1069.98       160.38 o
   1   7   5       4562.54       4847.55       280.08 o
   2   7   5        111.56        138.54        71.91 o
   3   7   5       2032.57       2131.50       102.11 o
   4   7   5        601.22        615.47        79.30 o
   5   7   5        215.28        263.77        74.12 o
   6   7   5       1132.82       1258.24        92.83 o
   7   7   5        360.91        494.88        83.21 o
   8   7   5        844.57        904.90        95.13 o
   9   7   5        826.29        864.78        98.20 o
  10   7   5         71.49         91.83        88.22 o
  11   7   5        938.63        969.23       106.59 o
  12   7   5        681.08        621.61       109.69 o
  13   7   5       1539.48       1356.77       127.58 o
  14   7   5        742.18        529.14       180.22 o
  15   7   5         25.64         14.05       173.04 o
  16   7   5        155.03        289.87       200.43 o
 -15   8   5         96.55        140.26       191.22 o
 -14   8   5        188.02        147.30       184.80 o
 -13   8   5         89.35         63.34       174.25 o
 -12   8   5        156.12        116.66       162.20 o
 -11   8   5         29.50        131.81       139.07 o
 -10   8   5        769.44        803.21       106.52 o
  -9   8   5        422.11        313.24        90.47 o
  -8   8   5         27.95         53.03        86.21 o
  -7   8   5          9.03         92.09        82.40 o
  -6   8   5          0.69        -30.87        77.66 o
  -5   8   5        615.92        589.04        86.75 o
  -4   8   5        129.57        203.49        77.38 o
  -3   8   5       3520.42       3526.74       123.25 o
  -2   8   5         84.20        155.52        75.95 o
  -1   8   5         99.82         98.33        69.49 o
   0   8   5       1866.54       1902.50        81.51 o
   1   8   5        293.58        327.16        73.42 o
   2   8   5       2633.54       2764.03       108.96 o
   3   8   5        969.80        925.73        88.24 o
   4   8   5       1040.21        971.96        86.17 o
   5   8   5        577.39        632.10        82.85 o
   6   8   5         24.81         32.17        77.35 o
   7   8   5         11.96        -37.22        82.72 o
   8   8   5         15.20         28.91       147.82 o
   9   8   5        104.44         85.24       148.14 o
  10   8   5        743.79        680.09       158.99 o
  11   8   5        408.83        428.15       174.46 o
  12   8   5        258.86        258.97       161.67 o
  13   8   5          1.28        -11.89       164.08 o
  14   8   5          1.54         99.06       184.51 o
 -13   9   5       1368.56       1408.25       213.47 o
 -12   9   5        189.34        232.18       175.32 o
 -11   9   5         10.45         36.02       169.78 o
 -10   9   5        284.60        325.90       105.11 o
  -9   9   5       3538.43       3749.16       261.11 o
  -8   9   5       2692.40       2514.30       133.01 o
  -7   9   5       1205.05       1267.23       106.67 o
  -6   9   5          4.46         -6.27        84.02 o
  -5   9   5       1345.57       1312.17       105.15 o
  -4   9   5       1413.56       1263.11        98.98 o
  -3   9   5       4352.75       4438.83       140.73 o
  -2   9   5       1363.28       1467.98       100.12 o
  -1   9   5        276.93        297.10        67.60 o
   0   9   5         19.00         18.39        87.92 o
   1   9   5       3302.65       3716.01       322.26 o
   2   9   5        910.17        804.69       151.82 o
   3   9   5       1955.44       1957.52       179.27 o
   4   9   5         31.96        166.48       131.25 o
   5   9   5        299.14        389.91       148.04 o
   6   9   5        516.46        279.96       151.19 o
   7   9   5       2261.08       2136.62       205.14 o
   8   9   5       1271.02       1290.08       190.43 o
   9   9   5        144.59        236.29       154.15 o
  10   9   5        752.48        666.72       188.08 o
  11   9   5        246.41        181.10       164.65 o
  12   9   5       1846.75       1849.05       217.51 o
  13   9   5        699.97        773.47       211.41 o
 -11  10   5        653.05        725.11       204.21 o
 -10  10   5        141.88        487.62       190.61 o
  -9  10   5        926.82        627.29       186.76 o
  -8  10   5       1311.53       1488.66       188.06 o
  -7  10   5        127.99        374.08       168.85 o
  -6  10   5       2695.93       2576.26       218.03 o
  -5  10   5       2410.71       2756.60       206.30 o
  -4  10   5        223.42        190.86       158.44 o
  -3  10   5        390.13        525.62       162.15 o
  -2  10   5        134.04        143.84       100.64 o
  -1  10   5         49.65        278.55       109.77 o
   0  10   5        136.63        234.87       105.61 o
   1  10   5       2731.10       2829.81       149.58 o
   2  10   5        553.85        539.48       155.46 o
   3  10   5         99.60          1.54       158.34 o
   4  10   5       2266.71       2308.32       212.00 o
   5  10   5        388.52        588.93       158.04 o
   6  10   5        124.19        135.22       162.55 o
   7  10   5        557.08        360.99       163.49 o
   8  10   5        641.47        532.10       185.81 o
   9  10   5        106.21        217.09       162.91 o
  10  10   5       1310.03       1111.37       216.21 o
  -8  11   5        354.27        407.52       177.46 o
  -7  11   5        796.03        851.85       181.50 o
  -6  11   5       1172.52       1005.94       177.62 o
  -5  11   5        977.42       1027.08       184.91 o
  -4  11   5        472.63        577.34       177.90 o
  -3  11   5        328.74        360.79       125.91 o
  -2  11   5        971.46        825.17       135.91 o
  -1  11   5        413.64        446.38       126.76 o
   0  11   5       1513.48       1665.54       144.36 o
   1  11   5        241.11        255.70       115.02 o
   2  11   5          2.28        148.15       119.92 o
   3  11   5        808.93        788.66       184.81 o
   4  11   5        908.79       1083.32       185.58 o
   5  11   5       1369.62       1436.92       209.98 o
   6  11   5        572.97        718.32       178.79 o
   7  11   5        683.40       1006.02       196.29 o
  -2  12   5        176.04        156.55       182.24 o
  -1  12   5         48.67         13.46       168.14 o
   0  12   5        255.97        349.37       174.30 o
   1  12   5         58.29         82.97       166.81 o
 -20   0   6        761.42        809.38       215.60 o
 -19   0   6         25.62        -83.63       162.33 o
 -18   0   6          6.61         76.56       171.75 o
 -17   0   6       4627.82       4568.13       264.62 o
 -16   0   6       1057.04        984.48       176.08 o
 -15   0   6       1493.58       1588.87       168.24 o
 -14   0   6        377.80        335.43       131.91 o
 -13   0   6        644.42        531.75       143.85 o
 -12   0   6      10700.13      11478.08       293.54 o
 -11   0   6       7545.80       7738.80       236.98 o
 -10   0   6       6799.14       6435.10       139.52 o
  -9   0   6       4076.00       3991.08       108.81 o
  -8   0   6        913.66        963.20        97.19 o
  -7   0   6       2269.83       2106.74        77.30 o
  -6   0   6      12192.44      11045.43       132.48 o
  -5   0   6      42313.24      41196.90       226.70 o
  -4   0   6        442.59        397.12        42.81 o
  -3   0   6      27765.97      28158.87       151.66 o
  -2   0   6      17041.21      17123.86       221.14 o
  -1   0   6       2880.13       2723.91        99.77 o
   0   0   6      23249.36      23852.30       244.76 o
   1   0   6      11750.90      11215.31       177.76 o
   2   0   6       8049.09       8251.01        69.26 o
   3   0   6       7551.26       7574.52        72.49 o
   4   0   6       6801.28       6017.78        97.63 o
   5   0   6      19885.70      20521.41       237.18 o
   6   0   6       9394.38       9474.42       184.95 o
   7   0   6       2135.55       2079.26       115.71 o
   8   0   6          3.89          0.34        88.78 o
   9   0   6       4907.39       4835.50       183.00 o
  10   0   6       5475.44       5573.78       203.08 o
  11   0   6       2521.91       2584.44       168.25 o
  12   0   6        247.84        239.07       119.38 o
  13   0   6        344.96        212.37       128.56 o
  14   0   6       2635.25       2166.80       184.12 o
  15   0   6       4365.41       4302.97       242.61 o
  16   0   6       2528.06       2416.64       216.82 o
  17   0   6        191.33        230.47       167.68 o
  18   0   6         51.30        -58.37       170.34 o
  19   0   6        291.04        180.44       192.97 o
 -20   1   6          1.93          1.83       142.05 o
 -19   1   6        361.23        386.89       129.01 o
 -18   1   6        534.93        478.70       132.27 o
 -17   1   6        537.97        468.14       116.16 o
 -16   1   6         14.82        -17.12       107.60 o
 -15   1   6        640.11        726.26       114.93 o
 -14   1   6        194.40        216.76        85.09 o
 -13   1   6       1120.10       1166.00       148.26 o
 -12   1   6        939.77        881.13        96.89 o
 -11   1   6          9.54         -0.51        63.60 o
 -10   1   6         73.72         65.11        57.86 o
  -9   1   6       8915.10       8960.39       105.13 o
  -8   1   6       5939.97       5920.99        83.36 o
  -7   1   6       4415.22       4299.33        68.50 o
  -6   1   6       9436.28       9645.66        88.87 o
  -5   1   6       1518.54       1526.15        41.48 o
  -4   1   6       3349.60       3150.19        57.07 o
  -3   1   6         13.47         32.31        20.41 o
  -2   1   6       4245.21       4158.99        37.67 o
  -1   1   6         22.01         20.25        21.36 o
   0   1   6         81.87         95.73        18.79 o
   1   1   6       3591.04       3447.13        40.78 o
   2   1   6       8757.79       8756.56        98.89 o
   3   1   6       4426.54       4463.18       128.79 o
   4   1   6      35463.36      37796.66       491.96 o
   5   1   6       2138.54       2255.99       101.16 o
   6   1   6       7290.08       7590.22       102.06 o
   7   1   6        415.89        368.22        58.52 o
   8   1   6          9.31         21.91        60.15 o
   9   1   6         71.41        114.23        69.20 o
  10   1   6         23.94         76.50        77.74 o
  11   1   6        246.86        237.34        84.72 o
  12   1   6        803.29        831.65        95.01 o
  13   1   6       1306.86       1310.33       113.25 o
  14   1   6       1854.52       1738.21       152.81 o
  15   1   6          2.53        -25.42       104.10 o
  16   1   6        374.24        317.19       114.51 o
  17   1   6        407.58        418.93       187.65 o
  18   1   6          2.55         -0.80       170.31 o
  19   1   6        246.16        182.20       198.46 o
 -20   2   6         17.55         -6.50       179.50 o
 -19   2   6        151.35         53.28       183.03 o
 -18   2   6        494.09        611.07       195.04 o
 -17   2   6        106.15        114.90       175.18 o
 -16   2   6        276.90        257.94       109.96 o
 -15   2   6        828.60        841.92       116.81 o
 -14   2   6        108.95         52.82        92.80 o
 -13   2   6         27.70        101.15        90.04 o
 -12   2   6       2294.86       2254.08       118.73 o
 -11   2   6         53.94         19.28        67.76 o
 -10   2   6          1.48         42.14        74.52 o
  -9   2   6        935.61        835.96        89.61 o
  -8   2   6       4347.23       4582.52       114.54 o
  -7   2   6         25.42        -32.27        39.05 o
  -6   2   6        257.61        187.69        39.14 o
  -5   2   6      11330.48      10838.61       177.96 o
  -4   2   6       1952.19       1620.16       102.98 o
  -3   2   6       1636.70       1403.90        34.20 o
  -2   2   6       7618.34       6976.33       124.15 o
  -1   2   6       1509.51       1509.09        53.99 o
   0   2   6         56.77         21.61        27.07 o
   1   2   6       2309.79       2330.95        49.66 o
   2   2   6        627.83        561.58        31.09 o
   3   2   6       1040.51       1068.44        55.38 o
   4   2   6       2121.42       1987.85        72.84 o
   5   2   6       3205.33       3116.96        88.63 o
   6   2   6         27.89         11.76        56.65 o
   7   2   6        538.48        495.46        69.09 o
   8   2   6       3534.88       3575.19       114.39 o
   9   2   6        390.97        443.00       109.77 o
  10   2   6        799.68        933.64       130.15 o
  11   2   6        683.34        711.75       136.26 o
  12   2   6       1030.51       1233.46       147.67 o
  13   2   6       1939.34       2096.55       175.29 o
  14   2   6       2232.79       1863.10       187.95 o
  15   2   6        260.77        263.23       160.09 o
  16   2   6        314.04        368.96       176.10 o
  17   2   6        900.68        956.86       200.97 o
  18   2   6        249.92        344.98       189.97 o
  19   2   6         12.25        -25.62       184.78 o
 -19   3   6        106.68        125.30       173.81 o
 -18   3   6       1730.15       1760.14       216.49 o
 -17   3   6        927.94        869.48       189.55 o
 -16   3   6          2.93         85.31       161.41 o
 -15   3   6         40.93        110.69       146.61 o
 -14   3   6       2285.54       2394.49       185.82 o
 -13   3   6        851.50        889.29       154.87 o
 -12   3   6        743.41        717.08       122.50 o
 -11   3   6        800.87        873.94        94.42 o
 -10   3   6       5740.67       5619.52       143.42 o
  -9   3   6      13818.56      13322.15       193.48 o
  -8   3   6       4653.06       4273.76       117.33 o
  -7   3   6       4643.33       4383.99       108.03 o
  -6   3   6        771.11        708.72        65.16 o
  -5   3   6        516.42        605.85        39.08 o
  -4   3   6       5989.60       5263.99       136.20 o
  -3   3   6       6981.37       6247.40        56.05 o
  -2   3   6       9815.46       9313.31       114.55 o
  -1   3   6        242.42        215.87        29.78 o
   0   3   6      10489.24      10424.78        92.06 o
   1   3   6       4960.17       4598.95       110.16 o
   2   3   6      15746.29      14973.14       138.02 o
   3   3   6      11716.06      12321.53       146.36 o
   4   3   6       4038.52       4014.77       185.01 o
   5   3   6       2447.43       2551.34       116.62 o
   6   3   6         43.00         18.44        59.04 o
   7   3   6       4838.35       4427.95       135.93 o
   8   3   6         15.23         -2.84        73.77 o
   9   3   6       7598.99       7612.02       243.48 o
  10   3   6        182.46        141.50       105.94 o
  11   3   6       3065.26       2837.48       130.12 o
  12   3   6       1318.51       1300.81       115.71 o
  13   3   6       1352.27       1370.94       168.33 o
  14   3   6       1830.53       1779.98       193.87 o
  15   3   6        326.28        276.75       157.83 o
  16   3   6         42.61        -28.44       164.84 o
  17   3   6        363.52        407.71       195.39 o
  18   3   6        201.93        173.91       192.70 o
 -19   4   6        573.25        364.18       182.71 o
 -18   4   6        137.93        176.09       191.54 o
 -17   4   6        242.57        121.61       175.73 o
 -16   4   6        124.23        183.66       145.40 o
 -15   4   6       1047.12       1161.79       184.45 o
 -14   4   6       2333.84       2239.73       192.78 o
 -13   4   6       2173.77       2103.70       171.92 o
 -12   4   6          9.86         25.11        85.76 o
 -11   4   6        840.40        930.93        94.25 o
 -10   4   6       3946.59       4092.04       195.41 o
  -9   4   6       6293.86       6489.22       212.63 o
  -8   4   6       7898.61       8179.75       157.96 o
  -7   4   6       3207.77       2792.68        99.91 o
  -6   4   6       1336.11       1058.64       137.81 o
  -5   4   6       3563.27       3404.03       238.12 o
  -4   4   6       2525.41       2121.12        71.60 o
  -3   4   6       4780.53       4357.60       133.89 o
  -2   4   6         63.28         59.12        16.01 o
  -1   4   6      10832.81      10283.46       136.05 o
   0   4   6       5446.10       5167.54        79.20 o
   1   4   6        727.45        865.56        85.59 o
   2   4   6      13050.33      13818.57      1075.89 o
   3   4   6       7223.31       7004.90       123.55 o
   4   4   6         48.31         33.75        56.29 o
   5   4   6       2666.63       2872.54        99.97 o
   6   4   6       5068.36       4878.50       202.42 o
   7   4   6         24.90        113.37        73.99 o
   8   4   6       3059.25       3001.38       115.54 o
   9   4   6        692.25        615.93        87.96 o
  10   4   6       1321.83       1187.07       100.27 o
  11   4   6        693.69        611.13        94.59 o
  12   4   6       1683.56       1557.44       119.46 o
  13   4   6        359.53        352.52       103.52 o
  14   4   6         70.95         79.15       110.69 o
  15   4   6       1481.77       1626.08       140.06 o
  16   4   6        607.24        565.28       127.87 o
  17   4   6         30.81          8.99       118.26 o
  18   4   6        177.25         27.59       192.22 o
 -18   5   6        663.83        655.55       184.20 o
 -17   5   6       1915.55       1855.19       228.29 o
 -16   5   6       5075.69       5179.98       268.71 o
 -15   5   6        554.73        599.15       172.04 o
 -14   5   6         77.99         92.41       153.42 o
 -13   5   6       1169.21       1037.99       172.03 o
 -12   5   6       2827.46       2801.43       183.58 o
 -11   5   6       2659.45       2607.32       124.26 o
 -10   5   6       3155.34       2976.05       135.57 o
  -9   5   6         29.28         13.49        81.00 o
  -8   5   6       1106.85       1135.48        93.10 o
  -7   5   6       6643.17       6231.04       143.42 o
  -6   5   6       4859.01       4889.72       127.83 o
  -5   5   6      13410.39      12992.44       624.82 o
  -4   5   6       5518.14       5485.83       121.89 o
  -3   5   6          4.32         -9.44        60.00 o
  -2   5   6       1127.36       1138.34        73.01 o
  -1   5   6        423.11        309.40        58.91 o
   0   5   6       1397.33       1115.38        28.33 o
   1   5   6        599.23        493.55        36.70 o
   2   5   6        529.06        611.35        68.27 o
   3   5   6        247.12        289.69        64.52 o
   4   5   6       5621.42       5689.28       154.35 o
   5   5   6       4481.06       4538.58       124.46 o
   6   5   6         75.71        152.49        73.55 o
   7   5   6       1260.91       1123.30        91.56 o
   8   5   6          9.57         23.75        76.42 o
   9   5   6       1927.28       1807.00       107.52 o
  10   5   6       5071.87       5430.20       158.64 o
  11   5   6       1711.69       1678.16       118.71 o
  12   5   6        569.94        592.58       106.34 o
  13   5   6        504.70        463.94       108.97 o
  14   5   6        757.39        793.80       125.55 o
  15   5   6        591.90        475.19       122.54 o
  16   5   6        692.56        742.41       130.85 o
  17   5   6         26.40        -69.17       119.21 o
 -17   6   6         19.79         -7.23       177.58 o
 -16   6   6          0.90         73.81       184.39 o
 -15   6   6         41.87        -83.62       163.93 o
 -14   6   6        285.07        259.92       148.17 o
 -13   6   6         55.41         48.31       146.07 o
 -12   6   6       2157.18       2085.77       130.79 o
 -11   6   6        785.01        739.95       101.11 o
 -10   6   6        756.77        713.50       111.09 o
  -9   6   6        368.35        313.76        83.10 o
  -8   6   6       3397.95       3255.91       124.01 o
  -7   6   6        156.30        157.09        80.15 o
  -6   6   6        528.25        436.28        79.33 o
  -5   6   6        752.89        745.24        83.69 o
  -4   6   6        259.18        212.76        72.41 o
  -3   6   6        413.17        451.15        72.59 o
  -2   6   6       2129.43       2043.82       109.66 o
  -1   6   6          1.73         55.04        65.43 o
   0   6   6        812.16        727.11        96.01 o
   1   6   6         15.71         37.65        23.66 o
   2   6   6         38.87         53.72        65.91 o
   3   6   6          5.51        -36.37        67.17 o
   4   6   6          2.93        -17.45        68.26 o
   5   6   6        963.97        938.28        88.23 o
   6   6   6        973.31       1078.78        92.08 o
   7   6   6         24.79         64.01        76.61 o
   8   6   6          5.36         33.02        77.02 o
   9   6   6          2.64         71.45        77.93 o
  10   6   6         19.69        125.97        86.44 o
  11   6   6          1.96         -0.23        90.55 o
  12   6   6          8.68        -42.48        97.68 o
  13   6   6         36.12        -14.90       102.04 o
  14   6   6        185.33        199.85       112.07 o
  15   6   6          0.67        -25.14       110.86 o
  16   6   6        188.37        187.42       122.09 o
 -16   7   6        570.68        605.97       197.13 o
 -15   7   6       1124.09       1322.98       195.66 o
 -14   7   6         25.36         16.08       150.52 o
 -13   7   6          2.56         41.73       145.02 o
 -12   7   6        446.02        550.03       104.64 o
 -11   7   6       1340.70       1345.78       117.13 o
 -10   7   6        898.53        977.10       124.81 o
  -9   7   6        279.41        294.72        87.64 o
  -8   7   6        204.78        199.74        87.54 o
  -7   7   6       2729.61       2570.53       119.32 o
  -6   7   6       1412.71       1397.43        97.58 o
  -5   7   6       3762.10       3622.81       123.56 o
  -4   7   6       3827.81       3970.84       127.44 o
  -3   7   6          1.61         99.87        73.89 o
  -2   7   6       2872.23       2728.96       107.54 o
  -1   7   6        289.03        267.12        75.68 o
   0   7   6       3267.04       3195.67        93.30 o
   1   7   6         43.66         39.90        73.18 o
   2   7   6       1904.78       1790.03       147.00 o
   3   7   6        958.57        935.78        88.03 o
   4   7   6       5697.24       5239.13       139.00 o
   5   7   6       1569.15       1600.34       100.57 o
   6   7   6        900.66        924.17        89.15 o
   7   7   6       1775.97       1536.39       105.28 o
   8   7   6         23.54         33.26        81.01 o
   9   7   6        811.71        952.79       101.59 o
  10   7   6       1813.13       1813.53       122.63 o
  11   7   6        206.35        185.72        95.35 o
  12   7   6        922.98        930.64       117.75 o
  13   7   6          6.85         36.34       102.42 o
  14   7   6        232.31        157.52       110.41 o
  15   7   6        444.63        323.23       181.48 o
 -15   8   6        607.86        539.53       204.66 o
 -14   8   6       3455.76       3296.37       262.12 o
 -13   8   6       1850.21       1792.56       214.53 o
 -12   8   6        662.83        795.64       186.15 o
 -11   8   6        131.75        103.99        99.08 o
 -10   8   6       1925.85       1929.41       145.56 o
  -9   8   6       3882.27       3789.88       204.78 o
  -8   8   6       3489.25       3657.63       143.87 o
  -7   8   6        403.90        370.42        85.23 o
  -6   8   6          1.11         15.58        74.85 o
  -5   8   6        157.69        245.60        77.31 o
  -4   8   6       3599.03       3730.87       127.05 o
  -3   8   6       3869.05       3727.74       126.39 o
  -2   8   6        198.21        321.06        79.34 o
  -1   8   6       2878.19       2894.91       117.00 o
   0   8   6        312.15        303.09        65.12 o
   1   8   6       3797.49       3937.57       156.54 o
   2   8   6       1603.52       1725.71        98.20 o
   3   8   6        597.66        565.80        83.62 o
   4   8   6        568.93        627.64        83.46 o
   5   8   6         57.20         18.03        75.74 o
   6   8   6       1048.61        951.66        98.01 o
   7   8   6       1103.61       1179.36       105.65 o
   8   8   6       4714.17       4451.23       155.20 o
   9   8   6        213.12        289.67       158.55 o
  10   8   6         58.22         26.80       147.44 o
  11   8   6         64.81         38.44       156.40 o
  12   8   6        687.93        724.75       179.57 o
  13   8   6        227.85        171.14       179.13 o
  14   8   6        751.77        599.23       202.20 o
 -13   9   6          2.97        -69.39       164.17 o
 -12   9   6        907.02        971.27       181.65 o
 -11   9   6        165.97        270.95       107.07 o
 -10   9   6        483.49        461.38       108.36 o
  -9   9   6       3216.32       2918.90       145.90 o
  -8   9   6         91.85         96.21        91.48 o
  -7   9   6        315.54        207.97        94.28 o
  -6   9   6       1884.36       1828.22       116.18 o
  -5   9   6         64.78         31.51        79.26 o
  -4   9   6        215.90        166.37        83.96 o
  -3   9   6         56.20         25.19        77.95 o
  -2   9   6        607.37        595.41        86.34 o
  -1   9   6         19.02          9.48        77.42 o
   0   9   6          1.34        -36.75        65.55 o
   1   9   6        896.42        930.15        78.51 o
   2   9   6       2214.82       2118.20       180.82 o
   3   9   6       1842.26       1777.33       175.03 o
   4   9   6       1685.15       1722.15       171.95 o
   5   9   6        670.58        694.02       147.50 o
   6   9   6          0.05        -17.40       138.06 o
   7   9   6        581.76        620.83       167.27 o
   8   9   6         17.98         14.42       157.00 o
   9   9   6        285.27        358.51       162.40 o
  10   9   6        619.07        666.52       186.19 o
  11   9   6        464.64        267.98       166.25 o
  12   9   6         36.19        143.94       176.60 o
 -11  10   6         87.94        -33.83       164.11 o
 -10  10   6        991.26       1022.49       193.80 o
  -9  10   6       1533.59       1212.58       201.20 o
  -8  10   6        504.76        510.32       180.30 o
  -7  10   6         44.77        -20.33       142.40 o
  -6  10   6        827.23        933.41       172.22 o
  -5  10   6       2089.62       2134.70       206.83 o
  -4  10   6        373.46        431.68       148.82 o
  -3  10   6       1375.15       1152.91       180.94 o
  -2  10   6       2399.31       2415.13       149.11 o
  -1  10   6        521.01        475.06       108.98 o
   0  10   6       1132.93       1209.02       125.19 o
   1  10   6       1059.29       1231.13       131.31 o
   2  10   6        308.79        254.93       107.74 o
   3  10   6        322.09        190.27       158.77 o
   4  10   6        602.75        618.27       169.93 o
   5  10   6       1229.57       1499.27       182.83 o
   6  10   6          2.16        -85.30       162.98 o
   7  10   6        815.45        744.48       179.37 o
   8  10   6        622.73        680.59       186.94 o
   9  10   6          1.61        -59.38       168.75 o
  10  10   6        848.61        787.26       206.77 o
  -8  11   6         48.15         65.96       184.15 o
  -7  11   6         49.79        -15.47       176.45 o
  -6  11   6        414.99        253.44       170.85 o
  -5  11   6        452.01        433.71       167.02 o
  -4  11   6        794.19        836.18       175.40 o
  -3  11   6        181.23        120.84       111.43 o
  -2  11   6        146.87         98.99       115.38 o
  -1  11   6       1446.54       1236.79       138.73 o
   0  11   6        645.43        893.47       129.61 o
   1  11   6       1038.56       1054.17       127.45 o
   2  11   6        127.40         26.21       119.01 o
   3  11   6        184.16        211.70       118.21 o
   4  11   6        628.19        624.42       171.48 o
   5  11   6       1077.04       1108.88       203.47 o
   6  11   6        169.74        256.99       170.06 o
   7  11   6        172.16         54.80       173.73 o
  -1  12   6        997.21        848.60       193.45 o
   0  12   6        535.52        350.83       180.86 o
 -20   1   7        281.34        313.13       143.48 o
 -19   1   7         43.88         66.69       131.37 o
 -18   1   7         44.30        -41.96       125.22 o
 -17   1   7       3627.17       3624.22       173.10 o
 -16   1   7        839.14        858.35       118.50 o
 -15   1   7        553.76        498.53       101.29 o
 -14   1   7          9.42         10.62        95.20 o
 -13   1   7        186.55        232.00        85.15 o
 -12   1   7       3629.21       3783.37       124.38 o
 -11   1   7       8475.85       8238.88       136.60 o
 -10   1   7       3576.68       3776.70        81.53 o
  -9   1   7        178.84        244.22        45.95 o
  -8   1   7        109.06        102.76        40.42 o
  -7   1   7       7061.44       6674.61        86.32 o
  -6   1   7       3073.69       3375.75       219.11 o
  -5   1   7      51665.07      52786.40       217.65 o
  -4   1   7        144.01        172.67        34.00 o
  -3   1   7       4164.83       4574.82        52.07 o
  -2   1   7       3417.32       3673.39       102.27 o
  -1   1   7       7005.99       6436.61        58.75 o
   0   1   7      11556.27      11703.11       235.51 o
   1   1   7       4206.51       4064.23       100.29 o
   2   1   7       2980.04       3271.26       158.98 o
   3   1   7         45.88        151.46        23.06 o
   4   1   7        291.54        678.77        75.19 o
   5   1   7      21205.55      22040.83       217.52 o
   6   1   7       7149.50       7545.19       133.33 o
   7   1   7        743.35        771.03        74.64 o
   8   1   7        210.21        312.34        59.25 o
   9   1   7       1149.96       1128.31        86.56 o
  10   1   7        807.01        856.38        87.82 o
  11   1   7        475.31        558.59        94.53 o
  12   1   7         14.72         75.11        84.29 o
  13   1   7         51.67         41.69        91.22 o
  14   1   7       1176.42       1118.25       116.58 o
  15   1   7       4111.08       4425.92       247.31 o
  16   1   7        563.44        532.76       173.15 o
  17   1   7       1449.16       1557.91       208.62 o
  18   1   7          9.54         66.22       174.10 o
  19   1   7          2.27         96.11       180.40 o
 -20   2   7        257.79        358.89       214.46 o
 -19   2   7       1633.02       1907.54       241.56 o
 -18   2   7       2035.98       1792.33       220.99 o
 -17   2   7         16.44         94.33       147.67 o
 -16   2   7         54.07        182.12       140.45 o
 -15   2   7        657.85        727.02       153.09 o
 -14   2   7        334.75        396.59        96.09 o
 -13   2   7       3603.76       3463.49       200.90 o
 -12   2   7       3360.53       3462.18       132.34 o
 -11   2   7       4275.02       4253.54       133.26 o
 -10   2   7        592.81        699.89        83.07 o
  -9   2   7      18833.54      19599.56       247.27 o
  -8   2   7       1811.45       1771.93        65.85 o
  -7   2   7       5012.12       5024.24        85.79 o
  -6   2   7       3220.11       3169.06        67.98 o
  -5   2   7       5931.75       5830.50        80.71 o
  -4   2   7       7532.76       8390.63       260.97 o
  -3   2   7       8898.09       8273.67        83.70 o
  -2   2   7      13291.81      13688.61       479.05 o
  -1   2   7        262.13        310.58        31.43 o
   0   2   7        228.24        789.74        52.10 o
   1   2   7       4949.19       4881.25       265.11 o
   2   2   7       9805.64      10046.21       634.24 o
   3   2   7       2944.25       2695.67       109.45 o
   4   2   7       9307.14       9601.78       223.26 o
   5   2   7        171.87        218.76        57.27 o
   6   2   7         44.52         85.27        56.69 o
   7   2   7       1785.68       1770.91        91.51 o
   8   2   7       1426.42       1384.33        94.04 o
   9   2   7        291.73        319.78        91.30 o
  10   2   7        480.32        537.38        92.45 o
  11   2   7       1654.36       1624.24       115.34 o
  12   2   7         28.47        107.54       121.64 o
  13   2   7       2481.62       2961.00       199.83 o
  14   2   7       1194.84       1141.10       167.28 o
  15   2   7         70.43        -66.79       154.38 o
  16   2   7         31.76         11.22       161.20 o
  17   2   7       1185.63       1234.92       208.56 o
  18   2   7        132.79        159.79       179.37 o
  19   2   7        482.20        457.66       203.11 o
 -19   3   7        184.42        264.88       175.51 o
 -18   3   7        386.16        636.35       175.58 o
 -17   3   7         14.09         72.50       147.42 o
 -16   3   7        441.12        467.19       156.74 o
 -15   3   7       1855.51       1695.37       190.66 o
 -14   3   7        994.13       1033.84       158.92 o
 -13   3   7        539.34        682.46        98.58 o
 -12   3   7       4915.23       4820.99       150.57 o
 -11   3   7       3239.85       3258.96       131.74 o
 -10   3   7        335.29        285.13        86.97 o
  -9   3   7       2757.84       2578.38       106.79 o
  -8   3   7       6798.26       6592.80       140.16 o
  -7   3   7       1312.39       1221.55        55.86 o
  -6   3   7        196.89        266.34        40.73 o
  -5   3   7       1645.11       1783.62        53.52 o
  -4   3   7       5814.25       5329.46       112.57 o
  -3   3   7       5762.42       5735.58       177.38 o
  -2   3   7       4858.03       4659.00        65.00 o
  -1   3   7       8840.67       9591.33       311.20 o
   0   3   7       1845.74       1987.33       110.90 o
   1   3   7       6311.94       8173.79       116.61 o
   2   3   7      17225.42      17571.63       431.07 o
   3   3   7        607.26        516.25        44.56 o
   4   3   7        502.18        480.09        61.02 o
   5   3   7         22.23         -4.64        57.84 o
   6   3   7       3818.39       3706.67       109.83 o
   7   3   7       5999.70       6564.10       144.23 o
   8   3   7       3080.88       2962.70       115.88 o
   9   3   7        207.09        211.53        79.82 o
  10   3   7         40.92        -16.12        82.50 o
  11   3   7         18.29         -3.91        84.66 o
  12   3   7       2655.02       2991.87       140.49 o
  13   3   7        366.14        369.77       107.67 o
  14   3   7       1362.07       1555.75       134.36 o
  15   3   7        211.32        151.19       111.01 o
  16   3   7         99.94         51.32       114.49 o
  17   3   7        409.24        347.76       124.96 o
  18   3   7        171.85        -69.28       181.63 o
 -19   4   7        122.69         23.11       189.42 o
 -18   4   7        118.68         25.88       164.71 o
 -17   4   7       1422.87       1350.50       214.85 o
 -16   4   7       1067.30       1247.48       193.48 o
 -15   4   7         89.81          4.70       146.26 o
 -14   4   7        259.40        298.13       147.57 o
 -13   4   7       1364.54       1340.30       116.03 o
 -12   4   7       1623.25       1409.10       113.87 o
 -11   4   7       2139.53       2041.47       117.61 o
 -10   4   7       4417.54       4438.00       227.97 o
  -9   4   7       1449.71       1490.30       101.45 o
  -8   4   7          9.48         46.30        76.28 o
  -7   4   7       5010.03       4766.73       125.20 o
  -6   4   7       2302.82       2130.87       102.43 o
  -5   4   7       1000.50        880.47       123.04 o
  -4   4   7       5652.68       5540.59       260.76 o
  -3   4   7       7340.96       7366.96       302.91 o
  -2   4   7         72.67        502.42        58.92 o
  -1   4   7       9451.74       9513.31       426.90 o
   0   4   7       5573.71       5922.86       142.78 o
   1   4   7          1.04         15.09        36.16 o
   2   4   7       2578.62       2713.42       157.29 o
   3   4   7       1480.02       1503.66       113.20 o
   4   4   7        265.76        278.72        65.75 o
   5   4   7       1095.00       1254.25       103.97 o
   6   4   7       4203.44       4438.26       122.52 o
   7   4   7       2142.84       2349.37       104.78 o
   8   4   7         15.76         86.27        79.75 o
   9   4   7       3740.89       3813.44       134.20 o
  10   4   7        366.50        415.48        89.46 o
  11   4   7          2.48         70.14        89.95 o
  12   4   7        841.71        893.30       152.52 o
  13   4   7       2883.95       2938.43       151.45 o
  14   4   7         22.19         39.59       117.53 o
  15   4   7        126.90        124.39       116.58 o
  16   4   7        640.71        675.40       134.94 o
  17   4   7        129.32        296.40       134.63 o
  18   4   7          9.64        -26.26       181.53 o
 -18   5   7          0.22        -16.85       179.74 o
 -17   5   7        199.41        203.31       180.08 o
 -16   5   7        538.92        462.30       172.01 o
 -15   5   7        338.72        378.64       170.54 o
 -14   5   7       1141.83       1296.09       169.96 o
 -13   5   7       1632.25       1579.55       120.82 o
 -12   5   7        225.05        226.20        89.03 o
 -11   5   7       1007.32        938.81       105.85 o
 -10   5   7        462.79        413.34        85.43 o
  -9   5   7        853.84        867.71        93.92 o
  -8   5   7        843.30        857.04        91.55 o
  -7   5   7        251.59        338.02        77.98 o
  -6   5   7        687.51        828.37        83.55 o
  -5   5   7        676.47        605.23        73.73 o
  -4   5   7       1091.49       1050.44        77.94 o
  -3   5   7          9.19         38.80        60.44 o
  -2   5   7        508.64       1057.33       179.27 o
  -1   5   7       4206.08       4073.39       377.69 o
   0   5   7       2068.45       2434.26       167.68 o
   1   5   7          7.75         21.01        37.51 o
   2   5   7         54.03         66.76        42.31 o
   3   5   7          9.49         78.70        64.18 o
   4   5   7         87.09        191.78        69.69 o
   5   5   7        338.36        424.31        77.25 o
   6   5   7        296.92        259.05        76.64 o
   7   5   7        702.62        668.08        86.11 o
   8   5   7       2349.03       2081.74       111.61 o
   9   5   7       1334.11       1576.73       111.01 o
  10   5   7        265.92        317.88        95.80 o
  11   5   7       1207.85       1215.45       110.47 o
  12   5   7       1279.32       1310.02       120.29 o
  13   5   7        228.29        187.77       105.30 o
  14   5   7          0.41        -17.81       107.25 o
  15   5   7        162.76        138.24       118.01 o
  16   5   7         81.56         47.93       121.52 o
  17   5   7        227.34        248.03       188.73 o
 -17   6   7        939.25        948.56       211.57 o
 -16   6   7       2687.18       2665.46       233.30 o
 -15   6   7        399.36        469.99       162.01 o
 -14   6   7          0.94        -71.07       153.41 o
 -13   6   7        258.89        291.64       107.67 o
 -12   6   7       3210.60       3329.04       144.90 o
 -11   6   7       6592.29       6375.94       174.29 o
 -10   6   7       3011.04       3178.37       135.55 o
  -9   6   7         90.63         72.49        83.85 o
  -8   6   7       1048.61        967.05        97.56 o
  -7   6   7        246.14        260.68        84.73 o
  -6   6   7       4955.24       4999.98       135.67 o
  -5   6   7       4818.33       5154.77       175.54 o
  -4   6   7       4905.39       4775.63       129.03 o
  -3   6   7         59.72         95.08        68.57 o
  -2   6   7       1706.47       1835.33        92.88 o
  -1   6   7       4384.80       5346.07       290.30 o
   0   6   7      10701.93      10022.77       455.29 o
   1   6   7       1588.36       1660.77        54.27 o
   2   6   7       1148.04       1088.78        56.07 o
   3   6   7         12.76         47.31        70.97 o
   4   6   7      17120.01      17375.13       229.98 o
   5   6   7        160.73        221.99        78.45 o
   6   6   7       2476.44       2541.32       113.42 o
   7   6   7       1532.26       1415.67        99.83 o
   8   6   7          8.47         -7.89        79.69 o
   9   6   7       2118.42       2213.40       122.53 o
  10   6   7       3390.75       3464.80       240.90 o
  11   6   7       1499.95       1609.10       120.68 o
  12   6   7        483.02        585.73       110.88 o
  13   6   7          0.24         19.05       108.62 o
  14   6   7       1267.93       1160.29       136.09 o
  15   6   7        463.71        510.56       122.87 o
  16   6   7       1295.64       1238.66       148.26 o
 -16   7   7          0.61         96.87       164.22 o
 -15   7   7        652.09        666.02       185.87 o
 -14   7   7       1074.19       1318.51       199.13 o
 -13   7   7        771.61        966.35       119.53 o
 -12   7   7        896.70        924.72       111.21 o
 -11   7   7         95.82        148.94        90.46 o
 -10   7   7       1687.34       1662.00       122.30 o
  -9   7   7       3781.26       3363.12       136.08 o
  -8   7   7       3741.54       3823.07       137.91 o
  -7   7   7        263.90        377.03        83.70 o
  -6   7   7       2950.61       2978.39       120.29 o
  -5   7   7        788.59       1024.59       102.71 o
  -4   7   7       1940.07       2098.79       113.73 o
  -3   7   7        206.09        168.97        77.55 o
  -2   7   7        728.25        723.74        83.17 o
  -1   7   7       2164.78       2307.56       106.15 o
   0   7   7       1096.91       1167.82        73.68 o
   1   7   7       4729.18       4904.46       176.10 o
   2   7   7       1924.05       1856.22       132.12 o
   3   7   7        677.99        689.12        87.38 o
   4   7   7       4779.15       5020.27       139.91 o
   5   7   7        429.30        251.99        78.04 o
   6   7   7         14.98         -7.69        78.77 o
   7   7   7          6.76         38.11        81.65 o
   8   7   7       5083.33       5111.77       172.93 o
   9   7   7        110.26        132.19        91.12 o
  10   7   7         84.75        140.99        93.31 o
  11   7   7        367.15        441.81       171.69 o
  12   7   7       1710.56       1742.88       131.33 o
  13   7   7         99.74         46.77       109.84 o
  14   7   7        603.95        417.85       120.44 o
  15   7   7        361.34        319.32       125.29 o
 -15   8   7         75.72         63.07       164.87 o
 -14   8   7         24.07         71.44       158.33 o
 -13   8   7         77.16        172.38       154.05 o
 -12   8   7        249.84        170.70       102.29 o
 -11   8   7          2.79         11.94        98.39 o
 -10   8   7        101.52        103.52        98.11 o
  -9   8   7        206.84        267.51        95.05 o
  -8   8   7         51.54         80.28       114.15 o
  -7   8   7        750.67        678.14        98.26 o
  -6   8   7        368.96        375.85        85.64 o
  -5   8   7        111.08        232.57        79.72 o
  -4   8   7        243.53        253.41        77.03 o
  -3   8   7          2.35         63.40        75.40 o
  -2   8   7         41.09        181.23        76.73 o
  -1   8   7        190.04        187.74        63.80 o
   0   8   7          4.89          3.85        61.14 o
   1   8   7        346.90        284.90        77.14 o
   2   8   7        523.22        587.66        85.37 o
   3   8   7        552.05        503.43        83.25 o
   4   8   7         83.90        107.37        81.48 o
   5   8   7        294.95        224.39        82.51 o
   6   8   7       1130.68        986.19       130.60 o
   7   8   7          0.73         79.33        85.48 o
   8   8   7        129.20         54.24        89.59 o
   9   8   7        713.76        666.10       103.44 o
  10   8   7         40.67         37.87       160.34 o
  11   8   7          0.50         20.74       153.18 o
  12   8   7        180.04        178.41       178.01 o
  13   8   7          1.91        -71.77       170.50 o
  14   8   7          0.58         50.29       168.50 o
 -13   9   7         81.35        288.09       182.62 o
 -12   9   7        661.46        475.33       116.34 o
 -11   9   7          2.83         30.86       105.00 o
 -10   9   7        197.85        262.32       100.24 o
  -9   9   7       1807.36       1838.92       146.03 o
  -8   9   7       6858.33       6872.88       192.46 o
  -7   9   7        273.69        403.82        97.30 o
  -6   9   7         68.70        104.76        87.68 o
  -5   9   7         67.41         48.68        84.28 o
  -4   9   7       1248.92       1254.33       103.85 o
  -3   9   7       2864.85       3232.09       132.13 o
  -2   9   7       1062.13       1050.97        96.79 o
  -1   9   7          8.79        -22.43        66.24 o
   0   9   7        106.11        130.38        70.26 o
   1   9   7       1093.36       1197.85       117.05 o
   2   9   7       4560.51       4478.67       146.85 o
   3   9   7       1859.10       2145.02       126.04 o
   4   9   7       1232.01       1049.30       162.19 o
   5   9   7        123.66         69.35       138.41 o
   6   9   7        687.59        705.68       156.28 o
   7   9   7       1208.70       1307.33       176.30 o
   8   9   7        978.46       1044.79       183.86 o
   9   9   7        113.88         78.80       162.98 o
  10   9   7        472.83        420.66       167.42 o
  11   9   7        238.81        182.22       173.40 o
  12   9   7        641.36        364.37       189.59 o
 -11  10   7        251.71        303.90       117.71 o
 -10  10   7         67.12        155.71       107.37 o
  -9  10   7        847.31        714.88       112.34 o
  -8  10   7          5.35         51.85        95.82 o
  -7  10   7         24.21        123.16       162.59 o
  -6  10   7        714.54        636.02       171.00 o
  -5  10   7        138.12        233.43       142.64 o
  -4  10   7         22.18         96.81       148.27 o
  -3  10   7         32.44         23.49       153.84 o
  -2  10   7        510.47        575.69       113.35 o
  -1  10   7       1172.96       1457.16       128.39 o
   0  10   7       1875.94       2026.47       141.64 o
   1  10   7       1349.67       1384.71       132.97 o
   2  10   7        218.90        180.89       105.91 o
   3  10   7        747.47        779.05       166.59 o
   4  10   7       1650.32       2335.49       211.93 o
   5  10   7         35.95         19.76       151.32 o
   6  10   7        213.52        226.00       153.47 o
   7  10   7        358.41        462.22       180.37 o
   8  10   7         75.12         83.55       159.19 o
   9  10   7         16.22         74.03       173.88 o
  10  10   7       1049.74        999.75       201.50 o
  -8  11   7          2.68        -49.85       158.83 o
  -7  11   7         46.08        147.50       159.36 o
  -6  11   7        762.41        770.98       179.31 o
  -5  11   7        561.04        701.24       182.70 o
  -4  11   7          7.00        -50.96       161.51 o
  -3  11   7         72.40        -43.71       115.05 o
  -2  11   7        869.99        974.51       134.85 o
  -1  11   7        995.03       1089.29       176.90 o
   0  11   7        841.61        944.88       132.42 o
   1  11   7        915.98        923.03       125.02 o
   2  11   7         26.14        -51.76       111.27 o
   3  11   7        145.34         84.06       114.48 o
   4  11   7        208.93        198.43       162.42 o
   5  11   7       1148.10       1305.13       208.45 o
   6  11   7        587.32        775.65       181.33 o
   7  11   7        140.69         54.18       180.17 o
 -20   0   8        302.64        431.63       182.35 o
 -19   0   8          0.60         19.86       178.36 o
 -18   0   8         49.32         67.01       179.97 o
 -17   0   8       4585.99       4422.67       260.41 o
 -16   0   8        997.49        867.50       171.68 o
 -15   0   8       1215.70       1159.32       165.29 o
 -14   0   8        617.67        652.79       142.00 o
 -13   0   8       2007.80       2007.91       168.14 o
 -12   0   8       6420.00       6207.90       180.22 o
 -11   0   8      15195.11      15428.28       216.53 o
 -10   0   8       6969.24       7055.55       216.39 o
  -9   0   8       3358.72       2959.45       102.15 o
  -8   0   8       2876.58       2973.36        92.69 o
  -7   0   8       6980.14       6229.73       174.25 o
  -6   0   8      15154.82      14296.42       153.03 o
  -5   0   8      29863.40      29507.56       219.48 o
  -4   0   8      12545.50      14104.27       183.06 o
  -3   0   8      10400.48      10576.45       132.93 o
  -2   0   8      24110.68      24591.05       838.74 o
  -1   0   8      48377.64      46116.39       373.89 o
   0   0   8      18984.39      20675.15       265.39 o
   1   0   8      12995.28      12219.67       212.08 o
   2   0   8       4766.47       4793.32        94.46 o
   3   0   8         40.94         22.67        24.95 o
   4   0   8        659.57        965.24        94.94 o
   5   0   8      12005.13      11575.86       443.61 o
   6   0   8       3277.34       3533.69       167.85 o
   7   0   8         62.16         73.65        66.68 o
   8   0   8        321.43        307.20        78.60 o
   9   0   8       4166.09       3881.68       165.29 o
  10   0   8       1458.43       1225.70       132.65 o
  11   0   8       4719.81       4785.30       198.31 o
  12   0   8        183.93        180.68       117.89 o
  13   0   8        782.41        730.53       144.33 o
  14   0   8        519.76        390.97       145.93 o
  15   0   8       6796.50       6934.73       283.53 o
  16   0   8         11.69         49.45       149.71 o
  17   0   8        727.92        487.91       166.88 o
  18   0   8        185.80        123.01       164.65 o
 -20   1   8          9.04        -12.05       124.92 o
 -19   1   8       1542.20       1573.44       151.29 o
 -18   1   8       1046.80       1037.66       134.36 o
 -17   1   8        268.98        236.66       115.95 o
 -16   1   8        110.29        112.89       107.48 o
 -15   1   8       2370.32       2261.47       157.29 o
 -14   1   8       1445.92       1442.55       116.42 o
 -13   1   8       1189.58       1329.59       107.85 o
 -12   1   8        203.64        199.66        71.23 o
 -11   1   8        152.14        155.09        56.29 o
 -10   1   8         57.36         79.35        48.97 o
  -9   1   8      12313.47      12013.79       122.27 o
  -8   1   8       1583.01       1825.78        57.79 o
  -7   1   8         61.86        123.81        37.16 o
  -6   1   8       7088.28       7371.04       101.97 o
  -5   1   8        574.01        570.55        42.58 o
  -4   1   8      23395.19      24075.32       260.82 o
  -3   1   8       5415.51       4955.06        54.57 o
  -2   1   8       3586.91       3666.75        40.82 o
  -1   1   8        383.16        367.74        15.03 o
   0   1   8         92.21         73.65        16.09 o
   1   1   8        546.04        438.76        19.63 o
   2   1   8       4434.58       4512.57        59.19 o
   3   1   8       9990.25       9217.07       288.76 o
   4   1   8       4254.31       4471.55        79.71 o
   5   1   8       2353.92       2353.02        68.87 o
   6   1   8       1065.57       1011.96        62.60 o
   7   1   8        808.72        756.32        79.46 o
   8   1   8         20.77         35.21        75.59 o
   9   1   8        778.21        716.38        87.15 o
  10   1   8        175.06        159.78        83.07 o
  11   1   8       1082.79       1085.23       138.98 o
  12   1   8         20.18         56.93       121.41 o
  13   1   8       1139.28       1352.60       162.47 o
  14   1   8        135.27         83.96       144.03 o
  15   1   8          0.27         66.27       151.07 o
  16   1   8          1.33         16.68       151.93 o
  17   1   8        382.47        329.88       172.54 o
  18   1   8          1.18         51.48       168.34 o
  19   1   8        538.14        532.48       191.84 o
 -20   2   8          0.80        -22.53       202.09 o
 -19   2   8        107.26        -41.12       175.43 o
 -18   2   8        186.88         77.94       167.16 o
 -17   2   8        189.48        319.22       177.42 o
 -16   2   8          5.11         88.78       159.73 o
 -15   2   8        475.90        432.46       154.05 o
 -14   2   8       1183.22       1209.56       157.73 o
 -13   2   8        672.20        714.45        94.46 o
 -12   2   8       1842.01       1865.09       115.22 o
 -11   2   8       1237.66       1391.36       103.11 o
 -10   2   8        165.03        113.73        82.98 o
  -9   2   8        115.74        132.04        52.68 o
  -8   2   8         68.03          9.82        46.05 o
  -7   2   8        266.17        352.50        47.48 o
  -6   2   8        311.99        247.30        43.35 o
  -5   2   8       4156.84       4029.08       113.08 o
  -4   2   8       2555.81       2589.27        57.88 o
  -3   2   8         10.01         -5.69        32.27 o
  -2   2   8       1586.89       1474.63        44.39 o
  -1   2   8       5682.53       5578.94        75.31 o
   0   2   8       3232.54       3367.00        46.62 o
   1   2   8      11794.00      11661.38       144.74 o
   2   2   8        608.90        591.85        41.30 o
   3   2   8          0.01          8.48        37.94 o
   4   2   8        128.19        128.91        40.49 o
   5   2   8       4946.41       4843.63       102.38 o
   6   2   8        286.44        232.71        60.60 o
   7   2   8       5617.41       5032.44       704.89 o
   8   2   8       2954.98       2743.34       112.90 o
   9   2   8       2460.24       2419.83       147.17 o
  10   2   8       1423.40       1428.82       105.68 o
  11   2   8         89.50        104.83        88.30 o
  12   2   8         24.55         27.35        93.89 o
  13   2   8        132.04        110.16        94.73 o
  14   2   8       1346.82       1209.78       130.05 o
  15   2   8        187.99        196.91       117.26 o
  16   2   8         49.88         20.68       126.04 o
  17   2   8        398.73        296.18       136.47 o
  18   2   8        254.79        111.25       177.92 o
 -19   3   8        885.70       1094.06       220.69 o
 -18   3   8        339.39        379.05       195.45 o
 -17   3   8        228.98        259.54       175.79 o
 -16   3   8          4.54        -74.15       158.48 o
 -15   3   8         66.70        128.92       143.76 o
 -14   3   8        877.98        600.39       139.75 o
 -13   3   8       6954.82       6778.66       354.02 o
 -12   3   8        754.73        660.03        92.74 o
 -11   3   8        235.16        230.08        89.19 o
 -10   3   8        286.81        281.32        86.77 o
  -9   3   8      11313.40      10360.63       175.57 o
  -8   3   8         64.01         29.56        48.40 o
  -7   3   8       6453.10       5759.11        92.30 o
  -6   3   8       3952.66       4163.22       127.26 o
  -5   3   8        667.33        533.29        42.70 o
  -4   3   8       1466.81       1167.26        48.10 o
  -3   3   8      19675.71      18748.85       333.58 o
  -2   3   8       7213.75       7063.55       160.93 o
  -1   3   8       1809.03       1593.07        48.69 o
   0   3   8       3888.04       4094.97        89.66 o
   1   3   8      11184.56      10770.00       154.89 o
   2   3   8       2738.83       2418.13        63.30 o
   3   3   8      13916.94      13550.33       162.98 o
   4   3   8         38.21         96.19        46.13 o
   5   3   8        423.37        537.37        68.45 o
   6   3   8       1383.01       1174.57        84.07 o
   7   3   8       4016.19       3753.17       120.61 o
   8   3   8        287.43        357.89        83.73 o
   9   3   8        776.10        760.45        92.16 o
  10   3   8        415.38        329.90        83.58 o
  11   3   8        103.94        197.10        85.13 o
  12   3   8        778.47        623.42       101.77 o
  13   3   8       4385.24       4328.13       170.70 o
  14   3   8        590.12        475.20       114.08 o
  15   3   8         54.38        168.43       115.75 o
  16   3   8          5.09         90.38       164.14 o
  17   3   8        763.37        795.04       201.23 o
  18   3   8          6.41         66.05       187.36 o
 -19   4   8       1545.24       1279.02       230.14 o
 -18   4   8       1068.18       1111.26       218.23 o
 -17   4   8        558.43        446.31       163.92 o
 -16   4   8       1474.64       1461.79       194.51 o
 -15   4   8          4.04         51.55       151.02 o
 -14   4   8       1014.25       1136.55       116.20 o
 -13   4   8       1505.31       1469.31       234.72 o
 -12   4   8       2901.91       2723.40       132.53 o
 -11   4   8        811.03        697.30       143.50 o
 -10   4   8        560.68        609.69        86.00 o
  -9   4   8         13.22         40.53        81.05 o
  -8   4   8       3087.16       3072.45       115.35 o
  -7   4   8       3423.18       3076.48       109.52 o
  -6   4   8        409.32        421.99        43.66 o
  -5   4   8       1614.98       1520.78        61.11 o
  -4   4   8        498.56        437.72        28.71 o
  -3   4   8       1894.67       1707.38        48.91 o
  -2   4   8       2803.14       2890.09        58.18 o
  -1   4   8       5617.18       5201.58       115.39 o
   0   4   8       1383.53       1374.23        53.21 o
   1   4   8         56.10         84.75        40.19 o
   2   4   8       8041.72       7958.12       103.40 o
   3   4   8        931.32        899.43        63.04 o
   4   4   8       1200.05       1266.70        64.42 o
   5   4   8        521.84        618.82        77.97 o
   6   4   8       2897.31       2776.16       105.17 o
   7   4   8        163.88        215.02        78.30 o
   8   4   8        401.62        422.41        81.05 o
   9   4   8       2198.84       2062.61       109.90 o
  10   4   8         69.38        125.65        85.16 o
  11   4   8        505.73        588.63        95.44 o
  12   4   8       1728.46       1625.09       122.32 o
  13   4   8        320.17        325.44       105.71 o
  14   4   8        173.12        198.23       115.00 o
  15   4   8        534.87        611.28       120.76 o
  16   4   8        174.96        203.69       122.66 o
  17   4   8        123.70         11.49       172.93 o
  18   4   8        485.77        493.59       199.68 o
 -18   5   8         26.68          6.56       194.47 o
 -17   5   8        382.23        375.44       180.13 o
 -16   5   8       2798.79       2880.22       233.26 o
 -15   5   8        601.99        798.64       161.03 o
 -14   5   8         75.97         29.22        98.90 o
 -13   5   8        143.81        109.56        97.44 o
 -12   5   8       2790.64       2690.16       136.07 o
 -11   5   8       4255.50       4208.85       148.35 o
 -10   5   8       1813.13       1845.47       109.87 o
  -9   5   8        207.33        176.90        80.07 o
  -8   5   8         10.90         56.32        75.99 o
  -7   5   8       2139.30       1923.36       102.70 o
  -6   5   8       4972.62       4690.22       206.36 o
  -5   5   8       2146.49       2021.52       135.55 o
  -4   5   8        946.94        838.56        78.15 o
  -3   5   8          4.83         -2.28        63.30 o
  -2   5   8       3189.02       3067.17        53.99 o
  -1   5   8       3633.37       3645.25        83.57 o
   0   5   8       8634.84       8155.39       244.57 o
   1   5   8        751.09        730.13        50.79 o
   2   5   8       3315.20       3230.61        77.33 o
   3   5   8        585.86        570.26        56.00 o
   4   5   8       2738.19       2535.05        80.42 o
   5   5   8       2670.83       2707.38       110.78 o
   6   5   8       2016.49       1797.34       100.08 o
   7   5   8        225.99        251.48        75.24 o
   8   5   8         36.43         22.83        79.16 o
   9   5   8       2477.88       2462.58       122.36 o
  10   5   8       4494.93       4719.88       157.54 o
  11   5   8        656.33        651.35       115.19 o
  12   5   8        839.10        893.03       112.40 o
  13   5   8         94.75          9.04       101.53 o
  14   5   8        637.86        536.90       122.53 o
  15   5   8        180.61         99.75       111.36 o
  16   5   8        990.91        952.52       145.64 o
  17   5   8        247.08        158.39       180.12 o
 -17   6   8         50.53        111.98       171.40 o
 -16   6   8        166.02         11.45       169.93 o
 -15   6   8        351.40        193.76       168.74 o
 -14   6   8        171.30        119.18       100.48 o
 -13   6   8          2.17         19.40        96.09 o
 -12   6   8          4.72         51.03       134.36 o
 -11   6   8        461.04        438.49       101.79 o
 -10   6   8        117.35        117.33        83.48 o
  -9   6   8         76.73        147.97        82.73 o
  -8   6   8        875.70        764.97        90.79 o
  -7   6   8         18.90         99.12        82.19 o
  -6   6   8        621.71        518.38        82.79 o
  -5   6   8        694.86        613.33        83.95 o
  -4   6   8        426.13        482.43        78.22 o
  -3   6   8        662.82        677.29        81.27 o
  -2   6   8        528.23        492.66        76.36 o
  -1   6   8       1299.69       1238.28        87.99 o
   0   6   8         19.75         47.40        33.77 o
   1   6   8        430.69        418.56        45.18 o
   2   6   8         74.61         78.13        46.26 o
   3   6   8        390.29        505.41        55.42 o
   4   6   8       1636.25       1662.45        72.54 o
   5   6   8        327.62        331.59        81.40 o
   6   6   8         31.46         43.98        75.60 o
   7   6   8         55.73         65.46        79.52 o
   8   6   8         57.01         44.16        83.57 o
   9   6   8         40.94         39.64        89.33 o
  10   6   8         46.38         67.27        96.22 o
  11   6   8         65.15          6.95        97.24 o
  12   6   8        387.77        332.78       108.88 o
  13   6   8        250.66        195.75       114.06 o
  14   6   8          1.51         32.30       111.34 o
  15   6   8          0.99         57.49       112.36 o
  16   6   8         72.92         75.02       176.71 o
 -16   7   8        323.65        452.11       193.88 o
 -15   7   8        846.10        708.25       193.03 o
 -14   7   8        198.07        290.63       115.51 o
 -13   7   8         28.23         75.44       106.88 o
 -12   7   8       2061.35       1798.55       135.20 o
 -11   7   8        235.17        271.03       103.15 o
 -10   7   8       1521.29       1717.00       116.76 o
  -9   7   8          2.31         64.09        90.41 o
  -8   7   8        115.05         67.50        81.68 o
  -7   7   8       3383.23       3354.54       130.61 o
  -6   7   8       3187.73       3140.61       151.68 o
  -5   7   8         44.10        100.08        79.10 o
  -4   7   8       1779.15       1962.39       105.54 o
  -3   7   8        981.50        894.61        90.73 o
  -2   7   8       5011.85       4333.12       131.88 o
  -1   7   8       1494.32       2018.50       105.39 o
   0   7   8       7162.49       7013.38       173.50 o
   1   7   8         18.77         64.43        75.01 o
   2   7   8        917.46       1118.51       101.78 o
   3   7   8        394.66        287.01        80.50 o
   4   7   8       4170.85       4066.91       133.93 o
   5   7   8          9.25         26.48        78.62 o
   6   7   8       4070.29       3851.12       139.38 o
   7   7   8        402.89        374.61        90.66 o
   8   7   8        629.41        665.31        98.03 o
   9   7   8       1083.34        937.95       109.56 o
  10   7   8       4023.62       3903.91       161.16 o
  11   7   8        630.04        452.38       108.87 o
  12   7   8        618.10        535.93       120.12 o
  13   7   8        173.97        149.77       112.14 o
  14   7   8        101.58         70.27       112.52 o
  15   7   8         12.07         -7.37       120.25 o
 -15   8   8        100.16        103.93       183.25 o
 -14   8   8       1505.33       1479.20       222.92 o
 -13   8   8        150.54        136.73       113.57 o
 -12   8   8         87.67        147.00       108.43 o
 -11   8   8        203.54        201.15       107.60 o
 -10   8   8       2616.19       2640.45       142.19 o
  -9   8   8        607.19        499.25       102.17 o
  -8   8   8       5381.59       5227.44       164.67 o
  -7   8   8        658.97        645.99        97.27 o
  -6   8   8         15.93         13.69        84.49 o
  -5   8   8         15.31         54.08        79.62 o
  -4   8   8       2756.36       2744.37       120.91 o
  -3   8   8       1137.79       1363.22       104.32 o
  -2   8   8       5040.66       5039.71       209.84 o
  -1   8   8       2656.43       2555.16        97.51 o
   0   8   8       1693.23       1500.19        84.05 o
   1   8   8       1548.22       2257.76       112.43 o
   2   8   8       8658.71       8433.88       182.03 o
   3   8   8        815.87        988.15        99.63 o
   4   8   8       1988.20       1732.11       110.43 o
   5   8   8         34.34         38.26        84.78 o
   6   8   8        291.50        351.28        93.24 o
   7   8   8       1239.47       1114.12       110.12 o
   8   8   8       4002.20       3673.40       152.60 o
   9   8   8        675.46        771.03       145.06 o
  10   8   8          3.31        -56.85        98.28 o
  11   8   8         15.50         86.94       161.82 o
  12   8   8       1650.35       1420.75       197.36 o
  13   8   8        524.19        499.01       180.69 o
  14   8   8       1396.15       1145.95       216.70 o
 -13   9   8        111.50        211.07       114.28 o
 -12   9   8        307.74        232.53       110.98 o
 -11   9   8        393.70        331.60       112.25 o
 -10   9   8          5.26        -10.02       105.87 o
  -9   9   8       1743.38       1910.69       135.45 o
  -8   9   8         13.00         28.60        94.92 o
  -7   9   8        742.04        714.77       107.08 o
  -6   9   8       1317.07       1280.56       200.66 o
  -5   9   8         36.92        131.90       117.67 o
  -4   9   8          1.64         37.14        82.59 o
  -3   9   8       1360.02       1339.98       107.53 o
  -2   9   8        370.48        367.36        75.44 o
  -1   9   8         14.53         28.41        69.68 o
   0   9   8        804.70        796.39        83.07 o
   1   9   8         22.35         26.44        69.44 o
   2   9   8         98.69        185.44        88.06 o
   3   9   8        726.48        734.25       100.42 o
   4   9   8        536.08        558.96        95.55 o
   5   9   8        237.06        142.34        92.05 o
   6   9   8        356.85        352.91       156.99 o
   7   9   8       1018.18       1095.83       184.49 o
   8   9   8         51.72         58.30       150.07 o
   9   9   8        173.90        161.90       161.67 o
  10   9   8        197.01        211.67       166.80 o
  11   9   8        103.12        174.46       170.34 o
  12   9   8        134.33         83.40       170.35 o
 -12  10   8        825.35        696.25       162.24 o
 -11  10   8        887.69        800.71       127.03 o
 -10  10   8         48.30         41.54       106.92 o
  -9  10   8        696.63        635.12       115.62 o
  -8  10   8       1637.53       1640.41       131.86 o
  -7  10   8         38.49         79.35        96.31 o
  -6  10   8        227.32        262.96        96.17 o
  -5  10   8       2355.49       2366.57       132.24 o
  -4  10   8        954.10       1162.90       182.02 o
  -3  10   8       1667.65       1430.69       165.61 o
  -2  10   8       1148.18       1033.43       133.84 o
  -1  10   8       1152.32       1164.56       126.41 o
   0  10   8         25.26        -15.37       104.65 o
   1  10   8       1457.85       1483.52       160.39 o
   2  10   8        355.26        313.85       114.57 o
   3  10   8          1.00          3.42       143.60 o
   4  10   8        310.73        250.16       147.91 o
   5  10   8        681.58        675.19       171.26 o
   6  10   8        155.36         31.99       158.52 o
   7  10   8        454.99        419.03       168.44 o
   8  10   8        627.32        779.98       187.02 o
   9  10   8        711.74        599.89       186.52 o
  10  10   8         15.68        104.74       172.15 o
  -7  11   8        430.14        461.99       188.91 o
  -6  11   8       1337.14       1513.37       212.59 o
  -5  11   8          3.49         38.53       166.85 o
  -4  11   8        417.65        491.43       121.82 o
  -3  11   8         15.23         20.03       113.88 o
  -2  11   8        338.53        286.95       121.56 o
  -1  11   8        121.56        125.00       124.85 o
   0  11   8        529.93        465.75       121.05 o
   1  11   8        221.87        258.94       161.06 o
   2  11   8         52.20         13.28       111.96 o
   3  11   8         49.04        186.84       113.67 o
   4  11   8       1859.55       1567.38       206.95 o
   5  11   8        486.17        486.54       174.67 o
   6  11   8         84.81        269.04       176.62 o
   7  11   8        563.19        661.54       198.01 o
 -20   1   9        432.65        360.87       143.80 o
 -19   1   9        253.48        159.68       130.07 o
 -18   1   9        172.31        232.35       120.66 o
 -17   1   9       1618.54       1561.59       136.59 o
 -16   1   9        136.61        195.85       102.97 o
 -15   1   9        800.02        878.86       114.80 o
 -14   1   9       1024.86       1034.50       103.77 o
 -13   1   9        729.72        754.68        78.75 o
 -12   1   9       2413.60       2648.71        84.40 o
 -11   1   9       7387.36       7433.75       113.03 o
 -10   1   9       1702.40       1837.67        72.12 o
  -9   1   9         24.46         33.71        45.35 o
  -8   1   9        616.53        700.89        47.27 o
  -7   1   9        542.36        494.18        41.68 o
  -6   1   9       8124.38       9018.74       149.24 o
  -5   1   9      18356.67      19398.87       280.75 o
  -4   1   9        104.24        104.79        23.49 o
  -3   1   9          2.91         16.31        18.91 o
  -2   1   9       2485.78       2314.31        93.74 o
  -1   1   9      11627.66      13941.59       696.07 o
   0   1   9        453.14        681.48        62.88 o
   1   1   9       7536.79       7691.56       142.68 o
   2   1   9       2046.68       2479.23        93.27 o
   3   1   9       3135.98       2890.74       125.73 o
   4   1   9       1159.80       1177.04        55.05 o
   5   1   9      12567.07      13219.77       198.66 o
   6   1   9       2009.09       2442.49        92.71 o
   7   1   9       3781.16       3844.30        96.69 o
   8   1   9         27.52         86.91        63.04 o
   9   1   9       3032.02       3251.71       130.37 o
  10   1   9       1552.26       1535.20       102.44 o
  11   1   9       3211.44       3340.87       136.37 o
  12   1   9         78.55         30.68        97.84 o
  13   1   9        233.89        160.97       102.38 o
  14   1   9        431.21        361.41       113.11 o
  15   1   9       2427.62       2627.79       157.50 o
  16   1   9          4.06         66.20       121.22 o
 -20   2   9         15.07        123.12       183.71 o
 -19   2   9       1395.98       1854.43       236.76 o
 -18   2   9        842.56        940.43       199.89 o
 -17   2   9        145.83        182.93       147.17 o
 -16   2   9         99.43        128.61       153.81 o
 -15   2   9       2015.64       1932.67       191.22 o
 -14   2   9       1502.82       1630.33       119.45 o
 -13   2   9       2889.86       2987.57       133.61 o
 -12   2   9        692.65        892.58       101.29 o
 -11   2   9         18.25         52.12        83.21 o
 -10   2   9        203.23        382.71        63.25 o
  -9   2   9      17192.32      17380.26       183.14 o
  -8   2   9       5981.92       6907.09       115.72 o
  -7   2   9       2928.48       2849.62       105.16 o
  -6   2   9       2139.04       2393.98        66.25 o
  -5   2   9       3333.61       3905.46        73.36 o
  -4   2   9        297.31        634.81        59.84 o
  -3   2   9      11684.66      12055.49       107.25 o
  -2   2   9       7368.84       8072.59       343.26 o
  -1   2   9        430.37        392.06        25.65 o
   0   2   9        961.16       1002.23        31.34 o
   1   2   9       3918.94       3927.83       146.38 o
   2   2   9       5951.97       6372.83        96.47 o
   3   2   9      10262.47      11413.08       347.16 o
   4   2   9         14.09         38.52        43.89 o
   5   2   9       1612.93       1700.81        67.57 o
   6   2   9        685.33       1062.46        70.64 o
   7   2   9      11987.52      12111.03       179.16 o
   8   2   9        271.42        275.66        80.91 o
   9   2   9         53.96        135.54        79.26 o
  10   2   9         19.98        132.77        79.66 o
  11   2   9          8.82         60.83        86.11 o
  12   2   9         25.60         -5.68        95.58 o
  13   2   9       4640.09       4679.08       174.87 o
  14   2   9        108.00        113.99       111.94 o
  15   2   9        167.88        165.64       110.13 o
  16   2   9        139.40         75.92       116.90 o
 -19   3   9        935.11       1112.09       202.21 o
 -18   3   9       1155.59       1134.17       195.71 o
 -17   3   9        272.56        315.88       158.40 o
 -16   3   9       1803.09       1492.67       182.25 o
 -15   3   9       1477.82       1468.53       170.66 o
 -14   3   9        758.47        845.24       111.22 o
 -13   3   9        231.04        170.27        88.90 o
 -12   3   9       1841.63       1721.98       111.87 o
 -11   3   9        417.66        455.44        93.17 o
 -10   3   9       2635.70       2725.89       119.18 o
  -9   3   9        173.77        213.10        55.37 o
  -8   3   9       6497.17       6735.29       108.03 o
  -7   3   9         48.08         22.88        44.82 o
  -6   3   9       1260.27       1340.69       107.72 o
  -5   3   9         37.48         64.02        39.71 o
  -4   3   9       8620.80       8922.86       100.49 o
  -3   3   9        129.62        161.41        36.66 o
  -2   3   9       5186.13       5368.25        77.75 o
  -1   3   9       1651.12       2147.69       114.86 o
   0   3   9          2.84         62.72        29.43 o
   1   3   9        845.00        930.08        48.49 o
   2   3   9      12907.12      14056.98       130.60 o
   3   3   9        392.52        480.77        52.17 o
   4   3   9       4089.17       4292.42       147.90 o
   5   3   9        342.55        392.18        57.31 o
   6   3   9        160.63        237.38        58.46 o
   7   3   9        513.58        605.50        83.31 o
   8   3   9       3564.52       3401.30       126.19 o
   9   3   9         26.91         56.44        78.44 o
  10   3   9         30.14         16.86        84.46 o
  11   3   9        884.39        734.51       104.88 o
  12   3   9        878.95        916.80       114.99 o
  13   3   9         15.25         59.67        99.71 o
  14   3   9       1317.56       1419.41       135.05 o
  15   3   9         60.09         57.94       109.86 o
  16   3   9          2.71         37.68       118.42 o
 -19   4   9       1207.25       1048.70       206.56 o
 -18   4   9        449.36        288.24       172.74 o
 -17   4   9        266.05        285.43       180.87 o
 -16   4   9        977.94       1057.72       188.63 o
 -15   4   9        585.29        560.96       106.76 o
 -14   4   9         96.04         66.63       101.12 o
 -13   4   9        510.31        541.29        99.94 o
 -12   4   9       2110.53       1957.61       117.11 o
 -11   4   9        160.57        174.95        84.51 o
 -10   4   9       1532.46       1581.97       132.41 o
  -9   4   9       2207.80       2450.03       110.24 o
  -8   4   9         88.24         48.37        74.73 o
  -7   4   9       4281.90       4041.64       126.23 o
  -6   4   9       1928.01       2066.28        63.01 o
  -5   4   9         77.52        110.26        39.69 o
  -4   4   9         82.84        127.91        37.35 o
  -3   4   9       8464.99       9284.99       162.28 o
  -2   4   9       2635.92       2595.05        61.48 o
  -1   4   9       1681.63       1915.33        95.83 o
   0   4   9       6043.74       6683.43       181.48 o
   1   4   9       5335.96       6325.23       266.51 o
   2   4   9       2074.54       2295.99        69.06 o
   3   4   9       4813.99       4885.41       117.67 o
   4   4   9        474.49        441.96        58.05 o
   5   4   9         26.03        105.60        55.35 o
   6   4   9       2297.61       2382.58       104.87 o
   7   4   9       1346.65       1610.99       101.52 o
   8   4   9         53.68         78.32        77.45 o
   9   4   9       1508.20       1528.56       106.82 o
  10   4   9        568.63        564.65        96.20 o
  11   4   9         63.12         83.95        94.29 o
  12   4   9       1477.12       1492.86       125.02 o
  13   4   9        920.95        851.87       156.51 o
  14   4   9        320.40        190.35       116.12 o
  15   4   9          6.34         61.01       118.73 o
  16   4   9        204.11        190.75       170.73 o
 -18   5   9        451.91        164.71       177.48 o
 -17   5   9        249.96        454.13       184.12 o
 -16   5   9        109.28        200.21       169.95 o
 -15   5   9        660.63        681.98       121.65 o
 -14   5   9        212.40        253.24       103.98 o
 -13   5   9        867.86       1054.68       116.30 o
 -12   5   9        298.57        362.15       121.54 o
 -11   5   9       1585.39       1738.39       116.93 o
 -10   5   9       1513.04       1684.55       111.49 o
  -9   5   9         72.90         84.32        84.22 o
  -8   5   9        757.48        717.98       101.62 o
  -7   5   9       1206.35       1302.25        94.88 o
  -6   5   9        434.43        607.40        81.18 o
  -5   5   9       4275.33       4636.93       126.83 o
  -4   5   9       1334.01       1380.67        68.65 o
  -3   5   9       1716.87       1884.35       138.39 o
  -2   5   9       1530.05       1505.61        47.51 o
  -1   5   9       3200.07       3942.25       287.12 o
   0   5   9       1005.23       1343.91       105.81 o
   1   5   9        834.88        791.00        54.52 o
   2   5   9       1536.00       1541.77        64.00 o
   3   5   9       1370.39       1422.44        71.21 o
   4   5   9         27.20         18.45        53.81 o
   5   5   9        944.97       1041.87        69.39 o
   6   5   9        647.28        740.32        89.25 o
   7   5   9         10.39         38.31        73.67 o
   8   5   9          4.47        -12.48        81.63 o
   9   5   9        600.40        717.64        99.35 o
  10   5   9        596.66        529.16       100.45 o
  11   5   9        746.13        659.66       111.36 o
  12   5   9       1327.76       1491.15       128.98 o
  13   5   9        150.97        153.52       111.01 o
  14   5   9        223.51        173.87       118.18 o
  15   5   9        594.69        677.07       128.49 o
 -17   6   9       1085.25       1179.75       215.78 o
 -16   6   9       3040.01       2745.01       233.76 o
 -15   6   9        384.17        309.77       150.80 o
 -14   6   9        177.33        105.55       111.53 o
 -13   6   9        125.79         54.91       105.92 o
 -12   6   9       1608.15       1856.19       130.95 o
 -11   6   9        285.82        327.82        97.99 o
 -10   6   9       1872.73       2091.60       119.97 o
  -9   6   9         60.74         97.06        85.39 o
  -8   6   9        797.77        831.32        96.48 o
  -7   6   9       2201.07       2013.35       139.97 o
  -6   6   9       7682.84       7824.98       166.05 o
  -5   6   9        501.19        418.39        82.79 o
  -4   6   9       1431.78       1438.01        94.26 o
  -3   6   9        170.40        146.53        74.43 o
  -2   6   9       6961.69       7364.03       246.97 o
  -1   6   9       1022.70       1162.54        78.86 o
   0   6   9      17659.07      17972.75       282.40 o
   1   6   9        824.77        901.66        54.52 o
   2   6   9        209.99        197.84        50.80 o
   3   6   9        277.89        301.44        53.74 o
   4   6   9       2385.33       2785.78        86.03 o
   5   6   9        259.67        374.76        56.64 o
   6   6   9       3336.71       3623.82       132.83 o
   7   6   9       2202.54       2068.48       167.91 o
   8   6   9       4048.39       4029.04       147.06 o
   9   6   9        455.14        643.05       102.58 o
  10   6   9       7614.61       7248.79       306.33 o
  11   6   9       1243.64       1446.28       126.89 o
  12   6   9        546.76        550.97       134.20 o
  13   6   9         33.90          7.20       110.98 o
  14   6   9       1039.19        883.31       132.57 o
 -16   7   9         99.81        -13.95       167.59 o
 -15   7   9        450.36        488.89       178.82 o
 -14   7   9       1188.11       1390.44       138.44 o
 -13   7   9        482.55        370.11       114.37 o
 -12   7   9        512.77        375.41       107.72 o
 -11   7   9       1098.99       1054.36       118.45 o
 -10   7   9       1271.51       1230.09       114.04 o
  -9   7   9         18.51         74.33        88.92 o
  -8   7   9       1879.35       1921.14       158.94 o
  -7   7   9       1581.98       1682.79       108.34 o
  -6   7   9        547.13        453.03        83.72 o
  -5   7   9        186.20        378.95        81.86 o
  -4   7   9       3562.69       3629.32       128.13 o
  -3   7   9       2363.49       2266.86       110.92 o
  -2   7   9       5533.69       5694.32       147.37 o
  -1   7   9          3.76        125.89        62.60 o
   0   7   9       1965.34       2084.44        87.83 o
   1   7   9        314.41        714.74       210.68 o
   2   7   9       2954.29       3168.54       121.73 o
   3   7   9        213.37        280.45        83.34 o
   4   7   9          8.75         -4.33        78.99 o
   5   7   9        346.71        348.05       119.84 o
   6   7   9        656.31        775.35        99.53 o
   7   7   9       1021.78       1001.19       103.91 o
   8   7   9       2120.35       2191.13       129.22 o
   9   7   9        494.98        498.91       102.86 o
  10   7   9          9.25        -24.02       101.60 o
  11   7   9        219.28        232.99       109.83 o
  12   7   9       1387.71       1459.62       136.77 o
  13   7   9          7.84         54.59       111.90 o
  14   7   9        187.62        127.60       114.72 o
 -15   8   9          3.56         -2.15       171.39 o
 -14   8   9        564.12        376.13       117.26 o
 -13   8   9        325.19        380.94       117.19 o
 -12   8   9         47.97         84.51       106.32 o
 -11   8   9        300.89        284.77       103.22 o
 -10   8   9         82.13         39.30        97.39 o
  -9   8   9         25.92        116.76        99.20 o
  -8   8   9         23.80         47.29        88.63 o
  -7   8   9        818.29        695.87       104.70 o
  -6   8   9        920.42        872.47       103.87 o
  -5   8   9         57.23        127.87        83.08 o
  -4   8   9        249.51        246.44        83.22 o
  -3   8   9         49.25        222.95        81.50 o
  -2   8   9         17.55         45.52        66.57 o
  -1   8   9        907.86       1010.06        78.52 o
   0   8   9        538.59        567.01        73.87 o
   1   8   9       1245.15       1112.60        80.62 o
   2   8   9        217.03        278.05        85.84 o
   3   8   9         46.23         93.81        82.87 o
   4   8   9          1.72          4.09        83.67 o
   5   8   9        173.49        173.42        93.09 o
   6   8   9        360.16        410.26       100.84 o
   7   8   9        236.07        266.42        99.96 o
   8   8   9          8.83        104.87       100.23 o
   9   8   9        367.40        222.68       119.98 o
  10   8   9        391.96        213.95       106.61 o
  11   8   9        128.03         78.04       109.12 o
  12   8   9        642.40        365.71       170.17 o
  13   8   9        182.37         30.76       166.35 o
 -14   9   9        434.13        423.84       179.54 o
 -13   9   9        659.36        608.37       127.30 o
 -12   9   9       1002.37       1006.35       130.88 o
 -11   9   9         10.54         56.10       108.25 o
 -10   9   9        848.08        876.21       128.17 o
  -9   9   9         38.11         76.71        98.85 o
  -8   9   9       2278.22       2200.97       137.93 o
  -7   9   9          1.71        124.02        98.14 o
  -6   9   9          2.36         -6.08        89.92 o
  -5   9   9        322.98        375.27        97.59 o
  -4   9   9       5940.92       6215.38       323.77 o
  -3   9   9        984.95       1264.30       156.66 o
  -2   9   9       3271.34       3252.89       113.80 o
  -1   9   9          1.20         11.74        73.00 o
   0   9   9          8.57         24.45        73.20 o
   1   9   9        799.60        812.72        83.51 o
   2   9   9       4379.23       4740.96       191.37 o
   3   9   9         20.59        130.45        90.93 o
   4   9   9        940.21        888.07       107.59 o
   5   9   9        771.13        677.47       132.15 o
   6   9   9       1111.22       1179.48       119.23 o
   7   9   9       1687.43       1756.89       195.19 o
   8   9   9       2084.77       2244.19       207.15 o
   9   9   9         38.81         14.82       163.76 o
  11   9   9         63.83         36.61       168.12 o
  12   9   9        689.22        637.08       190.07 o
 -12  10   9        600.66        503.05       165.63 o
 -11  10   9         14.78         58.32       113.80 o
 -10  10   9        715.70        636.08       123.63 o
  -9  10   9        957.70        804.54       122.43 o
  -8  10   9        196.57        159.70       101.79 o
  -7  10   9        367.16        309.91       104.80 o
  -6  10   9       1501.62       1565.70       170.89 o
  -5  10   9          7.56         19.45        95.63 o
  -4  10   9          4.48         52.78        94.64 o
  -3  10   9        254.18        282.82        82.95 o
  -2  10   9       1882.45       2030.27       138.45 o
  -1  10   9          5.16         47.27       105.02 o
   0  10   9       2969.15       2985.42       156.04 o
   1  10   9        104.10        124.77       104.87 o
   2  10   9         65.11        -15.18       103.86 o
   3  10   9        212.38        207.84       105.99 o
   4  10   9       1397.44       1415.99       187.53 o
   5  10   9         82.59         57.00       155.55 o
   6  10   9        386.03        239.28       162.04 o
   7  10   9        712.54        766.19       180.65 o
   8  10   9         11.63         56.08       157.27 o
   9  10   9        199.83         17.73       173.71 o
  -7  11   9        148.61        165.85       172.77 o
  -6  11   9        590.62        598.42       175.29 o
  -5  11   9       2196.13       2164.36       210.81 o
  -4  11   9         21.60        -32.33       111.32 o
  -3  11   9         81.93        114.53       117.33 o
  -2  11   9        371.41        263.28       119.78 o
  -1  11   9       1014.04       1112.00       133.07 o
   0  11   9        173.86        113.51       112.96 o
   1  11   9        696.81        582.04       122.23 o
   2  11   9        109.60          7.84       108.04 o
   3  11   9        128.88        136.83       115.41 o
   4  11   9        113.25        132.77       109.03 o
   5  11   9       1724.73       1516.97       208.68 o
   6  11   9         80.83         99.16       168.37 o
 -20   0  10        377.77        432.92       182.09 o
 -19   0  10        310.87        285.62       169.88 o
 -18   0  10        573.80        574.59       172.51 o
 -17   0  10        965.16       1023.29       173.41 o
 -16   0  10       1674.90       1565.83       177.70 o
 -15   0  10       3038.35       3048.33       201.00 o
 -14   0  10        563.45        516.15       136.40 o
 -13   0  10       3443.48       3398.33       134.13 o
 -12   0  10        179.72        157.72        79.51 o
 -11   0  10       6946.06       6863.25       155.79 o
 -10   0  10        285.20        306.96        77.92 o
  -9   0  10       4853.59       4478.05       121.18 o
  -8   0  10       1917.25       2097.34        88.30 o
  -7   0  10       7319.41       7167.54       329.67 o
  -6   0  10       2112.09       2138.31        73.61 o
  -5   0  10      10796.49      10373.59       124.24 o
  -4   0  10         12.10          0.53        24.67 o
  -3   0  10         45.80         93.18        23.00 o
  -2   0  10         28.48         62.67        76.59 o
  -1   0  10        378.94        286.47        81.69 o
   0   0  10       4857.51       5420.14       167.65 o
   1   0  10        307.43        179.22        79.88 o
   2   0  10        312.25        237.28        94.57 o
   3   0  10       2654.93       2110.02       283.59 o
   4   0  10         89.63         16.62        41.01 o
   5   0  10      18485.32      17232.03       320.28 o
   6   0  10        266.66        250.98        63.36 o
   7   0  10         53.91         45.40        61.71 o
   8   0  10          0.64          2.96        66.60 o
   9   0  10       2990.39       2852.45       116.99 o
  10   0  10         30.81         48.82        80.23 o
  11   0  10       5839.92       5746.62       165.78 o
  12   0  10        230.48        217.36        92.59 o
  13   0  10         63.78        -25.66        99.91 o
  14   0  10         22.01         25.45        99.07 o
  15   0  10       3630.20       3621.40       259.16 o
  16   0  10         47.21        -81.99       172.19 o
 -20   1  10         74.75        -15.45       128.32 o
 -19   1  10       1361.17       1340.77       147.10 o
 -18   1  10        160.42        118.12       125.18 o
 -17   1  10        114.75         42.20       109.43 o
 -16   1  10        128.81        216.95       103.64 o
 -15   1  10        982.72       1002.98       117.30 o
 -14   1  10        392.18        319.47        74.29 o
 -13   1  10       1167.90       1205.37        84.98 o
 -12   1  10         14.18          2.77        55.84 o
 -11   1  10        299.80        305.76        56.94 o
 -10   1  10        325.40        321.18        52.42 o
  -9   1  10        927.41        925.57        56.69 o
  -8   1  10         58.89         38.63        41.39 o
  -7   1  10        419.21        415.40        50.98 o
  -6   1  10        662.00        601.68        47.68 o
  -5   1  10         10.90         44.97        39.07 o
  -4   1  10         10.99         15.38        22.49 o
  -3   1  10       2283.48       2090.45        36.90 o
  -2   1  10       2514.60       2398.16        29.08 o
  -1   1  10         11.28        -19.19        56.45 o
   0   1  10       1692.75       1749.08        82.22 o
   1   1  10         28.35         60.17        61.68 o
   2   1  10         22.20         42.16        17.54 o
   3   1  10         87.06         46.73        20.22 o
   4   1  10         12.57         52.96        42.99 o
   5   1  10        834.76        877.25        67.99 o
   6   1  10       1027.70       1046.86        70.03 o
   7   1  10       6444.14       6382.50       120.65 o
   8   1  10       1604.35       1460.40        81.45 o
   9   1  10        321.60        261.32        70.60 o
  10   1  10        249.80        293.94        71.29 o
  11   1  10        435.04        460.57        78.49 o
  12   1  10          0.12         67.21        78.87 o
  13   1  10       1867.74       1866.52       113.55 o
  14   1  10         10.44         35.81        90.42 o
  15   1  10          0.45         21.55       115.30 o
  16   1  10        165.54          1.56       192.83 o
 -20   2  10        237.45         91.37       198.64 o
 -19   2  10         15.10        -10.30       169.01 o
 -18   2  10        436.82        430.12       186.41 o
 -17   2  10        238.51        221.31       164.72 o
 -16   2  10        101.39        188.70       149.55 o
 -15   2  10        861.77        825.70       115.74 o
 -14   2  10         57.75         95.29        93.93 o
 -13   2  10         36.87         59.19        85.09 o
 -12   2  10        160.27        149.11        80.82 o
 -11   2  10       4420.86       4394.08       107.47 o
 -10   2  10         41.88         40.31        58.51 o
  -9   2  10         87.46         66.68        53.13 o
  -8   2  10       2000.80       1711.11        79.27 o
  -7   2  10       1520.04       1454.39        63.03 o
  -6   2  10         65.63         47.25        43.20 o
  -5   2  10       1678.98       1565.56        58.12 o
  -4   2  10       3374.72       3341.80        68.62 o
  -3   2  10       1764.99       1875.82        43.28 o
  -2   2  10          9.96         40.60        24.63 o
  -1   2  10       5902.18       6068.63        58.18 o
   0   2  10         66.38         93.00        33.95 o
   1   2  10        549.65        480.68        47.98 o
   2   2  10      10915.47      10899.09       107.81 o
   3   2  10       1966.91       1894.83        61.14 o
   4   2  10       1937.62       1763.17        65.31 o
   5   2  10       4647.94       4465.27       228.77 o
   6   2  10        456.82        537.60        63.12 o
   7   2  10       6296.79       5953.06       118.51 o
   8   2  10       1513.26       1500.46        80.90 o
   9   2  10        899.15        918.18        79.88 o
  10   2  10       1584.59       1313.48        86.26 o
  11   2  10        562.27        515.10        96.50 o
  12   2  10        325.70        341.57        97.11 o
  13   2  10        260.17        313.26       109.40 o
  14   2  10       1213.50       1240.71       194.86 o
  15   2  10        103.19        156.95       187.66 o
 -19   3  10       1844.19       1728.36       235.31 o
 -18   3  10        221.20        317.41       179.38 o
 -17   3  10        156.73        286.73       164.59 o
 -16   3  10        235.84        218.86       152.98 o
 -15   3  10       1633.09       1510.69       127.04 o
 -14   3  10        555.40        480.28       100.06 o
 -13   3  10       5384.64       5445.30       386.95 o
 -12   3  10          2.09        -40.69        79.07 o
 -11   3  10         91.69        115.12        79.08 o
 -10   3  10        888.75        810.77        64.76 o
  -9   3  10       5112.62       4822.43       102.17 o
  -8   3  10       2244.51       2238.35        76.97 o
  -7   3  10       4401.49       4138.16        87.34 o
  -6   3  10        598.88        596.86        52.49 o
  -5   3  10       5807.44       5451.46        96.56 o
  -4   3  10          3.48         17.69        39.20 o
  -3   3  10      18577.55      17224.75       143.72 o
  -2   3  10        267.83        356.70        43.23 o
  -1   3  10        746.95        719.54        37.51 o
   0   3  10         24.96         57.39        31.24 o
   1   3  10      10712.92      10264.12       133.85 o
   2   3  10        513.51        530.91        49.13 o
   3   3  10       6489.12       6432.96        99.83 o
   4   3  10        612.10        602.42        58.85 o
   5   3  10       1837.63       1659.67        71.00 o
   6   3  10       1569.70       1608.47        76.39 o
   7   3  10       9964.43       9463.88       145.27 o
   8   3  10         54.38         42.96        64.13 o
   9   3  10       2074.71       1874.13       110.01 o
  10   3  10         32.51        -28.45        84.09 o
  11   3  10        455.53        380.32        94.31 o
  12   3  10          1.97        103.25        91.98 o
  13   3  10       1459.16       1399.04       130.93 o
  14   3  10         57.08          0.10       167.25 o
  15   3  10        485.60        541.93       199.50 o
 -19   4  10        825.37        644.27       215.18 o
 -18   4  10        709.09        754.49       204.64 o
 -17   4  10        292.51        198.81       177.20 o
 -16   4  10        944.28        857.23       174.05 o
 -15   4  10         17.12         85.99       102.15 o
 -14   4  10       3758.05       3821.88       160.39 o
 -13   4  10       1798.26       1815.72       120.16 o
 -12   4  10        536.88        557.14       100.42 o
 -11   4  10        524.61        594.50       118.32 o
 -10   4  10       2270.72       2161.03       228.22 o
  -9   4  10         92.93        129.04        79.83 o
  -8   4  10       3904.27       3797.46        88.37 o
  -7   4  10       2592.51       2522.23        73.75 o
  -6   4  10         26.87         33.92        44.97 o
  -5   4  10        342.85        302.80        45.43 o
  -4   4  10       8655.45       8375.64       102.83 o
  -3   4  10       2211.79       2052.42        61.52 o
  -2   4  10      12470.43      12396.77       120.87 o
  -1   4  10       2906.10       2762.58        59.10 o
   0   4  10        378.19        350.21        39.97 o
   1   4  10        185.97        221.42        47.20 o
   2   4  10       6578.98       6049.11        99.98 o
   3   4  10        475.33        500.83        56.28 o
   4   4  10        608.33        656.68        60.87 o
   5   4  10       1514.61       1483.85        73.82 o
   6   4  10       3635.72       3415.52        98.22 o
   7   4  10         43.85         84.51        61.72 o
   8   4  10       1233.38       1224.95        81.84 o
   9   4  10       2237.79       2004.53       117.42 o
  10   4  10          1.20         -9.92        84.07 o
  11   4  10       3157.61       2796.90       141.95 o
  12   4  10       2407.31       2277.75       141.77 o
  13   4  10        356.48        280.91       113.39 o
  14   4  10        422.08        370.27       159.85 o
  15   4  10          5.56         89.20       183.20 o
 -18   5  10        689.57        707.22       199.18 o
 -17   5  10         66.54         51.67       178.71 o
 -16   5  10       2268.11       2182.24       207.94 o
 -15   5  10         83.73         17.75       111.27 o
 -14   5  10        148.89        138.81        98.11 o
 -13   5  10          6.84         49.90        93.05 o
 -12   5  10       3075.34       2840.61       142.19 o
 -11   5  10       1228.17       1069.95       104.37 o
 -10   5  10       7652.20       7699.44       254.13 o
  -9   5  10         19.74         -3.77        79.64 o
  -8   5  10        176.23        194.39        77.07 o
  -7   5  10        960.40        846.83        89.29 o
  -6   5  10       5567.14       5150.35       137.19 o
  -5   5  10        431.88        418.09        40.45 o
  -4   5  10        613.30        536.01        39.34 o
  -3   5  10       1206.17       1131.36        48.02 o
  -2   5  10       5367.55       5068.24       218.03 o
  -1   5  10       1317.19       1424.79        74.02 o
   0   5  10      15887.79      15296.78       247.36 o
   1   5  10         62.70         77.21        47.68 o
   2   5  10       1737.60       1622.74        67.62 o
   3   5  10        506.21        463.10        57.10 o
   4   5  10       1200.45       1251.87        63.52 o
   5   5  10        720.41        724.61        64.84 o
   6   5  10       5958.38       5590.78       118.10 o
   7   5  10        211.24        191.80        66.75 o
   8   5  10       2017.22       2001.22       117.28 o
   9   5  10        362.92        418.55        96.95 o
  10   5  10       4611.81       4471.75       196.47 o
  11   5  10        321.48        274.43       128.03 o
  12   5  10        571.21        503.30       114.31 o
  13   5  10        358.51        383.87       179.19 o
  14   5  10       1231.30       1235.72       207.53 o
 -17   6  10        285.15        308.15       173.74 o
 -16   6  10        454.43        439.68       183.25 o
 -15   6  10        176.93        138.96       111.33 o
 -14   6  10        297.13        196.30       110.48 o
 -13   6  10         48.22         12.99       105.20 o
 -12   6  10        413.14        351.13       103.11 o
 -11   6  10        984.92        788.96       109.23 o
 -10   6  10        261.69        223.48        86.43 o
  -9   6  10          1.29        -13.12        85.48 o
  -8   6  10          4.45         36.13        78.52 o
  -7   6  10       1968.98       1974.28       107.00 o
  -6   6  10        655.85        734.58        88.22 o
  -5   6  10        505.12        444.15        80.53 o
  -4   6  10       1020.21        937.16        88.05 o
  -3   6  10          0.26         20.95        70.89 o
  -2   6  10        357.46        749.70        95.38 o
  -1   6  10       2480.50       2328.50        83.71 o
   0   6  10        325.14        306.25        79.49 o
   1   6  10        329.09        306.94        78.01 o
   2   6  10       1044.37       1012.34        96.64 o
   3   6  10        650.24        572.35        58.17 o
   4   6  10         45.76         41.16        55.91 o
   5   6  10        185.01        182.92        62.18 o
   6   6  10         64.68         98.52        62.50 o
   7   6  10        375.07        295.57        69.59 o
   8   6  10         48.75         42.78        70.36 o
   9   6  10        753.84        699.58       107.31 o
  10   6  10        108.33        121.76        95.83 o
  11   6  10        352.10        252.39       108.94 o
  12   6  10        348.78        279.49       113.32 o
  13   6  10         28.81         53.08       163.81 o
  14   6  10          2.57        -25.94       176.97 o
 -16   7  10        671.94        735.59       202.86 o
 -15   7  10        180.57        122.59       108.80 o
 -14   7  10         66.43         72.11       106.89 o
 -13   7  10          7.94          1.93       140.74 o
 -12   7  10       3618.92       3655.07       227.87 o
 -11   7  10       1314.78       1112.47       119.09 o
 -10   7  10       3497.15       3590.13       150.44 o
  -9   7  10        542.55        536.96       101.06 o
  -8   7  10         37.45         48.96        83.93 o
  -7   7  10        253.30        251.08        94.70 o
  -6   7  10       3927.82       4015.82       138.89 o
  -5   7  10       1406.13       1218.58        97.59 o
  -4   7  10         21.97        122.09        76.88 o
  -3   7  10         13.27         27.43        75.59 o
  -2   7  10       2715.97       2919.16       118.72 o
  -1   7  10        369.37       1422.05        99.68 o
   0   7  10      11022.08      10652.66       155.52 o
   1   7  10         49.65         20.74        61.27 o
   2   7  10        188.60        191.24        78.50 o
   3   7  10         84.27        101.65        79.63 o
   4   7  10        237.97        314.45        83.43 o
   5   7  10        386.35        307.99        89.00 o
   6   7  10       3190.45       3277.79       139.09 o
   7   7  10        162.44         86.09        76.58 o
   8   7  10        385.69        285.45        99.71 o
   9   7  10          2.10         51.40       109.50 o
  10   7  10       3961.32       3654.97       187.29 o
  11   7  10        273.37        166.87       108.33 o
  12   7  10        135.06         44.21       160.59 o
  13   7  10          2.00        -30.18       174.78 o
 -15   8  10        471.69        584.00       201.42 o
 -14   8  10       4032.29       4101.16       183.91 o
 -13   8  10        241.01        327.53       115.03 o
 -12   8  10       1536.01       1519.15       134.39 o
 -11   8  10       1045.42        854.12       123.60 o
 -10   8  10       1162.08       1092.47       120.96 o
  -9   8  10        232.83        243.33       105.18 o
  -8   8  10       2319.35       2375.44       131.90 o
  -7   8  10        863.92        901.43       109.81 o
  -6   8  10        423.28        324.26        92.88 o
  -5   8  10        179.36        127.21        84.73 o
  -4   8  10       4885.01       4585.26       149.82 o
  -3   8  10        207.77        348.97        94.22 o
  -2   8  10       8762.62       8450.04       153.02 o
  -1   8  10          0.94         69.62        71.01 o
   0   8  10       1804.87       1669.72        91.40 o
   1   8  10       1675.30       2740.82       126.11 o
   2   8  10      10437.79      10169.88       205.33 o
   3   8  10        285.25        393.62        93.78 o
   4   8  10       1121.17        887.43       104.57 o
   5   8  10         62.99         94.89        93.06 o
   6   8  10       2060.21       1997.12       127.50 o
   7   8  10        360.61        266.17       103.51 o
   8   8  10       2522.20       2458.60       143.74 o
   9   8  10         28.61         19.48       103.37 o
  10   8  10         99.60         55.65       105.49 o
  11   8  10         18.32        -42.31       154.96 o
  12   8  10        686.88        524.67       181.56 o
 -13   9  10       1079.31        888.14       132.78 o
 -12   9  10         57.53         -3.13       110.76 o
 -11   9  10        514.65        384.80       116.52 o
 -10   9  10        570.22        522.67       114.01 o
  -9   9  10        165.11        239.60       105.50 o
  -8   9  10        901.64        820.09       114.68 o
  -7   9  10        229.45        207.48        99.07 o
  -6   9  10       1444.73       1313.76       118.88 o
  -5   9  10        104.44        144.89        94.97 o
  -4   9  10         11.09         25.64        91.81 o
  -3   9  10       1518.06       1606.33        99.13 o
  -2   9  10       2037.26       1892.25       101.93 o
  -1   9  10        338.17        261.89        80.43 o
   0   9  10       1827.16       1603.77        98.17 o
   1   9  10        349.14        406.32        79.58 o
   2   9  10        193.47        179.31        74.97 o
   3   9  10        390.32        543.92        99.51 o
   4   9  10        373.20        397.33       100.34 o
   5   9  10        329.46        254.77       101.46 o
   6   9  10       1104.29        895.72       116.54 o
   7   9  10        368.11        308.78       119.77 o
   8   9  10         48.10         23.88       152.73 o
   9   9  10         92.75        130.83       154.24 o
 -11  10  10       1599.47       1416.08       187.63 o
 -10  10  10        161.79        151.88       113.69 o
  -9  10  10          7.28        -11.74       108.68 o
  -8  10  10       1420.42       1342.98       131.57 o
  -7  10  10        479.95        447.32       108.42 o
  -6  10  10        104.07        103.72        94.17 o
  -5  10  10        803.06        908.95       130.22 o
  -4  10  10        130.61        131.59        98.81 o
  -3  10  10         45.85         38.86        79.30 o
  -2  10  10        520.02        486.97        87.59 o
  -1  10  10       1100.25        954.26        93.63 o
   0  10  10        258.22        155.02       102.26 o
   1  10  10       1017.16        849.91       117.97 o
   2  10  10         35.93         23.53       103.03 o
   3  10  10         40.89         99.42       100.32 o
   4  10  10         67.46         43.31       147.42 o
   5  10  10        577.68        526.66       166.58 o
   6  10  10        373.51        337.19       171.00 o
   7  10  10         83.42         26.50       157.31 o
   8  10  10        192.65        189.00       168.06 o
  -6  11  10        783.16        690.03       173.69 o
  -5  11  10         33.19        -12.50       155.57 o
  -4  11  10         26.76         29.65       111.55 o
  -3  11  10         75.52        152.38       113.73 o
  -2  11  10        223.46         79.31       113.61 o
  -1  11  10         62.05         70.51       112.13 o
   0  11  10        258.60        285.36       118.01 o
   1  11  10         68.14        114.73       110.42 o
   2  11  10         22.57          8.44       108.63 o
   3  11  10         14.77         69.33       109.55 o
   4  11  10       1515.45       1362.26       139.32 o
   5  11  10        143.53        117.96       163.26 o
   6  11  10       1206.73       1408.46       206.32 o
 -20   1  11        313.25        343.12       189.75 o
 -19   1  11       1030.35        885.82       137.18 o
 -18   1  11        484.43        498.58       130.95 o
 -17   1  11       4924.94       5289.29       191.90 o
 -16   1  11        571.77        713.77       116.20 o
 -15   1  11       7565.78       7581.95       361.92 o
 -14   1  11         36.04         77.18        75.38 o
 -13   1  11        360.81        405.24        60.47 o
 -12   1  11         32.25         25.72        53.93 o
 -11   1  11       3522.00       3768.18        89.21 o
 -10   1  11        558.53        671.26        59.38 o
  -9   1  11       1565.89       1704.72        62.97 o
  -8   1  11        728.48        782.33        62.94 o
  -7   1  11      11498.78      12174.82       135.86 o
  -6   1  11         99.63         70.84        44.88 o
  -5   1  11       7703.78       7941.33        99.53 o
  -4   1  11        754.61        781.37        28.58 o
  -3   1  11         15.63         32.54        17.90 o
  -2   1  11         10.94         -9.46        58.80 o
  -1   1  11      10047.02      11902.93       589.36 o
   0   1  11        686.33        705.18        74.77 o
   1   1  11       4951.35       5219.89       323.82 o
   2   1  11         48.48          0.20        69.52 o
   3   1  11       5611.50       5809.06       122.57 o
   4   1  11        580.16        752.49        55.77 o
   5   1  11      13923.12      15429.94       394.50 o
   6   1  11       2798.16       2828.68        84.39 o
   7   1  11       3286.43       3426.03       138.78 o
   8   1  11         97.58        139.23        59.68 o
   9   1  11       4140.93       3931.14       112.42 o
  10   1  11         22.97         28.34        70.40 o
  11   1  11       3446.44       3360.70       162.93 o
  12   1  11        297.12        132.18       105.10 o
  13   1  11         83.09        138.00       123.27 o
  14   1  11        112.96         83.91       154.56 o
  15   1  11       1706.84       2065.04       167.19 o
 -20   2  11          5.44         76.23       203.16 o
 -19   2  11       3204.44       3498.76       260.40 o
 -18   2  11        256.98        292.71       184.42 o
 -17   2  11        502.70        428.68       172.20 o
 -15   2  11       4703.79       4822.68       175.23 o
 -14   2  11       2253.10       2375.13       128.88 o
 -13   2  11       6415.29       7125.45       251.25 o
 -12   2  11        233.36        212.01        66.73 o
 -11   2  11       1046.15       1175.76        77.72 o
 -10   2  11       3480.22       3569.59        99.30 o
  -9   2  11       5223.23       5714.58       111.50 o
  -8   2  11       1339.41       1409.92        68.33 o
  -7   2  11       1417.82       1434.26        64.03 o
  -6   2  11        820.98        816.15        56.39 o
  -5   2  11       3640.60       3774.84        76.98 o
  -4   2  11        343.29        412.83        43.91 o
  -3   2  11      19439.11      20576.76       222.79 o
  -2   2  11         56.30         77.88        24.47 o
  -1   2  11         39.85         44.67        16.35 o
   0   2  11       2325.14       2378.69        82.90 o
   1   2  11      14960.75      17457.33       537.85 o
   2   2  11        445.06        468.18        41.09 o
   3   2  11      11138.59      12147.62       141.91 o
   4   2  11        103.28        131.14        49.64 o
   5   2  11        820.91        815.42        62.25 o
   6   2  11       2052.16       2293.57        82.50 o
   7   2  11      10773.87      11183.99       250.60 o
   8   2  11        280.81        316.09        65.31 o
   9   2  11       1046.56       1173.59        79.38 o
  10   2  11          1.80          5.81        71.15 o
  11   2  11        507.92        611.54       147.76 o
  12   2  11         60.60         27.33       159.09 o
  13   2  11       2235.37       2372.73       174.79 o
  14   2  11         23.32         85.51       129.26 o
  15   2  11        140.88        164.02       128.09 o
 -19   3  11        114.91        107.87       190.12 o
 -18   3  11        301.96        271.15       188.54 o
 -17   3  11         48.89         -1.61       161.50 o
 -16   3  11        298.26        306.66       124.92 o
 -15   3  11          0.07         -1.20       101.55 o
 -14   3  11       1439.62       1400.91       117.42 o
 -13   3  11        633.98        553.91       100.34 o
 -12   3  11         71.94         42.04        86.56 o
 -11   3  11        318.41        374.55        63.87 o
 -10   3  11        642.54        697.87        66.41 o
  -9   3  11        926.18        938.04        67.12 o
  -8   3  11       3076.33       3190.61        87.50 o
  -7   3  11         74.39         61.47        53.29 o
  -6   3  11         53.55         78.62        48.22 o
  -5   3  11          0.19         22.70        43.09 o
  -4   3  11       4101.80       4136.84        79.44 o
  -3   3  11       2830.33       3242.43        71.16 o
  -2   3  11       6140.43       6216.76       154.12 o
  -1   3  11        434.21        489.72        36.14 o
   0   3  11        218.85        226.30        32.63 o
   1   3  11       2571.23       3245.06       146.75 o
   2   3  11       4553.48       4726.27        86.95 o
   3   3  11         71.82        104.00        49.71 o
   4   3  11       3215.74       3328.53        84.81 o
   5   3  11          5.67         13.00        52.42 o
   6   3  11       2892.60       2795.52        90.11 o
   7   3  11         72.62        131.87        58.91 o
   8   3  11       5651.41       6156.71       315.05 o
   9   3  11       1580.67       1559.08        90.21 o
  10   3  11        573.99        509.05        83.25 o
  11   3  11        158.68        183.85       111.43 o
  12   3  11        250.59        285.98       118.24 o
  13   3  11        217.03        135.07       119.07 o
  14   3  11        907.60        773.39       140.33 o
  15   3  11        227.29        207.31       197.17 o
 -19   4  11        839.46        892.68       214.36 o
 -18   4  11        440.27        378.25       184.80 o
 -17   4  11        267.46        160.84       171.58 o
 -16   4  11       1235.47       1128.11       132.02 o
 -15   4  11        332.84        512.35       116.96 o
 -14   4  11         53.17         96.94       103.36 o
 -13   4  11       1406.79       1579.25       118.80 o
 -12   4  11       1165.57       1207.31       112.20 o
 -11   4  11         13.75         36.67        83.25 o
 -10   4  11       1534.23       1642.39       106.55 o
  -9   4  11        247.86        313.37        57.02 o
  -8   4  11        406.59        388.30        55.64 o
  -7   4  11       1033.80       1044.80        61.94 o
  -6   4  11       3184.77       3205.18        78.68 o
  -5   4  11          3.71         32.14        43.68 o
  -4   4  11        436.52        406.34        49.00 o
  -3   4  11        252.38        356.02        46.81 o
  -2   4  11       1739.63       1758.76        60.40 o
  -1   4  11        774.39        819.09        45.64 o
   0   4  11       6603.74       6753.21        87.20 o
   1   4  11       5372.20       5682.19       148.46 o
   2   4  11        780.86        878.37        59.99 o
   3   4  11       3836.46       3937.91       206.15 o
   4   4  11       2145.41       2055.97        86.45 o
   5   4  11          6.45         64.59        57.53 o
   6   4  11       2069.52       2010.36        82.94 o
   7   4  11        457.76        474.84        70.49 o
   8   4  11        201.79        183.80        68.11 o
   9   4  11        433.04        393.15        78.75 o
  10   4  11       3705.86       3419.09       118.88 o
  11   4  11        270.17        305.73       106.83 o
  12   4  11        291.83        271.14       116.73 o
  13   4  11        679.48        595.29       171.14 o
  14   4  11         27.49         15.26       178.91 o
 -18   5  11        200.68         55.08       183.13 o
 -17   5  11        722.04        735.86       184.63 o
 -16   5  11         30.77         -1.18       116.24 o
 -15   5  11        858.15        851.72       126.36 o
 -14   5  11        805.51        791.14       113.36 o
 -13   5  11         62.59        138.28        98.47 o
 -12   5  11        149.52        201.05       101.87 o
 -11   5  11       1363.76       1649.74       116.86 o
 -10   5  11        935.50       1002.85       179.31 o
  -9   5  11       1225.95       1183.23        99.08 o
  -8   5  11       1227.29       1289.59        96.01 o
  -7   5  11         53.47         21.66        72.12 o
  -6   5  11         81.91         82.35        73.29 o
  -5   5  11        100.78         79.82        69.32 o
  -4   5  11         11.40         11.78        38.31 o
  -3   5  11       6110.35       5915.91       228.96 o
  -2   5  11         17.80         68.73        42.50 o
  -1   5  11       4776.94       5121.65       207.17 o
   0   5  11        236.74        293.84        42.85 o
   1   5  11        259.40        256.98        43.35 o
   2   5  11        994.80       1033.00        63.91 o
   3   5  11       1633.23       1654.70        72.85 o
   4   5  11        391.06        358.22        60.15 o
   5   5  11        204.39        236.84        59.41 o
   6   5  11        709.39        701.13        69.86 o
   7   5  11         35.67         35.03        66.73 o
   8   5  11          7.49         10.06        70.61 o
   9   5  11        345.91        334.47        81.64 o
  10   5  11        113.26        154.52       106.42 o
  11   5  11        170.65        245.18       114.38 o
  12   5  11         25.40         51.33       112.29 o
  13   5  11          3.75        103.44       176.29 o
 -17   6  11         22.15        -79.38       170.39 o
 -16   6  11       2077.97       2227.86       162.13 o
 -15   6  11        339.79        198.47       117.68 o
 -14   6  11          5.25         58.26       162.70 o
 -13   6  11        538.98        470.77       113.18 o
 -12   6  11       4520.42       4922.43       181.76 o
 -11   6  11        293.84        194.09       101.37 o
 -10   6  11       5650.86       5665.66       167.83 o
  -9   6  11          0.88         -9.09        84.90 o
  -8   6  11        357.78        294.03        87.27 o
  -7   6  11       6764.17       6489.07       164.72 o
  -6   6  11       3815.86       4124.33       135.41 o
  -5   6  11         64.12         21.95        75.43 o
  -4   6  11       1577.14       1590.05        95.41 o
  -3   6  11        516.04        402.64        75.52 o
  -2   6  11       2960.56       3187.64        92.05 o
  -1   6  11        243.07        230.10        60.41 o
   0   6  11       9087.82       9187.35       143.95 o
   1   6  11        411.14        393.56        59.49 o
   2   6  11        672.23        688.81        80.39 o
   3   6  11          0.16        -22.94        74.30 o
   4   6  11        112.54        183.55        58.90 o
   5   6  11        488.38        433.77        67.41 o
   6   6  11       4221.10       4217.43       113.52 o
   7   6  11         50.86         96.88        70.23 o
   8   6  11        599.95        572.92        81.51 o
   9   6  11         62.46        189.24        99.65 o
  10   6  11       5575.94       5808.27       188.76 o
  11   6  11          5.05         46.30       110.17 o
  12   6  11        245.61        230.62       116.44 o
  13   6  11         74.85         63.08       165.61 o
 -16   7  11         97.08         72.42       181.46 o
 -15   7  11        463.16        460.65       121.12 o
 -14   7  11       1521.35       1585.84       139.02 o
 -13   7  11        221.85        205.40       108.99 o
 -12   7  11       1483.79       1478.73       174.10 o
 -11   7  11        771.98        871.96       118.91 o
 -10   7  11        720.57        725.90       106.78 o
  -9   7  11         75.34         40.33        93.45 o
  -8   7  11       3216.02       3192.92       136.72 o
  -7   7  11        877.97        892.84       134.45 o
  -6   7  11        279.15        196.93        84.92 o
  -5   7  11       1391.20       1344.15       102.80 o
  -4   7  11        944.73       1078.20        96.84 o
  -3   7  11         29.58         61.32        76.19 o
  -2   7  11       3004.21       3112.40        99.75 o
  -1   7  11          0.58        125.03        62.13 o
   0   7  11        130.58        156.88        63.39 o
   1   7  11         70.19        119.90        61.63 o
   2   7  11       3294.26       3293.45       127.97 o
   3   7  11        315.04        277.22        84.25 o
   4   7  11        123.24        129.19        85.91 o
   5   7  11       1010.64        844.93       115.39 o
   6   7  11       1745.07       1689.88       119.56 o
   7   7  11          2.72         32.85        90.00 o
   8   7  11        990.38        947.85       149.50 o
   9   7  11         50.71        -32.12       147.73 o
  10   7  11          0.79         73.95       151.58 o
  11   7  11         18.84         95.82       167.01 o
  12   7  11        495.45        396.78       180.75 o
 -14   8  11         20.31        -38.32       118.87 o
 -13   8  11          2.08        -58.23       163.84 o
 -12   8  11        475.65        381.29       115.06 o
 -11   8  11          6.62         68.85       104.62 o
 -10   8  11       1162.14       1217.44       122.30 o
  -9   8  11        798.12        718.90       113.80 o
  -8   8  11          0.81         60.46        93.24 o
  -7   8  11          5.93         26.99        93.27 o
  -6   8  11        118.18        138.32        91.38 o
  -5   8  11          6.49        109.62        89.99 o
  -4   8  11        266.33        208.45        89.23 o
  -3   8  11        356.18        297.77        89.14 o
  -2   8  11       1006.62        874.95        81.82 o
  -1   8  11         88.20         25.64        69.69 o
   0   8  11       2102.06       1941.21        94.90 o
   1   8  11        246.89        299.24        72.93 o
   2   8  11        649.63        537.35        77.53 o
   3   8  11        120.18        212.99        88.50 o
   4   8  11        480.47        527.58        99.72 o
   5   8  11        103.99         96.74        94.37 o
   6   8  11        245.64        146.10        96.56 o
   7   8  11        250.39        303.32       104.59 o
   8   8  11         21.13        114.08       154.68 o
  10   8  11        129.13          9.45       114.21 o
  11   8  11         89.06         78.41       158.95 o
 -13   9  11         12.83         16.52       162.23 o
 -12   9  11        925.28        937.11       170.27 o
 -11   9  11        498.23        479.52       157.44 o
 -10   9  11       1315.41       1212.60       128.94 o
  -9   9  11         44.62          5.64       103.39 o
  -8   9  11       1896.25       2046.78       139.14 o
  -7   9  11          3.49         40.39       100.09 o
  -6   9  11         68.27         10.66        96.33 o
  -5   9  11         48.80         46.03        93.44 o
  -4   9  11       4789.39       4571.03       301.37 o
  -3   9  11          8.48         -4.38        76.97 o
  -2   9  11       2555.01       2587.68       110.42 o
  -1   9  11         11.41         -1.75        75.71 o
   0   9  11       1226.67       1181.16       130.78 o
   1   9  11         73.19         57.03        75.18 o
   2   9  11       4870.39       4871.96       150.29 o
   3   9  11        114.04        120.43        75.77 o
   4   9  11       1098.06       1077.92       117.74 o
   5   9  11        122.81         84.66        99.84 o
   6   9  11       1690.59       1691.41       134.81 o
   7   9  11          2.46         45.11       148.39 o
   8   9  11       2147.21       1941.03       202.18 o
 -11  10  11         60.02        -42.10       161.65 o
 -10  10  11        591.28        504.60       122.70 o
  -9  10  11        315.48        234.58       114.04 o
  -8  10  11        846.72        681.12       120.85 o
  -7  10  11        215.64        234.37       130.90 o
  -6  10  11       1959.81       2034.13       139.71 o
  -5  10  11        746.26        699.35       113.71 o
  -4  10  11        637.95        598.66        91.21 o
  -3  10  11        400.01        392.00        87.37 o
  -2  10  11        599.63        546.17        90.33 o
  -1  10  11        370.26        385.42        87.22 o
   0  10  11        301.16        279.17        84.55 o
   1  10  11         45.74         49.71       101.71 o
   2  10  11        172.98        128.82       100.95 o
   3  10  11        500.59        502.26       110.64 o
   4  10  11       1764.82       1607.81       202.41 o
  -6  11  11        113.64         10.88       160.32 o
  -5  11  11       2505.60       2075.43       152.23 o
  -4  11  11          0.21         18.48       111.94 o
  -3  11  11         66.68        144.04       111.07 o
  -2  11  11          8.97        -22.39       163.06 o
  -1  11  11       1169.66       1246.62       148.85 o
   0  11  11         80.30         12.45       107.43 o
   1  11  11        365.13        243.16       112.23 o
   2  11  11         99.05         15.33       108.30 o
   3  11  11        222.19        187.96       112.00 o
 -20   0  12        269.47         88.91       177.11 o
 -19   0  12         26.11         23.47       170.03 o
 -18   0  12       1518.76       1332.45       191.95 o
 -17   0  12       4105.34       3609.16       231.47 o
 -16   0  12       1195.54       1216.87       171.11 o
 -15   0  12       7814.30       7689.57       196.64 o
 -14   0  12       2252.24       2119.68       123.91 o
 -13   0  12        105.48         35.04        80.74 o
 -12   0  12       3053.32       2837.90       121.23 o
 -11   0  12       7721.39       7650.09       315.80 o
 -10   0  12        155.34        141.12        71.06 o
  -9   0  12       1129.92       1192.66       150.09 o
  -8   0  12        273.36        340.97        65.64 o
  -7   0  12      14051.67      13382.71       166.54 o
  -6   0  12        107.78        191.04        52.22 o
  -5   0  12      20545.57      19685.17       311.99 o
  -4   0  12        117.61        134.94        30.25 o
  -3   0  12          1.80        -65.40        89.29 o
  -2   0  12       4027.22       4423.55       169.48 o
  -1   0  12       3540.49       3140.43       157.55 o
   0   0  12        409.36        513.55       105.48 o
   1   0  12       1401.09       1219.52       132.89 o
   2   0  12          3.63          9.38        99.75 o
   3   0  12       3368.75       3098.01       172.27 o
   4   0  12        232.67        375.60       127.56 o
   5   0  12      18268.91      18116.90       357.94 o
   6   0  12        555.63        564.29       135.34 o
   7   0  12       1364.03       1386.89       147.34 o
   8   0  12          0.15         28.29       121.33 o
   9   0  12       6967.54       6944.87       279.43 o
  10   0  12         52.08        119.52       151.33 o
  11   0  12       1586.00       1926.63       204.52 o
  12   0  12        318.56        236.31       178.17 o
  13   0  12       1262.43       1426.97       194.38 o
  14   0  12         58.71        130.53       191.88 o
 -20   1  12         55.59         85.79       174.71 o
 -19   1  12       1120.05       1002.38       206.04 o
 -18   1  12        176.99        139.79       119.38 o
 -17   1  12        325.64        303.72       111.14 o
 -16   1  12       1045.66        998.52       122.58 o
 -15   1  12        894.42        796.90        88.37 o
 -14   1  12       1097.50       1188.86        76.62 o
 -13   1  12       2692.02       2705.32        88.61 o
 -12   1  12         43.89         57.59        55.19 o
 -11   1  12          2.48          2.37        51.87 o
 -10   1  12         16.88         17.41        60.26 o
  -9   1  12        224.00        194.09        59.06 o
  -8   1  12       2541.97       2521.14       117.23 o
  -7   1  12       7764.57       8303.44       149.37 o
  -6   1  12       3389.56       3301.23        78.20 o
  -5   1  12          5.56          8.19        40.37 o
  -4   1  12       2224.89       2178.02       106.60 o
  -3   1  12       2603.20       2258.77        70.23 o
  -2   1  12        349.58        340.76        69.53 o
  -1   1  12       1278.65       1198.66        86.01 o
   0   1  12         21.43         38.75        68.87 o
   1   1  12       1385.65       1294.91        90.22 o
   2   1  12        147.58        185.83        81.94 o
   3   1  12       2706.30       2536.90       118.72 o
   4   1  12         25.81         10.92        37.36 o
   5   1  12        962.91        878.27        57.30 o
   6   1  12       1033.95        900.61        73.42 o
   7   1  12       1874.55       1775.23       116.41 o
   8   1  12        438.10        392.57        98.63 o
   9   1  12        238.01        198.56        99.90 o
  10   1  12         30.43        128.96       111.66 o
  11   1  12       1017.87        962.40       132.27 o
  12   1  12         38.44         22.39       164.86 o
  13   1  12       1393.30       1200.48       136.38 o
  14   1  12         26.83         71.77       123.07 o
 -19   2  12        544.17        608.02       194.61 o
 -18   2  12         77.08        118.85       173.20 o
 -17   2  12       1216.78       1188.37       189.10 o
 -16   2  12        381.64        308.03       114.43 o
 -15   2  12        571.15        516.09       111.22 o
 -14   2  12       1980.15       2094.00       127.17 o
 -13   2  12        523.34        502.18        76.01 o
 -12   2  12        407.95        425.91        71.33 o
 -11   2  12        107.88        127.09        61.67 o
 -10   2  12       4150.11       3973.41       103.56 o
  -9   2  12        877.81        877.46        68.92 o
  -8   2  12       1273.01       1241.75        67.55 o
  -7   2  12      12334.20      12386.57       206.72 o
  -6   2  12         41.58         60.01        46.30 o
  -5   2  12        392.27        311.08        45.58 o
  -4   2  12       1922.19       1788.19        57.92 o
  -3   2  12         85.50        100.63        26.90 o
  -2   2  12       3432.89       3345.16        89.91 o
  -1   2  12       5090.98       4767.50       107.45 o
   0   2  12        308.21        327.29        26.03 o
   1   2  12        273.38        265.26        26.44 o
   2   2  12        209.32        178.34        33.72 o
   3   2  12       1704.95       1642.16        57.67 o
   4   2  12        648.91        711.31        55.96 o
   5   2  12       5484.10       5060.11       100.96 o
   6   2  12       3677.90       3456.02       142.04 o
   7   2  12        372.62        332.66        90.65 o
   8   2  12        237.46        198.30        93.93 o
   9   2  12         27.72         32.23        99.93 o
  10   2  12         35.49         87.62       100.46 o
  11   2  12       1912.15       1790.28       132.74 o
  12   2  12         62.22         86.57       113.09 o
  13   2  12        137.39         59.70       120.15 o
  14   2  12         39.62         90.66       126.20 o
 -19   3  12       1530.84       1470.90       217.95 o
 -18   3  12        334.19        209.86       180.76 o
 -17   3  12        742.57        639.94       177.64 o
 -16   3  12        160.36        134.76       110.21 o
 -15   3  12       2435.50       2465.12       144.89 o
 -14   3  12          0.27         70.48        94.89 o
 -13   3  12       2116.28       2084.03       126.13 o
 -12   3  12       1779.06       1772.04       227.77 o
 -11   3  12        106.34        123.67        62.11 o
 -10   3  12        519.34        450.17        63.67 o
  -9   3  12       4650.58       4353.99       103.51 o
  -8   3  12       1340.39       1295.16        67.51 o
  -7   3  12       2119.18       2164.61        76.14 o
  -6   3  12       2813.61       2825.93        94.03 o
  -5   3  12       5636.85       5517.08        94.64 o
  -4   3  12        636.95        643.64        50.96 o
  -3   3  12      10415.54       9400.35       148.18 o
  -2   3  12       2878.51       2988.86        56.41 o
  -1   3  12        627.23        635.20        37.53 o
   0   3  12          0.49         13.41        31.73 o
   1   3  12      14226.79      13500.17       125.02 o
   2   3  12          4.57         56.45        45.74 o
   3   3  12       6359.02       5853.65       100.35 o
   4   3  12        625.25        632.44        59.23 o
   5   3  12        226.84        170.89        54.55 o
   6   3  12         15.74         26.46        57.00 o
   7   3  12       2845.86       2578.68       127.72 o
   8   3  12        116.85         19.05        92.32 o
   9   3  12       1686.31       1767.19       130.81 o
  10   3  12         25.16         47.63       109.71 o
  11   3  12        322.19        178.22       106.21 o
  12   3  12          0.44        122.13       152.16 o
  13   3  12       1169.18       1268.57       245.88 o
  14   3  12        225.75        342.86       192.83 o
 -19   4  12          1.97        -87.48       177.37 o
 -18   4  12        754.38        918.82       201.92 o
 -17   4  12        194.89        107.49       118.67 o
 -16   4  12         72.25         89.39       110.15 o
 -15   4  12        316.45        249.15       110.11 o
 -14   4  12       4234.76       4171.34       242.53 o
 -13   4  12        116.09         93.17        95.54 o
 -12   4  12        454.64        415.12        99.44 o
 -11   4  12        367.47        362.21       113.39 o
 -10   4  12       2148.14       2016.54        82.19 o
  -9   4  12        208.16        239.68        55.48 o
  -8   4  12       1513.17       1466.76        70.82 o
  -7   4  12        398.25        319.80        54.14 o
  -6   4  12          1.62        -11.08        47.62 o
  -5   4  12        141.01        135.95        47.45 o
  -4   4  12       9531.78       9303.11       186.70 o
  -3   4  12        552.13        483.66        72.89 o
  -2   4  12       9690.83       9400.32       116.67 o
  -1   4  12       3101.20       3110.14        64.65 o
   0   4  12        392.05        414.18        42.00 o
   1   4  12       3121.51       2907.64        64.18 o
   2   4  12        208.34        151.51        52.57 o
   3   4  12         57.73         92.54        50.87 o
   4   4  12        809.98        709.15        61.89 o
   5   4  12       4139.81       4023.48       101.92 o
   6   4  12       2056.38       2218.21       202.83 o
   7   4  12        822.76        749.58       103.69 o
   8   4  12       2044.16       2023.26       150.87 o
   9   4  12          3.44         30.41       103.10 o
  10   4  12         13.28         86.92       103.57 o
  11   4  12        461.15        413.00       113.87 o
  12   4  12        800.38        788.00       125.91 o
  13   4  12          4.27         28.46       120.15 o
  14   4  12       1431.66       1298.31       205.23 o
 -18   5  12       1595.04       1595.50       226.28 o
 -17   5  12         58.25         50.40       120.37 o
 -16   5  12       1362.80       1562.02       238.91 o
 -15   5  12          2.82         -7.24       115.13 o
 -14   5  12        211.84        169.55       105.35 o
 -13   5  12         71.76         64.88        97.21 o
 -12   5  12       6645.00       6510.06       295.43 o
 -11   5  12        222.31        238.95        89.54 o
 -10   5  12       5385.90       4928.14       155.95 o
  -9   5  12        512.61        522.55        90.98 o
  -8   5  12       1358.24       1292.32       123.23 o
  -7   5  12        240.95        130.78        76.84 o
  -6   5  12       7539.09       7177.75       156.94 o
  -5   5  12        536.89        455.13        76.68 o
  -4   5  12       2210.19       2250.25       100.08 o
  -3   5  12          9.65         14.11        67.20 o
  -2   5  12       1903.84       1902.14        57.11 o
  -1   5  12        156.40        147.53        40.93 o
   0   5  12       3291.11       3054.23        68.26 o
   1   5  12         18.81         21.79        39.65 o
   2   5  12         52.60         39.92        49.52 o
   3   5  12        399.46        318.83        58.34 o
   4   5  12       4852.62       4905.40       157.65 o
   5   5  12        947.80       1007.11        73.68 o
   6   5  12       1631.24       1606.79       198.06 o
   7   5  12        135.26        190.50        89.35 o
   8   5  12       1525.48       1366.16       116.60 o
   9   5  12         96.27         29.67       100.91 o
  10   5  12       5971.15       5821.64       194.32 o
  11   5  12        566.09        519.11       119.95 o
  12   5  12         98.33         81.36       118.31 o
  13   5  12        114.47         52.00       164.28 o
  14   5  12       1088.10        927.13       203.28 o
 -17   6  12        715.25        489.71       186.17 o
 -16   6  12        106.41        122.72       122.56 o
 -15   6  12          1.69        -28.09       115.78 o
 -14   6  12        517.64        566.45       120.83 o
 -13   6  12         99.82         57.45       109.05 o
 -12   6  12        149.35        133.18        98.68 o
 -11   6  12        922.53        749.07       108.80 o
 -10   6  12        452.27        444.82       103.14 o
  -9   6  12        189.00        128.05        90.34 o
  -8   6  12       1481.29       1310.17       105.77 o
  -7   6  12        509.17        451.65        82.28 o
  -6   6  12       1198.15       1128.46       135.06 o
  -5   6  12        176.99         73.93        74.32 o
  -4   6  12         12.06         39.50        68.58 o
  -3   6  12        301.61        299.10        73.87 o
  -2   6  12        498.40        459.59        61.56 o
  -1   6  12          5.07        266.19        96.96 o
   0   6  12        478.34        475.91        61.63 o
   1   6  12          2.80         36.71        53.70 o
   2   6  12        647.03        638.38       161.86 o
   3   6  12        354.47        347.06        80.86 o
   4   6  12        181.99        141.76        81.67 o
   5   6  12        153.44         96.69        85.22 o
   6   6  12        309.71        270.36       141.04 o
   7   6  12        219.61        177.17       141.99 o
   8   6  12        222.92        216.07        93.18 o
   9   6  12        860.91        817.14       112.91 o
  10   6  12         43.84        149.66       109.92 o
  11   6  12         68.26         17.41       109.64 o
  12   6  12          7.83        113.84       116.16 o
 -16   7  12       1046.34        850.51       199.29 o
 -15   7  12         11.53         80.54       119.87 o
 -14   7  12         25.28         68.90       114.17 o
 -13   7  12          2.83        -42.22       112.75 o
 -12   7  12        768.83        737.07       119.67 o
 -11   7  12        109.51        104.23        98.44 o
 -10   7  12       1800.20       1644.65       128.37 o
  -9   7  12        119.07        150.26        93.27 o
  -8   7  12       4180.16       3807.63       171.97 o
  -7   7  12        184.38        174.38        87.63 o
  -6   7  12       4493.37       4797.61       154.26 o
  -5   7  12        183.87        130.80        84.19 o
  -4   7  12         87.62        101.48        80.31 o
  -3   7  12        336.67        301.55        80.83 o
  -2   7  12       1005.12       1609.40       108.84 o
  -1   7  12        871.71       1116.99       115.03 o
   0   7  12       7858.09       7770.15       149.64 o
   1   7  12          0.13         -2.36        64.07 o
   2   7  12         73.11         64.53        63.33 o
   3   7  12         24.01         -4.65        81.71 o
   4   7  12        458.14        551.17        96.45 o
   5   7  12         76.99         44.06       143.97 o
   6   7  12       1773.20       1680.54       186.42 o
   7   7  12        423.25        491.07       159.17 o
   8   7  12         41.15         -2.82       156.45 o
   9   7  12        365.25        249.45       156.25 o
  10   7  12       1582.97       1164.65       200.35 o
  11   7  12         60.66        140.86       162.55 o
 -14   8  12       1692.84       1509.38       212.89 o
 -13   8  12          2.75        -20.61       113.56 o
 -12   8  12         31.42         12.64       112.61 o
 -11   8  12         94.03        130.51       110.26 o
 -10   8  12       3038.67       2843.23       192.39 o
  -9   8  12          0.26         17.46        95.78 o
  -8   8  12       4205.31       3899.83       160.86 o
  -7   8  12         79.50         42.30        91.02 o
  -6   8  12          0.18         -4.82        93.20 o
  -5   8  12         62.07         90.69        90.32 o
  -4   8  12       4652.05       4735.26       157.87 o
  -3   8  12        283.49        317.94        76.94 o
  -2   8  12       4095.93       4148.50       182.65 o
  -1   8  12         74.93        155.69        71.22 o
   0   8  12       1289.95       1471.31        91.23 o
   1   8  12        374.03        525.86        78.20 o
   2   8  12       4479.53       4560.00       156.66 o
   3   8  12         30.22         26.48        93.49 o
   4   8  12        402.83        454.71       155.04 o
   5   8  12          1.05         38.60       147.73 o
   6   8  12       2476.74       2316.23       211.89 o
   7   8  12         66.60         20.08       155.11 o
   8   8  12       2877.70       2516.96       222.40 o
   9   8  12        141.84        126.48       173.05 o
  10   8  12          0.53         -4.18       169.20 o
 -12   9  12         83.13         75.72       115.70 o
 -11   9  12          6.99         18.36       112.83 o
 -10   9  12        253.81        162.90       111.57 o
  -9   9  12        210.29        239.25       109.80 o
  -8   9  12        908.31        774.20       115.24 o
  -7   9  12        411.78        333.03       107.88 o
  -6   9  12        585.66        481.77       106.67 o
  -5   9  12         16.72         -6.57        94.77 o
  -4   9  12        136.30        185.22        80.06 o
  -3   9  12        207.58        281.29        81.50 o
  -2   9  12         12.09         44.58        75.70 o
  -1   9  12        170.40        201.83        76.97 o
   0   9  12         77.75        141.14        77.30 o
   1   9  12        835.53        832.92        87.96 o
   2   9  12        248.01        318.38       102.91 o
   3   9  12       1024.45       1028.76       166.20 o
   4   9  12        273.44        267.35       152.39 o
   5   9  12         12.34         89.27       152.95 o
   6   9  12         48.48        -40.59       153.78 o
   7   9  12        258.29        236.75       158.94 o
   8   9  12         11.61         -2.21       158.16 o
 -10  10  12         73.77         11.65       121.77 o
  -9  10  12          0.57        -55.91       112.73 o
  -8  10  12       1077.06       1022.66       131.09 o
  -7  10  12        427.00        366.40       115.72 o
  -6  10  12        143.46        118.70       109.39 o
  -5  10  12        991.17        968.68       119.63 o
  -4  10  12        927.69        849.86        96.00 o
  -3  10  12         76.76         -0.94        82.34 o
  -2  10  12        397.37        312.13        86.01 o
  -1  10  12         32.08         16.99        81.59 o
   0  10  12        104.09         21.12       100.18 o
   1  10  12         28.38         53.06       139.06 o
   2  10  12       1352.69       1293.78       175.22 o
  -5  11  12        209.61        126.79       116.14 o
  -4  11  12        286.24        173.74       112.04 o
  -3  11  12          9.21         23.11       107.63 o
  -2  11  12          8.19         22.30       108.39 o
 -20   1  13        150.19         83.40       172.12 o
 -19   1  13         13.11        -93.19       169.37 o
 -18   1  13          2.89         50.73       160.82 o
 -17   1  13       1834.48       1954.41       208.15 o
 -16   1  13        309.74        399.31       112.58 o
 -15   1  13        511.92        419.63       104.17 o
 -14   1  13         37.21         30.10        75.26 o
 -13   1  13       3046.64       3365.49       112.60 o
 -12   1  13          9.74         35.87        65.95 o
 -11   1  13       4429.08       4906.58       131.16 o
 -10   1  13          3.90          8.88        60.32 o
  -9   1  13       1358.18       1433.47        74.20 o
  -8   1  13        100.59        112.92        54.57 o
  -7   1  13      14333.73      14566.82       448.96 o
  -6   1  13         14.98         33.78        47.38 o
  -5   1  13       3657.09       3606.21        74.49 o
  -4   1  13        993.76       1213.59        92.77 o
  -3   1  13        624.08        666.23        84.21 o
  -2   1  13         35.30         45.38        74.81 o
  -1   1  13       5941.79       6844.94       153.61 o
   0   1  13        536.15        672.22        83.82 o
   1   1  13        183.68        260.74        80.49 o
   2   1  13        121.39        239.67        79.40 o
   3   1  13       2200.87       2369.25       119.44 o
   4   1  13         11.43         -3.06        88.45 o
   5   1  13       4640.77       4786.41       156.21 o
   6   1  13        373.12        411.18        87.31 o
   7   1  13         52.25         37.27        85.90 o
   8   1  13        195.45        131.76        88.57 o
   9   1  13       5783.75       5763.24       190.99 o
  10   1  13        554.18        460.69       115.26 o
  11   1  13       3885.94       3738.10       173.97 o
  12   1  13        125.98        145.44       125.46 o
  13   1  13         55.80         18.71       123.08 o
  14   1  13        152.05        112.89       208.80 o
 -19   2  13       1336.71       1043.74       200.64 o
 -18   2  13         94.36         63.32       166.72 o
 -17   2  13        509.31        386.51       118.05 o
 -16   2  13        354.44        429.09       116.31 o
 -15   2  13       2391.16       2525.89       144.22 o
 -14   2  13        123.55        119.60        93.18 o
 -13   2  13       1815.18       2000.43        97.80 o
 -12   2  13         33.07        -22.78        64.05 o
 -11   2  13       3256.55       3251.18       102.12 o
 -10   2  13       1702.40       1724.85        81.98 o
  -9   2  13       7896.66       8181.26       131.16 o
  -8   2  13         77.63        142.59        54.89 o
  -7   2  13       7848.83       8220.03       121.08 o
  -6   2  13       4645.43       4524.37       150.45 o
  -5   2  13       1927.47       1879.92        65.02 o
  -4   2  13       2061.03       2028.24        99.89 o
  -3   2  13       7635.14       8012.51       251.81 o
  -2   2  13        591.25        521.39        23.74 o
  -1   2  13       1563.94       1774.13        99.02 o
   0   2  13       1016.27       1290.22        91.74 o
   1   2  13       6324.99       7725.68       414.53 o
   2   2  13         87.48        153.29        76.52 o
   3   2  13       4899.65       5228.01       149.67 o
   4   2  13        407.83        483.47        93.21 o
   5   2  13       7536.25       7504.25       281.74 o
   6   2  13       2454.56       2657.35       147.59 o
   7   2  13       3512.98       3641.64       150.56 o
   8   2  13         10.76         27.05        99.82 o
   9   2  13       4346.55       4316.94       167.18 o
  10   2  13        864.87        858.27       122.96 o
  11   2  13       1345.59       1164.56       151.80 o
  12   2  13          3.95        -46.52       122.95 o
  13   2  13        277.24        386.73       128.63 o
  14   2  13          3.35         -8.50       194.05 o
 -19   3  13        198.16        158.21       183.81 o
 -18   3  13        374.28        394.06       182.06 o
 -17   3  13         28.06        104.54       156.78 o
 -16   3  13        206.86        198.72       114.46 o
 -15   3  13          4.62        -41.66       105.78 o
 -14   3  13       5703.65       5599.16       178.21 o
 -13   3  13         35.77         48.74        95.28 o
 -12   3  13         72.49        141.33        65.63 o
 -11   3  13        265.35        247.74        64.25 o
 -10   3  13       1359.11       1418.80        76.99 o
  -9   3  13          9.76         16.57        54.97 o
  -8   3  13       3885.11       3866.81        95.63 o
  -7   3  13       1923.74       1822.00        73.29 o
  -6   3  13        212.42        212.08        51.22 o
  -5   3  13       1882.35       1776.37        66.29 o
  -4   3  13       4753.46       4846.57       146.75 o
  -3   3  13        309.77        276.23       109.56 o
  -2   3  13       8138.74       8450.21       335.78 o
  -1   3  13        346.86        369.43        40.93 o
   0   3  13       1170.91       1195.95        93.09 o
   1   3  13        298.15        365.30       133.55 o
   2   3  13       6047.41       5935.34       429.63 o
   3   3  13         81.88        103.09        70.05 o
   4   3  13       1169.37       1177.85       103.41 o
   5   3  13       1138.11       1180.93       106.62 o
   6   3  13       1541.55       1600.11       116.57 o
   7   3  13       2011.75       2008.10       236.94 o
   8   3  13       1831.01       1742.81       128.60 o
   9   3  13         35.98          7.73       105.03 o
  10   3  13        202.09        173.67       107.08 o
  11   3  13         12.15        -22.45       110.51 o
  12   3  13        941.67        939.05       136.55 o
  13   3  13        290.33        247.33       129.39 o
 -18   4  13        115.47        -17.66       174.18 o
 -17   4  13         11.75        -25.13       113.26 o
 -16   4  13        648.20        712.72       123.83 o
 -15   4  13       1055.95       1163.57       128.25 o
 -14   4  13         31.35         41.21       103.77 o
 -13   4  13        599.14        552.09       105.83 o
 -12   4  13       1756.98       1763.83       119.74 o
 -11   4  13        146.18        166.71        81.73 o
 -10   4  13       1983.27       1914.55        99.36 o
  -9   4  13       2195.53       2287.44        83.46 o
  -8   4  13       1007.12       1038.35        66.02 o
  -7   4  13       1234.98       1272.48        65.83 o
  -6   4  13       5694.14       5526.76       110.01 o
  -5   4  13         63.80        105.04        47.38 o
  -4   4  13          4.92         19.43        46.14 o
  -3   4  13       1219.10       1242.51        78.80 o
  -2   4  13       4566.66       4845.97        90.79 o
  -1   4  13        403.70        401.32        51.35 o
   0   4  13       3659.51       3620.63       108.93 o
   1   4  13         44.62        119.34        72.49 o
   2   4  13        382.86        450.48        83.51 o
   3   4  13        113.00        120.33        79.97 o
   4   4  13       3474.83       3486.14       223.19 o
   5   4  13        755.14        781.74        95.21 o
   6   4  13        661.78        684.84       103.78 o
   7   4  13       1002.48        965.34       111.28 o
   8   4  13        740.28        790.17       115.01 o
   9   4  13         58.48        118.41       105.66 o
  10   4  13       1808.03       1773.09       143.63 o
  11   4  13         15.51          7.16       109.05 o
  12   4  13         81.96         -1.42       112.21 o
  13   4  13        674.42        583.73       193.87 o
 -18   5  13          9.06        -67.99       187.59 o
 -17   5  13        177.66         61.04       171.55 o
 -16   5  13          0.88          7.84       113.45 o
 -15   5  13        170.74        251.94       115.16 o
 -14   5  13       1363.83       1251.31       294.46 o
 -13   5  13         86.83        104.37       103.96 o
 -12   5  13       1008.89       1153.20       114.43 o
 -11   5  13        986.40       1014.20       111.71 o
 -10   5  13         10.23         30.51        86.23 o
  -9   5  13        288.52        262.41        83.27 o
  -8   5  13        800.44        788.55       115.15 o
  -7   5  13       2352.27       2252.10       202.91 o
  -6   5  13        720.57        664.54        83.67 o
  -5   5  13       3071.01       3463.44       170.75 o
  -4   5  13         13.69          0.24        65.43 o
  -3   5  13       2661.48       2821.00       105.48 o
  -2   5  13       1343.66       1427.83       142.61 o
  -1   5  13         12.31         -2.13        63.34 o
   0   5  13        328.04        341.18        52.58 o
   1   5  13         12.68         68.48        66.74 o
   2   5  13        254.60        228.88        75.35 o
   3   5  13        241.13        251.26        81.86 o
   4   5  13         28.81        109.19        80.56 o
   5   5  13        823.07        899.03        98.27 o
   6   5  13         29.47         28.05        85.79 o
   7   5  13        451.95        397.08        99.21 o
   8   5  13        294.44        275.13       105.74 o
   9   5  13        408.95        321.72       106.24 o
  10   5  13          1.69         45.28       113.92 o
  11   5  13         58.98         94.74       116.67 o
  12   5  13        150.45         55.98       160.34 o
  13   5  13          0.82        -51.04       166.41 o
 -17   6  13        406.96        279.97       173.69 o
 -16   6  13       2173.90       2056.59       222.19 o
 -15   6  13        101.27         55.57       110.17 o
 -14   6  13        119.58        154.89       110.54 o
 -13   6  13          1.52         36.45       102.84 o
 -12   6  13       3757.89       4104.47       167.73 o
 -11   6  13        129.40        112.56        97.10 o
 -10   6  13       8408.81       8248.33       202.77 o
  -9   6  13        200.30        178.71        85.79 o
  -8   6  13        715.66        649.53        96.81 o
  -7   6  13        552.65        627.25        91.52 o
  -6   6  13       2591.11       2708.09       130.27 o
  -5   6  13         62.79         20.70        72.11 o
  -4   6  13       1174.28       1322.73        97.16 o
  -3   6  13       1148.38       1073.82        69.36 o
  -2   6  13        716.55        742.48        84.90 o
  -1   6  13       1328.01       1364.59       153.52 o
   0   6  13       2160.25       2260.63       108.43 o
   1   6  13        640.73        675.83       153.23 o
   2   6  13         59.70         92.96       131.26 o
   3   6  13        337.67        542.22       144.72 o
   4   6  13       3480.43       3903.42       227.42 o
   5   6  13         98.35         44.39       149.35 o
   6   6  13        661.11        804.87       180.25 o
   7   6  13       1210.81       1066.84       128.12 o
   8   6  13         84.59         88.49       171.42 o
   9   6  13       1063.42       1185.04       202.24 o
  10   6  13       4333.84       4494.77       274.98 o
  11   6  13        553.33        595.86       181.25 o
 -16   7  13        280.53        109.07       176.76 o
 -15   7  13          0.45         20.27       158.07 o
 -14   7  13       1078.93        885.60       277.14 o
 -13   7  13        509.68        522.56       122.82 o
 -12   7  13       1053.58       1106.76       128.14 o
 -11   7  13        471.32        293.28       107.32 o
 -10   7  13        551.03        593.51       106.97 o
  -9   7  13         78.93         29.60        94.78 o
  -8   7  13       2979.59       2991.72       137.81 o
  -7   7  13        111.31        140.78        93.57 o
  -6   7  13       1171.77       1091.06       102.63 o
  -5   7  13        419.55        403.02        91.77 o
  -4   7  13        454.10        468.05        87.58 o
  -3   7  13        697.20        774.32        73.43 o
  -2   7  13        919.14        990.74       100.82 o
  -1   7  13         69.62        179.65       108.74 o
   0   7  13        261.03        357.02       136.61 o
   1   7  13        218.95        178.25       137.13 o
   2   7  13       2152.68       2273.42       192.80 o
   3   7  13        136.99        209.45       141.53 o
   4   7  13         18.52         78.73       140.66 o
   5   7  13         18.12         85.51       154.11 o
   6   7  13       1135.74        949.89       178.93 o
   7   7  13        561.87        487.75       169.57 o
   8   7  13        759.84        502.77       176.23 o
   9   7  13        695.29        635.64       134.73 o
  10   7  13        291.65        288.58       169.15 o
 -14   8  13        430.54        295.75       164.80 o
 -13   8  13          7.32        -14.58       154.49 o
 -12   8  13        281.03        304.54       116.29 o
 -11   8  13         72.16         76.08       105.34 o
 -10   8  13         98.88         45.03       105.25 o
  -9   8  13        123.71        203.29       106.46 o
  -8   8  13        341.74        298.29       100.66 o
  -7   8  13         25.66         23.19       125.55 o
  -6   8  13        192.47        145.73        95.49 o
  -5   8  13        171.09        208.70        92.87 o
  -4   8  13         28.07        -25.51        88.50 o
  -3   8  13         95.06        234.23        94.97 o
  -2   8  13       1687.21       1587.85       117.38 o
  -1   8  13          0.57         59.18       141.28 o
   0   8  13        283.08        244.74       149.41 o
   1   8  13         40.01         74.12       149.32 o
   2   8  13         10.18         23.36       151.55 o
   3   8  13        808.47        754.78       165.72 o
   4   8  13        180.02         95.59       149.77 o
   5   8  13         39.45         33.62       158.71 o
   6   8  13        205.10        167.66       162.64 o
   7   8  13         44.10         17.07       156.01 o
   8   8  13        223.41         81.64       169.45 o
 -12   9  13         45.81        -68.95       164.70 o
 -11   9  13          4.04        -36.64       116.32 o
 -10   9  13       1472.85       1198.40       134.41 o
  -9   9  13         90.89        103.91       108.62 o
  -8   9  13       2328.95       2386.82       175.61 o
  -7   9  13        125.24         74.65       101.30 o
  -6   9  13          4.67         14.26        98.29 o
  -5   9  13         40.73        140.97       147.50 o
  -4   9  13       2512.04       2399.10       139.54 o
  -3   9  13         41.33         -2.82       153.36 o
  -2   9  13       1899.17       1787.46       192.35 o
  -1   9  13        361.86        286.34       152.91 o
   0   9  13       1094.47        868.68       168.09 o
   1   9  13          2.10        114.26       150.04 o
   2   9  13       2785.42       2834.87       219.40 o
   3   9  13          5.06        -73.96       146.32 o
   4   9  13         83.34        128.16       154.10 o
   5   9  13          0.85         10.62       155.13 o
   6   9  13       1494.85       1199.42       197.56 o
   7   9  13          3.62         34.59       165.94 o
  -9  10  13        332.76        300.57       168.22 o
  -8  10  13        104.34         38.96       107.88 o
  -7  10  13        986.37        947.57       125.71 o
  -6  10  13       1604.55       1376.82       189.03 o
  -5  10  13         84.75        102.15       151.05 o
  -4  10  13        625.89        584.66       166.89 o
  -3  10  13        428.68        422.46       160.58 o
  -2  10  13        290.61        254.35       155.65 o
  -1  10  13          5.21        -42.05       147.03 o
   0  10  13        477.54        353.70       151.87 o
   1  10  13         46.17        113.36       153.56 o
   2  10  13         46.86          0.69       147.48 o
   3  10  13        782.03        879.23       173.64 o
 -20   0  14        100.47        139.65       171.02 o
 -19   0  14        133.37        105.11       161.40 o
 -18   0  14        576.10        650.29       172.07 o
 -17   0  14       6028.06       5423.44       264.45 o
 -16   0  14        810.67        905.95       116.74 o
 -15   0  14       4613.68       4601.09       163.94 o
 -14   0  14        124.71         89.68        89.56 o
 -13   0  14        829.11        828.94        97.98 o
 -12   0  14       1316.68       1464.52       101.45 o
 -11   0  14      15542.83      15534.03       223.73 o
 -10   0  14        603.00        533.93        77.85 o
  -9   0  14        274.77        265.78        66.80 o
  -8   0  14          9.41         10.68       108.27 o
  -7   0  14       6051.10       5732.58       209.19 o
  -6   0  14       6653.48       6590.65       221.63 o
  -5   0  14      12249.54      12734.57       285.01 o
  -4   0  14       2751.32       2486.69       156.18 o
  -3   0  14        157.90         94.22       103.76 o
  -2   0  14         11.58         64.70       106.59 o
  -1   0  14       5586.67       5599.02       207.38 o
   0   0  14         63.21         77.30       117.77 o
   1   0  14        470.73        473.08       129.60 o
   2   0  14        376.41        328.80       118.76 o
   3   0  14       3590.70       3868.09       205.55 o
   4   0  14       3572.31       3787.46       208.79 o
   5   0  14       2530.23       2878.50       193.90 o
   6   0  14        943.70       1077.68       161.35 o
   7   0  14        698.21        648.23       154.17 o
   8   0  14        842.06        874.81       172.49 o
   9   0  14       2185.27       2082.48       192.86 o
  10   0  14       2479.84       2316.27       218.20 o
  11   0  14        441.31        482.21       180.81 o
  12   0  14       3162.27       3158.67       241.95 o
  13   0  14       1059.93       1240.60       220.59 o
 -19   1  14        976.52        936.81       192.41 o
 -18   1  14         64.98         53.38       157.23 o
 -17   1  14       1120.49       1177.32       129.93 o
 -16   1  14        501.39        599.14       114.31 o
 -15   1  14       2104.29       2012.31       106.71 o
 -14   1  14        758.58        784.12        86.60 o
 -13   1  14       2520.23       2653.61       105.72 o
 -12   1  14       1184.86        987.02        81.39 o
 -11   1  14          4.89         41.21        62.96 o
 -10   1  14       1029.71       1064.90        73.62 o
  -9   1  14       1854.83       1892.09        80.71 o
  -8   1  14        824.34        715.85        91.17 o
  -7   1  14       6612.89       6770.75       157.89 o
  -6   1  14        602.61        628.66        86.63 o
  -5   1  14        401.00        273.41        81.64 o
  -4   1  14        353.80        486.54       136.28 o
  -3   1  14       2232.11       2024.07       138.78 o
  -2   1  14          1.77         20.52        72.13 o
  -1   1  14         97.74        176.20        83.45 o
   0   1  14        177.33        253.31        80.97 o
   1   1  14       1146.57       1249.40        99.56 o
   2   1  14        147.02        226.69        72.04 o
   3   1  14       2266.35       2336.44       124.64 o
   4   1  14         89.21         87.10        84.96 o
   5   1  14        335.08        343.11        96.19 o
   6   1  14       1550.06       1515.17       120.74 o
   7   1  14        610.24        694.50       109.72 o
   8   1  14       1584.72       1406.74       126.37 o
   9   1  14         43.56        109.60       104.66 o
  10   1  14        595.93        567.88       136.26 o
  11   1  14        804.61        831.67       133.10 o
  12   1  14         33.73         -8.35       123.07 o
  13   1  14        162.58        150.34       188.13 o
 -19   2  14          7.68        -11.33       172.54 o
 -18   2  14         37.56        -91.82       164.53 o
 -17   2  14        284.58        359.96       116.94 o
 -16   2  14        158.93        112.32       103.83 o
 -15   2  14         27.82        -20.22       102.84 o
 -14   2  14       1110.44       1133.06        93.23 o
 -13   2  14        582.31        560.38        79.66 o
 -12   2  14        178.15        113.12        67.48 o
 -11   2  14         65.26         32.88        62.23 o
 -10   2  14       2263.14       2303.37        89.32 o
  -9   2  14        109.82        115.65        58.68 o
  -8   2  14        250.88        320.27        85.00 o
  -7   2  14       4825.31       4960.46       270.75 o
  -6   2  14        319.09        281.12        79.32 o
  -5   2  14        292.42        202.79        78.07 o
  -4   2  14       2308.86       2203.64       124.33 o
  -3   2  14        769.65        612.38        85.00 o
  -2   2  14       3557.40       3732.30       123.45 o
  -1   2  14        616.56        786.15       323.17 o
   0   2  14       2333.08       2478.15       113.70 o
   1   2  14        751.12        878.44        90.57 o
   2   2  14        718.86        819.88       150.88 o
   3   2  14       1669.14       1488.48       111.23 o
   4   2  14       1967.76       2262.33       124.39 o
   5   2  14       2471.66       2352.28       123.57 o
   6   2  14         12.02         93.96        98.02 o
   7   2  14          4.67         34.60       105.30 o
   8   2  14          3.34         29.84       102.02 o
   9   2  14        121.03        361.41       116.05 o
  10   2  14       2173.83       1890.09       137.93 o
  11   2  14        173.60        109.02       112.25 o
  12   2  14        457.38        469.11       200.14 o
  13   2  14        752.45       1003.79       218.79 o
 -19   3  14        785.62        566.27       197.76 o
 -18   3  14         14.70         43.70       164.13 o
 -17   3  14         37.53         53.60       111.76 o
 -16   3  14         77.06        118.34       106.12 o
 -15   3  14       1678.23       1908.23       139.37 o
 -14   3  14        383.20        377.65       105.78 o
 -13   3  14        257.79        215.09        72.96 o
 -12   3  14         73.45         70.34        67.61 o
 -11   3  14       1064.68       1002.43        77.40 o
 -10   3  14          4.23        -20.85        59.92 o
  -9   3  14       5876.93       5742.80       116.19 o
  -8   3  14       4839.94       4628.41       137.29 o
  -7   3  14       1544.89       1565.43        95.88 o
  -6   3  14       3136.40       3153.20       114.32 o
  -5   3  14       4587.48       4321.53       128.24 o
  -4   3  14        227.81        220.33        78.98 o
  -3   3  14       7932.90       7620.35       368.49 o
  -2   3  14        520.93        471.25        76.64 o
  -1   3  14        383.09        368.21        78.07 o
   0   3  14        128.56        361.20       199.42 o
   1   3  14       8779.84       9301.97       493.51 o
   2   3  14          6.02        309.64       158.87 o
   3   3  14       5393.00       5272.03       155.24 o
   4   3  14       1197.64       1215.53       108.33 o
   5   3  14         83.27        265.28        98.88 o
   6   3  14       3151.91       3104.34       216.10 o
   7   3  14       1265.06       1448.47       125.04 o
   8   3  14        738.31        626.70       114.34 o
   9   3  14        460.54        319.83       111.62 o
  10   3  14          0.15         34.90       114.18 o
  11   3  14        718.94        654.72       129.18 o
  12   3  14         49.27         55.02       127.61 o
  13   3  14        799.66        904.13       201.90 o
 -18   4  14        286.70        432.56       186.91 o
 -17   4  14        278.83        302.28       129.92 o
 -16   4  14        638.27        468.29       123.53 o
 -15   4  14        186.85        299.77       113.00 o
 -14   4  14       1787.42       1799.14       131.87 o
 -13   4  14          7.68         31.72        98.18 o
 -12   4  14       1344.62       1297.15       111.35 o
 -11   4  14        815.91        823.50       101.43 o
 -10   4  14       1286.32       1299.66       105.83 o
  -9   4  14         21.84        -12.46        72.69 o
  -8   4  14       3970.51       3956.06       210.81 o
  -7   4  14       1830.72       1741.07       100.27 o
  -6   4  14       2097.87       1944.77        94.44 o
  -5   4  14       1375.05       1334.21        85.27 o
  -4   4  14         35.73         50.22        62.68 o
  -3   4  14        102.80        153.08       120.66 o
  -2   4  14        185.55        576.78       310.30 o
  -1   4  14       3416.78       3380.44       231.90 o
   0   4  14       3909.83       4454.73       998.81 o
   1   4  14       5629.78       5418.51       146.18 o
   2   4  14       7341.24       7820.90       175.56 o
   3   4  14         21.85        243.11        88.35 o
   4   4  14       1608.98       1679.93       111.97 o
   5   4  14       1781.25       1823.74       122.93 o
   6   4  14         53.56        126.78       109.13 o
   7   4  14        355.41        313.25       101.64 o
   8   4  14       1564.38       1598.70       154.62 o
   9   4  14        202.19        220.79       112.35 o
  10   4  14         25.37         41.27       114.74 o
  11   4  14        403.93        497.75       126.67 o
  12   4  14        441.03        547.24       175.56 o
  13   4  14         18.60        143.75       180.07 o
 -18   5  14        660.83        395.75       192.08 o
 -17   5  14        598.60        606.28       189.15 o
 -16   5  14       1211.95       1154.99       141.78 o
 -15   5  14        370.59        309.86       114.65 o
 -14   5  14         78.96         66.95       102.52 o
 -13   5  14          0.35        -35.15        99.54 o
 -12   5  14       4723.11       4531.91       166.49 o
 -11   5  14        187.07        243.18        90.35 o
 -10   5  14       2422.29       2368.92       128.63 o
  -9   5  14        397.41        346.89        91.11 o
  -8   5  14        198.25        214.91       133.24 o
  -7   5  14        137.97        154.42       135.60 o
  -6   5  14       3863.27       3988.11       219.78 o
  -5   5  14        104.94        105.08       139.79 o
  -4   5  14        868.76        758.60       152.20 o
  -3   5  14        146.71        196.15       120.73 o
  -2   5  14        894.60        832.34       147.75 o
  -1   5  14        507.80        451.62       147.53 o
   0   5  14        820.59        874.53       145.33 o
   1   5  14         50.34         43.49       136.45 o
   2   5  14         51.79        126.43        80.31 o
   3   5  14         16.21        130.94        83.85 o
   4   5  14       5884.37       5812.29       164.27 o
   5   5  14       1557.87       1484.45       116.19 o
   6   5  14        744.39        830.44        93.18 o
   7   5  14        675.71        534.66       123.00 o
   8   5  14        803.44        866.77       175.15 o
   9   5  14        122.20         55.50       105.18 o
  10   5  14       3157.26       2780.98       256.83 o
  11   5  14        221.42        213.95       156.28 o
  12   5  14         39.76         93.50       164.77 o
  13   5  14        111.80        140.24       180.99 o
 -17   6  14        207.12        162.99       167.72 o
 -16   6  14        162.21          4.77       159.29 o
 -15   6  14         76.31         44.42       156.60 o
 -14   6  14         17.01         37.70       111.23 o
 -13   6  14        597.12        594.93       116.81 o
 -12   6  14         37.43         68.04        96.58 o
 -11   6  14        534.92        401.17       129.02 o
 -10   6  14        570.47        665.04       104.14 o
  -9   6  14         95.10         57.72        88.84 o
  -8   6  14         74.90         35.50       150.37 o
  -7   6  14         19.26         48.14       142.85 o
  -6   6  14          0.41        -56.50       125.98 o
  -5   6  14         80.40        135.72       147.41 o
  -4   6  14        164.65        268.83       138.26 o
  -3   6  14        331.62        368.11       143.59 o
  -2   6  14        248.78        313.70       143.73 o
  -1   6  14        150.08        481.69       153.05 o
   0   6  14         35.70        159.98       130.63 o
   1   6  14          3.67        220.38       143.11 o
   2   6  14       1932.01       1730.57       184.45 o
   3   6  14        472.59        478.36       151.48 o
   4   6  14        514.87        515.98       167.81 o
   5   6  14         14.12        145.31       148.07 o
   6   6  14        841.94        610.83       179.86 o
   7   6  14         38.61        -13.84       171.65 o
   8   6  14          3.81         26.33       150.93 o
   9   6  14        404.79        394.48       186.23 o
  10   6  14         31.47          0.00       159.34 o
 -15   7  14         12.36          8.21       159.54 o
 -14   7  14          8.38         91.86       146.64 o
 -13   7  14         19.45        -33.35       111.24 o
 -12   7  14       1159.93       1307.07       130.13 o
 -11   7  14        680.02        760.12       114.26 o
 -10   7  14       2323.20       2230.73       169.62 o
  -9   7  14        715.79        897.14       182.47 o
  -8   7  14       1231.73       1215.58       171.66 o
  -7   7  14        587.78        711.06       174.29 o
  -6   7  14       1330.91       1288.43       175.95 o
  -5   7  14          8.43         30.42       147.51 o
  -4   7  14         16.95         40.30       144.92 o
  -3   7  14        882.98        676.16       152.96 o
  -2   7  14       2067.39       2276.72       199.74 o
  -1   7  14       1050.37        943.69       165.54 o
   0   7  14        714.28        775.94       160.30 o
   1   7  14          1.88        303.04       147.18 o
   2   7  14         73.49         98.10       147.53 o
   3   7  14        157.91        106.46       160.41 o
   4   7  14       3952.53       4092.29       245.85 o
   5   7  14        195.38        172.80       172.54 o
   6   7  14       1575.25       1443.82       202.81 o
   7   7  14        162.18        120.85       171.17 o
   8   7  14          6.57         82.49       182.15 o
 -14   8  14       1007.72        889.67       184.54 o
 -13   8  14        326.59        298.00       179.00 o
 -12   8  14         57.86          7.72       147.98 o
 -11   8  14          3.43        -66.79       164.45 o
 -10   8  14        980.70        957.92       193.68 o
  -9   8  14        188.59        233.81       163.83 o
  -8   8  14       2744.82       2972.43       220.03 o
  -7   8  14          8.08         -2.03       152.34 o
  -6   8  14        255.22        176.65       162.25 o
  -5   8  14         61.50        -62.58       149.11 o
  -4   8  14       2343.12       2467.32       206.16 o
  -3   8  14        200.03        252.54       152.86 o
  -2   8  14       3029.49       2900.03       217.74 o
  -1   8  14        151.61         79.08       153.65 o
   0   8  14        838.30       1453.62       191.91 o
   1   8  14       1759.55       1722.03       199.43 o
   2   8  14       4115.15       4356.69       247.53 o
   3   8  14          4.25         29.39       149.44 o
   4   8  14        130.98        227.34       161.72 o
   5   8  14         71.58         31.08       161.50 o
   6   8  14       1299.47       1167.47       194.93 o
   7   8  14        319.92        266.70       172.56 o
  -9   9  14        271.42        192.39       171.00 o
  -8   9  14         52.46        -75.84       160.64 o
  -7   9  14        396.57        224.67       154.47 o
  -6   9  14        260.80        377.17       160.50 o
  -5   9  14         93.04         89.37       146.41 o
  -4   9  14        110.67         37.14       140.46 o
  -3   9  14       1360.48       1121.76       179.37 o
  -2   9  14         18.52         64.45       151.35 o
  -1   9  14        291.17        264.56       151.01 o
   0   9  14        114.34         77.84       151.67 o
   1   9  14        313.89        322.26       161.94 o
   2   9  14        373.99        155.84       159.60 o
   3   9  14        634.32        376.20       168.76 o
   4   9  14        292.07        206.87       165.25 o
   5   9  14         89.25         79.50       171.31 o
  -5  10  14        319.24        203.94       157.75 o
  -4  10  14       1476.00       1120.33       187.06 o
  -3  10  14        212.01        104.02       158.68 o
  -2  10  14          2.97         42.42       157.22 o
  -1  10  14        387.74        432.57       170.56 o
   0  10  14         44.01         52.61       156.67 o
   1  10  14          0.74        -67.67       155.77 o
   2  10  14        734.97        608.16       177.14 o
 -19   1  15          5.52        -12.05       181.22 o
 -18   1  15        649.33        535.31       169.98 o
 -17   1  15       1602.47       1592.67       205.31 o
 -16   1  15        961.98        990.10        97.53 o
 -15   1  15        248.34        309.78       107.84 o
 -14   1  15         62.71         39.18        97.01 o
 -13   1  15        824.95        961.83       135.31 o
 -12   1  15         68.26        108.84        94.79 o
 -11   1  15       4667.13       4678.62       156.42 o
 -10   1  15       1785.66       1827.56       114.91 o
  -9   1  15         83.41         50.85        78.74 o
  -8   1  15        285.64        260.12        88.31 o
  -7   1  15       8832.18       8914.80       181.68 o
  -6   1  15        357.08        467.84        88.51 o
  -5   1  15       5995.95       5900.51       151.00 o
  -4   1  15        292.19        231.76        83.48 o
  -3   1  15        463.40        514.76        85.24 o
  -2   1  15        214.50        185.04        85.89 o
  -1   1  15       3081.13       3474.60       286.70 o
   0   1  15       1315.54       1584.53       109.03 o
   1   1  15       1259.71       1292.63       117.66 o
   2   1  15        548.73        563.15        90.56 o
   3   1  15       1774.18       1637.70       119.11 o
   4   1  15        568.27        549.90       104.85 o
   5   1  15       3540.74       3512.98       150.29 o
   6   1  15        654.13        662.20       115.44 o
   7   1  15        470.43        494.58       117.86 o
   8   1  15         24.21         60.33       105.60 o
   9   1  15         62.26         54.15       115.42 o
  10   1  15       1238.49       1234.41       132.94 o
  11   1  15        173.57        169.16       121.88 o
  12   1  15         23.42        -74.96       161.50 o
 -19   2  15        678.46        607.83       190.24 o
 -18   2  15         20.24         71.83       120.22 o
 -17   2  15        473.11        357.47       120.63 o
 -16   2  15        122.09        155.65       109.86 o
 -15   2  15       1953.36       1893.17       151.56 o
 -14   2  15       3344.27       3531.02       155.42 o
 -13   2  15        742.71        914.11       104.83 o
 -12   2  15        366.91        321.03        98.80 o
 -11   2  15        762.36        609.97       115.51 o
 -10   2  15        336.99        164.26        84.69 o
  -9   2  15       1838.41       1720.83       109.51 o
  -8   2  15        371.98        466.04        87.02 o
  -7   2  15       3564.82       3399.51       124.51 o
  -6   2  15        555.00        452.95        85.42 o
  -5   2  15       3123.76       3044.97       213.10 o
  -4   2  15       1377.80       1361.09        97.27 o
  -3   2  15       5707.22       5684.61       298.94 o
  -2   2  15         70.47         22.87        80.18 o
  -1   2  15       1534.28       1714.28       109.04 o
   0   2  15         71.64         98.24        95.35 o
   1   2  15       5532.34       6004.06       161.28 o
   2   2  15       1282.74       1495.98       108.23 o
   3   2  15       4639.89       4337.29       149.56 o
   4   2  15        472.91        417.04       102.74 o
   5   2  15          0.63        -17.63        90.40 o
   6   2  15        628.48        680.92       115.52 o
   7   2  15        718.63        728.34       119.60 o
   8   2  15         57.68         69.91       107.67 o
   9   2  15        481.15        405.28       117.70 o
  10   2  15        391.15        428.94       122.48 o
  11   2  15       1783.40       1481.66       145.42 o
  12   2  15        391.67        497.60       175.88 o
 -18   3  15        800.65        724.52       190.38 o
 -17   3  15         13.81        -34.53       179.17 o
 -16   3  15        180.71        205.47       182.97 o
 -15   3  15          2.85         33.35       164.93 o
 -14   3  15        887.00       1062.44       175.16 o
 -13   3  15         16.05         -0.42        89.19 o
 -12   3  15         77.41         92.69        84.88 o
 -11   3  15        134.78        184.86        87.56 o
 -10   3  15       2408.87       2461.52       138.90 o
  -9   3  15        491.58        493.62        85.36 o
  -8   3  15        676.50        643.95        90.57 o
  -7   3  15        453.90        469.98        83.02 o
  -6   3  15        482.05        470.78        81.84 o
  -5   3  15        442.97        336.72        94.40 o
  -4   3  15       2905.10       2979.79       114.81 o
  -3   3  15          6.56        -21.85        71.21 o
  -2   3  15        239.55        272.04        76.90 o
  -1   3  15        705.95        728.97        91.05 o
   0   3  15       2087.39       2051.05       108.47 o
   1   3  15        691.99        783.63        94.59 o
   2   3  15       3230.03       3139.02       132.64 o
   3   3  15       1232.32       1225.72       263.08 o
   4   3  15         94.71        150.56        76.92 o
   5   3  15          7.01        -12.75        96.47 o
   6   3  15        212.43        306.92       101.59 o
   7   3  15         12.91          6.68       100.28 o
   8   3  15        790.81        713.25       120.99 o
   9   3  15          2.47         -3.81       110.03 o
  10   3  15         26.39          3.96       117.75 o
  11   3  15        914.77        688.42       136.41 o
  12   3  15        682.57        740.82       194.74 o
 -16   4  15         87.30        228.17       162.55 o
 -15   4  15        547.55        350.05       172.08 o
 -14   4  15       1549.13       1818.07       214.52 o
 -13   4  15         74.44        -27.41       160.38 o
 -12   4  15       2404.70       2285.04       204.28 o
 -11   4  15        421.17        513.63       158.16 o
 -10   4  15         72.57        -18.02       149.83 o
  -9   4  15       1686.03       1690.40       178.85 o
  -8   4  15        812.18        856.56       149.31 o
  -7   4  15         21.56         33.33       130.63 o
  -6   4  15       1425.06       1514.26       174.60 o
  -5   4  15       2444.79       2369.45       105.34 o
  -4   4  15        735.16        737.80        82.37 o
  -3   4  15       4809.04       4799.71       133.81 o
  -2   4  15       5779.49       5863.64       145.42 o
  -1   4  15        352.41        333.56        77.95 o
   0   4  15        618.48        629.20        84.43 o
   1   4  15        284.55        303.90        84.02 o
   2   4  15        385.59        410.49        93.29 o
   3   4  15        175.41         66.64        85.33 o
   4   4  15        770.59        758.01       105.17 o
   5   4  15        654.63        548.01       100.90 o
   6   4  15          0.38         28.16        92.05 o
   7   4  15        622.59        551.24       108.98 o
   8   4  15       1370.59       1155.83       127.92 o
   9   4  15        111.85         49.98       113.22 o
  10   4  15        635.92        599.30       127.88 o
  11   4  15        259.27        200.13       166.24 o
  12   4  15         53.85        -75.24       167.30 o
 -15   5  15        421.20        493.43       187.06 o
 -14   5  15        349.93        290.83       187.92 o
 -13   5  15          4.21        -52.47       173.85 o
 -12   5  15        440.06        558.51       166.60 o
 -11   5  15       1359.22       1225.61       188.53 o
 -10   5  15        158.03        215.01       147.11 o
  -9   5  15        293.85        180.02       160.67 o
  -8   5  15        494.08        512.64       147.05 o
  -7   5  15        859.72        762.27       166.58 o
  -6   5  15       1410.76       1353.46       178.02 o
  -5   5  15       1259.45       1337.14       161.45 o
  -4   5  15        152.58        124.70       146.36 o
  -3   5  15         86.92        194.05       133.90 o
  -2   5  15       2184.81       2339.68       195.90 o
  -1   5  15       1762.33       1925.44       175.14 o
   0   5  15         10.05        117.99       149.15 o
   1   5  15       5036.20       4837.96       250.28 o
   2   5  15        555.26        296.43       160.27 o
   3   5  15        741.36        672.21       165.44 o
   4   5  15        715.62        694.22       101.86 o
   5   5  15        220.20        205.21        98.03 o
   6   5  15        212.44        194.10        99.52 o
   7   5  15         29.45         20.47        97.66 o
   8   5  15        355.62        459.35       116.07 o
   9   5  15        177.67        113.18       117.82 o
  10   5  15         65.51          4.90       152.30 o
  11   5  15        334.17        248.40       163.48 o
  12   5  15        121.78         -8.73       158.71 o
 -14   6  15        334.26        281.59       179.50 o
 -13   6  15        362.26        508.20       169.20 o
 -12   6  15       2913.42       2795.98       226.22 o
 -11   6  15        538.72        740.53       184.27 o
 -10   6  15       5444.32       5064.94       269.65 o
  -9   6  15         19.89        -18.41       154.60 o
  -8   6  15        363.09        349.04       167.37 o
  -7   6  15       6211.03       6148.76       269.43 o
  -6   6  15       4896.76       5089.73       260.08 o
  -5   6  15        855.17        926.90       161.47 o
  -4   6  15         12.44        151.93       152.13 o
  -3   6  15         90.19          9.20       135.90 o
  -2   6  15       2927.97       3174.58       216.09 o
  -1   6  15       2916.50       3096.98       221.85 o
   0   6  15       1780.62       1845.93       200.31 o
   1   6  15         41.84         26.98       156.70 o
   2   6  15       2060.26       2063.86       209.86 o
   3   6  15       2180.60       1951.38       198.87 o
   4   6  15       2681.42       2298.95       219.94 o
   5   6  15       3458.22       3441.31       231.43 o
   6   6  15        223.75        382.85       165.92 o
   7   6  15       2511.02       2280.85       221.54 o
   8   6  15        456.64        659.32       197.49 o
 -12   7  15         82.29         59.03       158.55 o
 -11   7  15        783.04        866.72       183.99 o
 -10   7  15        394.17        319.11       182.65 o
  -9   7  15       2508.67       2508.85       226.91 o
  -8   7  15       1212.94       1209.28       179.18 o
  -7   7  15        394.90        273.43       164.03 o
  -6   7  15        564.71        487.58       170.27 o
  -5   7  15        279.69        395.04       149.70 o
  -4   7  15        729.58        757.50       161.48 o
  -3   7  15       1324.58       1394.37       184.28 o
  -2   7  15       1918.64       2106.96       204.50 o
  -1   7  15        387.86        505.26       166.18 o
   0   7  15        640.95        623.64       171.89 o
   1   7  15       2069.51       2292.61       214.20 o
   2   7  15       1918.47       2164.18       209.75 o
   3   7  15        873.76       1191.19       186.73 o
   4   7  15        289.18        213.63       167.18 o
   5   7  15        688.31        691.40       188.27 o
   6   7  15        655.17        620.47       195.42 o
   7   7  15       1257.11       1122.97       215.64 o
 -10   8  15        170.65        252.25       168.34 o
  -9   8  15        112.53        267.43       164.89 o
  -8   8  15        180.42        170.58       151.87 o
  -7   8  15        270.92        184.17       150.62 o
  -6   8  15        151.59        156.31       158.94 o
  -5   8  15         56.98        136.48       164.37 o
  -4   8  15         53.26        -56.91       159.99 o
  -3   8  15        193.70        289.40       166.32 o
  -2   8  15       1163.29       1065.63       183.89 o
  -1   8  15        293.51        369.35       169.27 o
   0   8  15        446.34        452.24       165.84 o
   1   8  15         86.67        145.03       152.29 o
   2   8  15         13.37         39.42       155.51 o
   3   8  15         28.99          3.44       167.52 o
   4   8  15          2.62         21.28       168.33 o
   5   8  15        227.27        171.65       168.50 o
  -7   9  15        471.42        581.39       175.26 o
  -6   9  15         86.76         29.84       162.81 o
  -4   9  15       3233.68       2972.90       241.15 o
  -3   9  15        317.15        313.00       173.92 o
  -2   9  15       1876.36       1701.70       204.08 o
  -1   9  15         14.44         51.29       157.61 o
   0   9  15        396.30        277.38       159.67 o
   1   9  15        122.97        352.25       170.74 o
   2   9  15       2471.59       2223.06       217.88 o
   3   9  15        319.58        342.48       181.48 o
 -17   0  16       2778.91       2486.22       229.06 o
 -16   0  16        405.63        545.06       164.27 o
 -15   0  16       1478.14       1552.55       182.07 o
 -14   0  16        303.29        251.40       156.07 o
 -13   0  16       4066.29       3876.64       228.77 o
 -12   0  16       3007.84       3003.17       197.09 o
 -11   0  16       5804.17       6111.69       246.12 o
 -10   0  16        742.93        690.69       145.20 o
  -9   0  16         59.98        104.57       118.36 o
  -8   0  16        288.61        289.07       126.83 o
  -7   0  16       5391.17       5393.17       221.41 o
  -6   0  16       6598.90       6386.40       234.33 o
  -5   0  16       3725.01       3406.87       181.14 o
  -4   0  16        768.01        540.03       128.58 o
  -3   0  16         59.14        222.07       116.91 o
  -2   0  16       3732.57       3809.10       196.99 o
  -1   0  16       1223.12       1561.98       158.43 o
   0   0  16       4133.23       4135.00       205.86 o
   1   0  16       1396.02       1489.11       159.53 o
   2   0  16        201.45        227.66       136.79 o
   3   0  16       1942.37       2052.12       186.07 o
   4   0  16       5136.47       5083.13       240.23 o
   5   0  16       1908.00       2232.07       203.94 o
   6   0  16       2632.80       2344.15       201.27 o
   7   0  16        120.91        114.41       151.88 o
   8   0  16         93.47        227.28       169.75 o
   9   0  16        944.32       1091.15       182.39 o
  10   0  16       1793.47       1599.55       211.78 o
  11   0  16       2104.13       1790.79       231.05 o
 -18   1  16          0.17         59.61       167.18 o
 -17   1  16          3.18         78.26       166.26 o
 -16   1  16        351.30        293.65       113.98 o
 -15   1  16        387.72        343.39       108.21 o
 -14   1  16        261.07        373.49       110.50 o
 -13   1  16       1260.61       1199.95       118.05 o
 -12   1  16        848.14        875.14       108.68 o
 -11   1  16        180.93        193.00        93.71 o
 -10   1  16       1705.56       1657.21       116.94 o
  -9   1  16       2114.19       1914.17       173.28 o
  -8   1  16         35.56        -17.64        84.53 o
  -7   1  16       1415.42       1239.65       106.03 o
  -6   1  16         12.97         65.27        81.30 o
  -5   1  16        255.90        363.86        85.71 o
  -4   1  16       3519.99       3725.00       162.53 o
  -3   1  16       2138.81       2105.48       113.48 o
  -2   1  16         10.42         24.73        80.19 o
  -1   1  16        207.03        223.35        84.30 o
   0   1  16       1558.75       1726.51       171.15 o
   1   1  16        886.43       1193.22       149.05 o
   2   1  16       3586.85       3903.37       179.50 o
   3   1  16         11.11        145.67        98.83 o
   4   1  16        102.59        168.64       104.05 o
   5   1  16        467.81        359.54       100.31 o
   6   1  16        399.44        449.49       110.67 o
   7   1  16       1529.77       1353.60       128.66 o
   8   1  16        347.29        341.52       115.53 o
   9   1  16        716.78        625.39       130.08 o
  10   1  16        100.13        171.52       129.50 o
  11   1  16         29.31         12.03       188.61 o
 -17   2  16        155.21        194.25       169.49 o
 -16   2  16        392.66        396.66       164.28 o
 -15   2  16        368.29        238.54       108.42 o
 -14   2  16         31.96         29.75       100.82 o
 -13   2  16          9.42         30.08        94.29 o
 -12   2  16         11.13          0.78        88.73 o
 -11   2  16        374.10        369.37       161.27 o
 -10   2  16       4488.41       4428.35       152.68 o
  -9   2  16       1150.19        948.80       101.61 o
  -8   2  16          5.00         31.23        83.18 o
  -7   2  16       3885.63       3773.52       136.35 o
  -6   2  16         14.56         23.91        81.47 o
  -5   2  16       2887.88       2701.94       119.15 o
  -4   2  16       1226.35       1430.07       138.47 o
  -3   2  16       2373.02       2431.81       115.07 o
  -2   2  16        285.72        350.44        85.16 o
  -1   2  16       1049.10       1036.81       100.96 o
   0   2  16        207.58        298.73        86.15 o
   1   2  16         26.96         38.56        89.58 o
   2   2  16       1310.29       1556.89       148.26 o
   3   2  16       2615.42       2833.83       147.24 o
   4   2  16          8.47         30.57        95.30 o
   5   2  16        572.29        524.77       106.94 o
   6   2  16          7.06          0.81       103.52 o
   7   2  16        268.72        356.58       110.35 o
   8   2  16         89.76        115.03       113.88 o
   9   2  16        815.69        900.29       134.66 o
  10   2  16        119.24        157.85       129.47 o
  11   2  16          1.63         44.24       185.52 o
 -16   3  16         18.60        -10.98       165.46 o
 -15   3  16       1592.77       1722.22       205.10 o
 -14   3  16       2077.11       2010.83       220.24 o
 -13   3  16         27.92        211.58       156.55 o
 -12   3  16         47.24         42.99       152.84 o
 -11   3  16        962.41        819.29       126.61 o
 -10   3  16        405.11        492.44        92.13 o
  -9   3  16       4781.38       5172.01       206.33 o
  -8   3  16       3376.32       3318.95       297.70 o
  -7   3  16        253.01        199.15        81.60 o
  -6   3  16        923.45        965.87        90.23 o
  -5   3  16       1322.32       1370.13       122.36 o
  -4   3  16       1090.65        952.96        91.45 o
  -3   3  16       3918.33       4060.87       388.73 o
  -2   3  16       1338.23       1293.12       100.43 o
  -1   3  16          0.53         23.69        77.53 o
   0   3  16         51.87         80.52        82.26 o
   1   3  16       1043.67       1754.13       397.63 o
   2   3  16       1177.65       1231.52       110.20 o
   3   3  16       1277.63       1379.42       116.42 o
   4   3  16        167.31        186.10        98.00 o
   5   3  16        751.37        704.91       110.25 o
   6   3  16        204.86        259.65       104.77 o
   7   3  16       1494.03       1420.40       134.18 o
   8   3  16          8.38         21.79       116.23 o
   9   3  16        120.78         78.96       109.48 o
  10   3  16        109.03         19.39       158.78 o
  11   3  16        569.09        602.01       180.77 o
 -15   4  16         20.01         -8.25       182.07 o
 -14   4  16       1175.91       1245.46       203.55 o
 -13   4  16         92.39         83.98       153.48 o
 -12   4  16       1666.28       1529.41       200.08 o
 -11   4  16       2171.05       2255.57       201.31 o
 -10   4  16          3.13         19.97       155.58 o
  -9   4  16        885.65        940.24       161.03 o
  -8   4  16       1123.10       1251.40       179.55 o
  -7   4  16          2.37        151.30       152.61 o
  -6   4  16        435.67        417.18       139.85 o
  -5   4  16       1257.79       1336.76       167.60 o
  -4   4  16       1209.96       1273.05       171.02 o
  -3   4  16        905.39        956.84       147.81 o
  -2   4  16        304.01        243.61        76.93 o
  -1   4  16        201.70        345.22        87.06 o
   0   4  16        229.28        534.99       235.96 o
   1   4  16       2202.77       2319.35       121.81 o
   2   4  16       1592.88       1627.04       110.15 o
   3   4  16        124.49        157.04        93.87 o
   4   4  16        363.77        351.58       102.91 o
   5   4  16         41.12         44.38       101.06 o
   6   4  16        363.52        390.09        95.35 o
   7   4  16        140.83         75.80       109.73 o
   8   4  16        852.09        977.79       128.69 o
   9   4  16        149.19        212.24       122.87 o
  10   4  16          6.18         57.35       152.63 o
  11   4  16        595.87        264.99       170.11 o
 -14   5  16         19.12        155.07       187.53 o
 -13   5  16          1.38          3.02       171.32 o
 -12   5  16       1452.93       1430.20       191.55 o
 -11   5  16        816.56        896.13       188.01 o
 -10   5  16       1109.53       1027.24       182.76 o
  -9   5  16        209.02        276.90       160.25 o
  -8   5  16         86.54        102.86       158.60 o
  -7   5  16        749.65        743.51       167.27 o
  -6   5  16       1252.24       1277.33       181.51 o
  -5   5  16       2142.67       2286.09       198.82 o
  -4   5  16         93.19        149.47       147.43 o
  -3   5  16         23.93        152.04       133.10 o
  -2   5  16       5658.23       6093.18       272.72 o
  -1   5  16       1264.83       1342.13       185.61 o
   0   5  16       4609.58       4936.18       254.02 o
   1   5  16       2572.74       3053.35       227.08 o
   2   5  16          4.56         26.32       168.14 o
   3   5  16         63.10        148.39       144.93 o
   4   5  16       1124.96       1076.38       200.45 o
   5   5  16       1241.42       1202.57       195.67 o
   6   5  16        764.77        778.55       186.03 o
   7   5  16        489.41        636.34       204.92 o
   8   5  16       1997.79       1919.65       220.60 o
 -13   6  16        215.35        283.60       169.76 o
 -12   6  16         19.72         51.91       169.30 o
 -11   6  16        289.45        281.71       187.29 o
 -10   6  16        106.08        111.28       163.92 o
  -9   6  16         21.43         45.34       146.92 o
  -8   6  16         31.72        -75.11       163.88 o
  -7   6  16        201.94        269.24       164.35 o
  -6   6  16        390.19        375.25       152.26 o
  -5   6  16         65.29         46.07       163.64 o
  -4   6  16        108.66         63.74       157.51 o
  -3   6  16        477.05        755.63       160.96 o
  -2   6  16         72.18         31.05       138.29 o
  -1   6  16        193.65        749.11       167.32 o
   0   6  16        812.47       1131.51       176.15 o
   1   6  16          3.50        144.33       146.24 o
   2   6  16        198.20        161.91       169.90 o
   3   6  16        734.58        987.07       189.99 o
   5   6  16        157.31        286.69       177.37 o
   6   6  16          3.53        153.26       177.41 o
   7   6  16        211.26        236.58       191.30 o
 -11   7  16        861.94        739.72       192.27 o
 -10   7  16        241.77        216.44       179.55 o
  -9   7  16          8.94         37.13       172.60 o
  -8   7  16        381.87        334.67       177.30 o
  -7   7  16       1739.86       1476.68       194.43 o
  -6   7  16       2319.93       2519.70       214.12 o
  -5   7  16        401.59        436.84       170.37 o
  -4   7  16          2.45        101.47       164.09 o
  -3   7  16          1.70        -45.67       159.66 o
  -2   7  16       4187.06       4090.89       251.03 o
  -1   7  16        370.65        515.71       179.16 o
   0   7  16        956.18       1698.37       204.46 o
   1   7  16        205.09        674.28       170.73 o
   2   7  16        969.06        768.79       190.82 o
   3   7  16         60.90        107.43       159.41 o
   4   7  16        812.70        766.59       192.95 o
   5   7  16          9.24        125.01       181.91 o
  -8   8  16       1406.90       1305.18       192.57 o
  -7   8  16         86.34         29.20       167.44 o
  -6   8  16         59.89        118.53       157.39 o
  -5   8  16        508.86        443.80       168.34 o
  -4   8  16       4325.02       4697.47       266.13 o
  -3   8  16       1763.35       1755.60       204.75 o
  -2   8  16       1369.56       1346.61       201.70 o
  -1   8  16        279.31        182.86       170.15 o
   0   8  16        434.49        849.24       182.32 o
   1   8  16        464.08        666.32       179.46 o
   2   8  16       5722.93       6131.27       304.42 o
   3   8  16         25.80         74.56       175.22 o
  -4   9  16        139.73        111.21       160.06 o
  -3   9  16         24.78        221.78       169.87 o
  -2   9  16        360.98        240.84       178.41 o
 -17   1  17        682.37        791.44       197.05 o
 -16   1  17        943.78       1074.13       128.73 o
 -15   1  17        496.76        471.98       114.26 o
 -14   1  17         70.06        112.40       109.84 o
 -13   1  17        292.23        296.39       105.34 o
 -12   1  17        345.31        349.84       102.61 o
 -11   1  17       1967.29       1994.00       127.26 o
 -10   1  17       1301.49       1423.53       116.99 o
  -9   1  17        393.36        384.69        98.10 o
  -8   1  17        245.87        156.47        91.50 o
  -7   1  17       2156.96       2251.95       181.06 o
  -6   1  17       5436.21       5195.22       157.92 o
  -5   1  17       1357.13       1462.67       131.68 o
  -4   1  17        292.84        144.40        86.38 o
  -3   1  17       2419.25       2075.57       119.43 o
  -2   1  17        319.49        270.73        89.86 o
  -1   1  17       1277.21       1266.87       109.60 o
   0   1  17        461.92        581.42       122.81 o
   1   1  17         82.64         99.59        97.55 o
   2   1  17        182.35        184.68       100.86 o
   3   1  17       2927.29       2859.65       119.80 o
   4   1  17       2480.00       2186.87       139.22 o
   5   1  17       2293.34       2109.95       143.06 o
   6   1  17        749.48        794.47       130.24 o
   7   1  17         61.32         31.03       110.68 o
   8   1  17         40.39         88.12       123.51 o
   9   1  17        921.80        862.14       136.49 o
  10   1  17       2769.80       2647.36       237.58 o
 -16   2  17         78.13        104.62       159.70 o
 -15   2  17       1286.47       1132.33       127.02 o
 -14   2  17       1556.39       1402.82       126.35 o
 -13   2  17        961.00       1092.61       119.72 o
 -12   2  17        205.80        160.48        97.19 o
 -11   2  17        342.71        353.19        99.66 o
 -10   2  17        831.35        759.70       105.27 o
  -9   2  17        841.83        815.24       101.46 o
  -8   2  17       1625.72       1454.49       109.97 o
  -7   2  17        304.46        428.25        92.92 o
  -6   2  17         30.68         85.26        83.98 o
  -5   2  17        134.86         64.67        84.55 o
  -4   2  17       1986.73       2147.49       119.35 o
  -3   2  17       3446.89       3362.10       135.97 o
  -2   2  17       1777.40       1830.66       117.43 o
  -1   2  17         96.42         90.40        89.53 o
   0   2  17        855.38       1023.82       104.82 o
   1   2  17       3235.83       3148.29       167.20 o
   2   2  17       4654.53       4814.79       282.90 o
   3   2  17        372.75        338.34       104.14 o
   4   2  17        219.64         81.49       106.28 o
   5   2  17         37.89         60.73       104.49 o
   6   2  17       1875.12       1871.07       147.15 o
   7   2  17       2426.16       2150.22       178.43 o
   8   2  17        904.48        836.10       178.80 o
   9   2  17        393.83        384.73       131.13 o
  10   2  17        103.94         17.64       171.50 o
 -16   3  17        384.75        450.99       181.05 o
 -15   3  17       1235.30       1300.48       209.29 o
 -14   3  17        465.02        504.74       189.96 o
 -13   3  17        150.27        177.12       157.85 o
 -12   3  17        136.87        103.88       157.00 o
 -11   3  17        741.81        985.01       170.90 o
 -10   3  17         98.19         48.34       151.62 o
  -9   3  17        901.17       1016.82       104.88 o
  -8   3  17         57.05         31.07        83.67 o
  -7   3  17       1285.14       1307.05       106.76 o
  -6   3  17         38.26         39.62        84.51 o
  -5   3  17          9.55          3.73        76.82 o
  -4   3  17       1948.82       1847.05       112.14 o
  -3   3  17        617.95        713.34        96.26 o
  -2   3  17        572.23        451.52        90.59 o
  -1   3  17          0.40         61.75        81.02 o
   0   3  17         40.22         58.92        89.18 o
   1   3  17       2384.62       2473.73       144.99 o
   2   3  17        622.87        653.19       103.17 o
   3   3  17        581.99        674.90       109.70 o
   4   3  17        115.61         89.32       102.48 o
   5   3  17         27.10         28.91       107.91 o
   6   3  17        227.13        198.28       109.00 o
   7   3  17        194.51        121.70       106.46 o
   8   3  17        203.84         89.63       124.19 o
   9   3  17          7.49        -13.46       163.20 o
  10   3  17        291.84        250.69       175.61 o
 -14   4  17        429.91        629.74       192.13 o
 -13   4  17        275.81        269.03       157.28 o
 -12   4  17        423.61        315.52       175.73 o
 -11   4  17       1321.05       1459.92       200.23 o
 -10   4  17        293.83        154.79       159.94 o
  -9   4  17       1699.93       1668.39       198.94 o
  -8   4  17       1015.58        969.48       179.50 o
  -7   4  17        117.10         93.70       146.64 o
  -6   4  17         24.74         83.72       153.84 o
  -5   4  17       1518.08       1343.38       173.75 o
  -4   4  17        701.48        603.04       162.70 o
  -3   4  17        504.15        445.65       156.05 o
  -2   4  17       1934.06       1906.34       183.13 o
  -1   4  17        465.61        524.08       161.25 o
   0   4  17        154.33        209.13       157.39 o
   1   4  17       2406.16       2351.32       128.16 o
   2   4  17        562.81        526.12        99.16 o
   3   4  17        100.27        174.84       166.36 o
   4   4  17        326.88        357.01       104.27 o
   5   4  17        350.80        304.71       105.18 o
   6   4  17         15.24         25.54       104.27 o
   7   4  17        453.39        367.67       101.84 o
   8   4  17        585.74        489.62       167.79 o
   9   4  17         56.73         62.90       157.53 o
  10   4  17        549.65        276.51       177.65 o
 -13   5  17         40.70         74.91       180.96 o
 -12   5  17       1794.08       1795.46       204.79 o
 -11   5  17       1877.68       1941.10       215.01 o
 -10   5  17          5.04         97.47       174.10 o
  -9   5  17        958.19        958.86       177.03 o
  -8   5  17        931.35        945.93       180.08 o
  -7   5  17        261.79        190.91       163.60 o
  -6   5  17        995.29        977.35       168.58 o
  -5   5  17        944.66       1123.00       191.03 o
  -4   5  17        379.78        389.49       166.83 o
  -3   5  17          6.48         84.90       139.77 o
  -2   5  17        963.02        882.84       163.77 o
  -1   5  17        425.56        431.70       150.74 o
   0   5  17         91.80        168.47       145.04 o
   1   5  17       1976.44       1892.23       197.05 o
   2   5  17        641.91        837.03       188.43 o
   3   5  17         31.38         97.40       153.67 o
   4   5  17       1325.64       1063.32       198.92 o
   5   5  17       1132.78       1014.13       210.73 o
   6   5  17          0.69         45.50       185.15 o
 -11   6  17       3199.23       3451.09       262.42 o
 -10   6  17        983.52       1426.87       215.10 o
  -9   6  17        805.34        646.92       183.51 o
  -8   6  17         27.72         86.74       154.26 o
  -7   6  17       2286.24       2500.96       220.30 o
  -6   6  17       3020.13       2820.26       235.46 o
  -5   6  17       1424.54       1476.81       200.98 o
  -4   6  17         94.42         39.49       160.29 o
  -3   6  17       2044.24       2574.00       214.46 o
  -2   6  17       3229.20       3244.19       231.68 o
  -1   6  17       1607.54       1781.85       206.41 o
   0   6  17       2400.40       2373.76       225.28 o
   1   6  17        439.88        350.50       171.99 o
   2   6  17          2.78         59.43       163.75 o
   3   6  17        154.62        139.12       167.65 o
   4   6  17       1725.29       1995.20       234.04 o
   5   6  17       1601.78       1564.22       230.75 o
  -9   7  17       1226.97       1361.98       209.69 o
  -8   7  17        356.43        604.03       193.36 o
  -7   7  17        106.86         53.22       176.79 o
  -6   7  17         83.50         77.51       175.82 o
  -5   7  17       1346.10       1511.23       213.16 o
  -4   7  17       1636.10       1567.65       209.22 o
  -3   7  17        721.11        857.93       193.69 o
  -2   7  17        118.93        330.05       177.46 o
  -1   7  17        167.49        159.40       155.42 o
   0   7  17         83.76        198.00       162.89 o
   1   7  17       2440.29       2429.45       235.67 o
   2   7  17       1383.62       1381.45       200.62 o
   3   7  17       1096.22       1116.22       200.63 o
  -5   8  17        226.11        333.10       174.66 o
  -4   8  17        213.35        317.58       170.40 o
  -3   8  17        600.90        532.62       176.02 o
  -2   8  17        245.88        309.56       177.33 o
  -1   8  17        192.67        108.37       169.78 o
   0   8  17         17.19         23.92       160.06 o
 -17   0  18       2815.56       2579.25       231.36 o
 -16   0  18        541.75        613.39       176.81 o
 -15   0  18       1934.22       1690.80       209.12 o
 -14   0  18        154.87        278.74       163.11 o
 -13   0  18         72.08        142.67       151.40 o
 -12   0  18       2798.05       2719.92       208.55 o
 -11   0  18        730.64        789.99       161.17 o
 -10   0  18        805.36        800.01       156.60 o
  -9   0  18        158.94        221.35       141.84 o
  -8   0  18       1583.65       1551.68       172.95 o
  -7   0  18       1426.53       1705.70       176.19 o
  -6   0  18       2404.37       2277.20       181.55 o
  -5   0  18        366.73        488.92       137.06 o
  -4   0  18        295.21        434.16       136.54 o
  -3   0  18        268.43        542.69       140.28 o
  -2   0  18      10110.91       9799.40       301.22 o
  -1   0  18       3157.86       3388.63       214.08 o
   0   0  18       7221.59       7956.80       284.49 o
   1   0  18        205.95        185.17       137.89 o
   2   0  18        117.91        217.96       144.05 o
   3   0  18        341.63        469.47       156.66 o
   4   0  18       1413.47       1463.95       199.09 o
   5   0  18       1701.05       1577.09       203.54 o
   6   0  18       1086.76        962.35       195.55 o
   7   0  18        139.12        120.38       165.21 o
   8   0  18        332.38        563.70       189.63 o
 -17   1  18          1.15         -0.15       116.31 o
 -16   1  18        190.69         98.18       111.23 o
 -15   1  18         19.29        -12.45       110.96 o
 -14   1  18        219.31        317.41       112.94 o
 -13   1  18       1548.90       1444.68       132.68 o
 -12   1  18        127.91        145.64       101.19 o
 -11   1  18       1060.92        965.44       115.87 o
 -10   1  18        710.33        517.63       105.71 o
  -9   1  18        346.07        348.47       101.31 o
  -8   1  18         43.94         68.80        94.46 o
  -7   1  18         35.23         31.50        92.32 o
  -6   1  18        519.88        606.20        99.91 o
  -5   1  18        318.47        400.84        94.26 o
  -4   1  18       6002.60       6040.81       172.83 o
  -3   1  18       2331.98       2468.22       132.56 o
  -2   1  18        118.67        215.82        95.42 o
  -1   1  18       1101.19        984.39       113.61 o
   0   1  18       1154.09       1223.46       117.37 o
   1   1  18       1835.06       1778.18       129.11 o
   2   1  18       3027.55       3037.35       149.92 o
   3   1  18        517.52        725.86       124.78 o
   4   1  18         65.58         90.55       106.08 o
   5   1  18        113.77        107.81       106.83 o
   6   1  18        793.98        707.31       126.82 o
   7   1  18       1148.44       1068.30       141.19 o
   8   1  18        462.82        551.18       133.13 o
   9   1  18        610.89        635.75       198.88 o
 -16   2  18        960.58       1138.12       207.35 o
 -15   2  18          7.99        -44.45       178.50 o
 -14   2  18         61.93         76.69       164.42 o
 -13   2  18        157.62         92.37       104.49 o
 -12   2  18        352.27        352.91       106.24 o
 -11   2  18          1.25         67.94       108.72 o
 -10   2  18       1741.82       1777.06       126.92 o
  -9   2  18        510.37        506.11       101.35 o
  -8   2  18        789.06        804.65       107.00 o
  -7   2  18        469.98        532.87        98.55 o
  -6   2  18        818.69        757.68       100.82 o
  -5   2  18        189.88        190.16        91.15 o
  -4   2  18        275.39        282.65        94.27 o
  -3   2  18       1409.38       1481.70       112.95 o
  -2   2  18          1.58         54.39        91.88 o
  -1   2  18        621.50        623.06       104.18 o
   0   2  18        514.32        838.18       109.86 o
   1   2  18        868.28        985.92       116.46 o
   2   2  18       1505.46       1474.90       222.27 o
   3   2  18        557.17        587.22       129.14 o
   4   2  18        118.85        123.04       114.12 o
   5   2  18          0.66         -2.81       110.21 o
   6   2  18        268.63        244.15       119.34 o
   7   2  18       1494.86       1486.71       142.61 o
   8   2  18          0.17          1.68       131.19 o
   9   2  18        390.31        316.02       168.75 o
 -15   3  18        919.94       1176.29       211.53 o
 -14   3  18       1068.85       1315.04       214.41 o
 -13   3  18        572.86        561.97       180.49 o
 -12   3  18       1448.64       1569.58       195.48 o
 -11   3  18         27.30         -1.23       165.72 o
 -10   3  18        320.98        291.22       158.76 o
  -9   3  18       1668.13       1823.84       204.27 o
  -8   3  18        373.61        524.09       163.25 o
  -7   3  18        129.10         86.62       144.12 o
  -6   3  18        407.13        349.52        92.99 o
  -5   3  18        887.46        973.05       102.12 o
  -4   3  18       2054.45       2145.32       143.39 o
  -3   3  18        912.14       1057.32       244.20 o
  -2   3  18       1743.50       1826.74       118.01 o
  -1   3  18         43.51         29.90        89.15 o
   0   3  18        289.46        516.43       163.74 o
   1   3  18        243.20        556.00       220.32 o
   2   3  18       2613.58       2817.02       433.77 o
   3   3  18        298.77        286.78       109.47 o
   4   3  18         59.60         60.92       109.89 o
   5   3  18        124.04        133.07       112.90 o
   6   3  18        315.56        384.60       119.67 o
   7   3  18        744.36        694.20       151.07 o
   8   3  18        356.25        372.70       171.73 o
   9   3  18         56.25          9.75       179.80 o
 -13   4  18        164.85        234.98       175.54 o
 -12   4  18        211.76        153.75       160.62 o
 -11   4  18        982.85       1021.54       197.44 o
 -10   4  18         93.01        181.68       159.37 o
  -9   4  18       1671.53       1834.37       204.62 o
  -8   4  18        919.70        990.52       185.42 o
  -7   4  18         68.51         49.17       141.64 o
  -6   4  18          4.85        -33.30       163.29 o
  -5   4  18       1304.80       1198.97       183.81 o
  -4   4  18       1297.52       1394.25       177.94 o
  -3   4  18       1502.43       1564.28       194.34 o
  -2   4  18       1350.74       1493.97       200.02 o
  -1   4  18        747.59       1086.78       189.00 o
   0   4  18         51.57          7.21       162.85 o
   1   4  18       1681.44       2304.05       210.29 o
   2   4  18        257.62        283.45       172.58 o
   3   4  18        146.78        164.86       165.37 o
   4   4  18        622.42        596.31       117.89 o
   5   4  18        760.09        843.25       129.39 o
   6   4  18         62.14         71.33       117.35 o
   7   4  18        829.89        869.27       177.72 o
   8   4  18        322.21        250.96       165.51 o
   9   4  18         42.94         57.30       162.59 o
 -12   5  18        645.91        738.76       201.34 o
 -11   5  18       3905.46       4332.76       266.89 o
 -10   5  18        635.99        789.95       184.20 o
  -9   5  18          2.49         45.73       172.11 o
  -8   5  18         85.24        159.72       178.34 o
  -7   5  18       1276.44       1517.17       190.45 o
  -6   5  18        305.18        366.25       167.71 o
  -5   5  18       2635.27       2491.46       226.30 o
  -4   5  18        162.49        132.66       169.66 o
  -3   5  18        360.77        460.60       176.07 o
  -2   5  18       2361.10       2910.58       235.22 o
  -1   5  18       1960.48       2100.14       217.08 o
   0   5  18       1231.38       1415.19       195.34 o
   1   5  18       1603.16       1867.72       201.52 o
   2   5  18        422.94        262.97       186.66 o
   3   5  18        679.90        784.06       196.68 o
   4   5  18        538.91        657.05       186.27 o
   5   5  18       3018.90       3166.30       254.65 o
 -10   6  18        125.84         61.42       173.19 o
  -9   6  18        185.45        117.69       178.39 o
  -8   6  18        150.68         70.05       179.96 o
  -7   6  18        381.57        514.34       193.50 o
  -6   6  18        621.66        748.31       196.23 o
  -5   6  18        173.50        255.91       176.85 o
  -4   6  18          7.02         43.13       172.58 o
  -3   6  18       1001.42        961.71       200.40 o
  -2   6  18        204.81        418.12       184.17 o
  -1   6  18         28.11        265.51       172.08 o
   0   6  18        197.25        276.91       163.92 o
   1   6  18        169.39        129.50       181.36 o
   2   6  18         15.79        -78.51       167.00 o
   3   6  18        235.59        614.76       186.84 o
  -6   7  18        920.74        941.97       204.24 o
  -5   7  18        500.13        438.99       195.61 o
  -4   7  18         78.90        129.56       186.30 o
  -3   7  18        401.47        518.11       189.10 o
  -2   7  18        876.66        748.29       178.94 o
  -1   7  18         19.48         48.78       169.50 o
   0   7  18        598.94        840.45       199.99 o
 -16   1  19       1391.78       1537.72       142.88 o
 -15   1  19       1201.58       1067.83       132.19 o
 -14   1  19         75.09         39.37       111.31 o
 -13   1  19         72.73         18.78       105.32 o
 -12   1  19       2730.59       2756.75       152.33 o
 -11   1  19        142.73        102.03       105.87 o
 -10   1  19        520.95        467.42       104.35 o
  -9   1  19        139.10         95.84       101.90 o
  -8   1  19        484.44        555.80       118.81 o
  -7   1  19        777.17        707.66       109.05 o
  -6   1  19       4735.35       4690.60       163.69 o
  -5   1  19        561.61        340.64       103.29 o
  -4   1  19        151.50        121.76        99.44 o
  -3   1  19          8.61        146.61        96.21 o
  -2   1  19       3464.64       3341.90       152.63 o
  -1   1  19        810.76        804.58       117.70 o
   0   1  19       3715.72       3580.36       159.46 o
   1   1  19        591.75        543.75       116.64 o
   2   1  19         70.22         57.18       111.37 o
   3   1  19       1015.88        934.42       125.56 o
   4   1  19       1185.39       1299.40       139.54 o
   5   1  19        475.60        470.37       124.60 o
   6   1  19        374.09        482.46       121.38 o
   7   1  19         34.81         17.68       126.25 o
   8   1  19        521.66        575.80       207.03 o
 -15   2  19         32.11         35.44       184.00 o
 -14   2  19        915.05       1277.73       212.20 o
 -13   2  19       1284.48       1205.68       191.67 o
 -12   2  19        164.12        111.57       169.86 o
 -11   2  19        546.58        541.59       107.75 o
 -10   2  19       1875.79       1700.50       129.91 o
  -9   2  19        511.18        332.50        98.37 o
  -8   2  19        807.07        694.12       109.74 o
  -7   2  19          8.19          5.20        95.48 o
  -6   2  19        544.35        554.86       102.14 o
  -5   2  19          1.40         56.36        95.31 o
  -4   2  19       3646.19       3662.23       221.56 o
  -3   2  19        904.25        891.18       130.20 o
  -2   2  19       1690.80       1527.98       124.51 o
  -1   2  19          1.65         14.26       101.09 o
   0   2  19       3053.63       3129.14       339.16 o
   1   2  19         61.83        109.92       110.32 o
   2   2  19       2716.19       2682.73       149.30 o
   3   2  19        233.24        288.25       115.66 o
   4   2  19         24.21        110.63       115.23 o
   5   2  19         49.22         96.10       116.19 o
   6   2  19       1204.10       1200.83       151.98 o
   7   2  19       1270.37        932.59       204.32 o
   8   2  19        441.84        502.92       187.24 o
 -13   3  19        558.93        518.88       191.19 o
 -12   3  19        158.52        265.80       168.17 o
 -11   3  19        218.83        219.23       168.18 o
 -10   3  19        102.56         30.20       166.72 o
  -9   3  19        819.63        954.20       179.29 o
  -8   3  19        466.96        499.55       177.89 o
  -7   3  19        701.57        588.63       164.35 o
  -6   3  19         43.93         84.06       164.19 o
  -5   3  19         91.58        122.24       154.81 o
  -4   3  19        919.52        866.10       162.88 o
  -3   3  19        803.14        719.16       100.44 o
  -2   3  19        284.55        415.44       101.11 o
  -1   3  19          6.41        118.35        98.57 o
   0   3  19        155.21        144.32        97.47 o
   1   3  19       1524.09       1827.35       129.84 o
   2   3  19        366.71        341.97       110.44 o
   3   3  19        125.84        118.53       104.46 o
   4   3  19        259.39        250.34       118.19 o
   5   3  19         90.64         68.45       116.05 o
   6   3  19        413.23        178.44       162.58 o
   7   3  19        432.22        397.83       176.94 o
   8   3  19          2.25         82.72       165.26 o
 -12   4  19        220.77        295.77       181.42 o
 -11   4  19        872.40        699.53       180.15 o
 -10   4  19          1.82        136.78       175.18 o
  -9   4  19        738.95        578.90       189.43 o
  -8   4  19        483.99        378.36       165.16 o
  -7   4  19        209.17        153.13       160.64 o
  -6   4  19        168.69        210.51       175.13 o
  -5   4  19       1445.29       1636.46       208.25 o
  -4   4  19        316.11        256.28       164.19 o
  -3   4  19         64.43        192.34       156.43 o
  -2   4  19        212.62        264.27       166.48 o
  -1   4  19        865.36        931.97       193.12 o
   0   4  19         29.95         -2.64       175.96 o
   1   4  19        910.80       1036.02       184.23 o
   2   4  19       1840.08       1620.85       224.69 o
   3   4  19         80.12        174.26       180.82 o
   4   4  19        591.80        798.60       190.04 o
 -10   5  19          0.61          3.57       181.62 o
  -9   5  19        434.95        376.62       186.15 o
  -8   5  19        658.38        560.20       172.49 o
  -7   5  19         25.03         38.18       156.85 o
  -6   5  19         41.27        218.97       168.07 o
  -5   5  19         19.02        -16.02       164.63 o
  -4   5  19        650.07        687.88       180.35 o
  -3   5  19         36.31         77.52       160.71 o
  -2   5  19        408.75        312.85       158.31 o
  -1   5  19        259.22        278.42       168.31 o
   0   5  19        344.30        257.30       183.47 o
   1   5  19        277.06        194.61       165.84 o
   2   5  19        148.72        153.00       184.21 o
  -7   6  19       1677.29       1897.20       236.86 o
  -6   6  19       1829.77       1857.76       232.32 o
  -5   6  19       1127.75        901.72       206.45 o
  -4   6  19        487.97        581.61       198.54 o
  -3   6  19       1799.10       1836.28       224.22 o
  -2   6  19        178.82        393.99       174.59 o
  -1   6  19       1111.12       1212.91       214.71 o
   0   6  19        839.22        730.32       190.68 o
 -16   0  20       1617.37       1639.67       214.06 o
 -15   0  20         14.22         28.27       174.05 o
 -14   0  20        140.42        336.02       166.79 o
 -13   0  20        143.39        138.44       160.32 o
 -12   0  20       3315.09       3327.94       232.46 o
 -11   0  20        946.50       1067.56       183.14 o
 -10   0  20        150.93         11.29       150.34 o
  -9   0  20        100.20        137.63       150.78 o
  -8   0  20       5070.01       4885.80       252.12 o
  -7   0  20       2203.48       1949.86       196.92 o
  -6   0  20       3160.91       3238.52       223.09 o
  -5   0  20        271.19        446.75       156.03 o
  -4   0  20        168.78        372.66       153.93 o
  -3   0  20        275.75        518.68       163.01 o
  -2   0  20       4866.63       5038.67       257.12 o
  -1   0  20       4420.97       4445.60       244.04 o
   0   0  20       1970.86       2331.20       207.39 o
   1   0  20        707.19        835.66       171.19 o
   2   0  20        570.76        595.61       179.41 o
   3   0  20        832.14        699.32       189.20 o
   4   0  20       2227.90       2598.21       239.58 o
   5   0  20        346.69        614.96       195.66 o
   6   0  20       1147.42       1064.25       215.09 o
 -15   1  20          8.84         25.51       118.20 o
 -14   1  20        536.23        490.22       125.57 o
 -13   1  20        136.88         72.73       109.58 o
 -12   1  20          2.17         43.54       107.69 o
 -11   1  20        164.82        104.11       106.42 o
 -10   1  20        284.15        310.03       110.70 o
  -9   1  20        808.27        776.63       117.61 o
  -8   1  20        764.20        765.69       119.16 o
  -7   1  20        212.19        289.80       105.97 o
  -6   1  20        939.04        782.49       116.16 o
  -5   1  20        149.11         22.41       101.76 o
  -4   1  20       1461.87       1682.03       131.71 o
  -3   1  20        312.40        522.51       118.13 o
  -2   1  20       1909.56       2205.77       143.41 o
  -1   1  20        186.10        171.47       109.00 o
   0   1  20       1448.85       1704.07       170.48 o
   1   1  20         88.73        101.06       113.82 o
   2   1  20        494.47        448.33       116.15 o
   3   1  20        717.22        636.97       127.10 o
   4   1  20         45.91        133.55       124.98 o
   5   1  20        213.40        147.94       128.45 o
   6   1  20        763.61        843.59       187.46 o
 -13   2  20       1263.34       1155.18       205.91 o
 -12   2  20         41.92         59.70       161.20 o
 -11   2  20          3.85         54.92       170.69 o
 -10   2  20        315.51        367.41       166.87 o
  -9   2  20         67.82         50.79       102.40 o
  -8   2  20        122.19         65.59        98.54 o
  -7   2  20        235.15        243.94       103.00 o
  -6   2  20       1415.55       1383.72       125.83 o
  -5   2  20         11.40        113.16       148.90 o
  -4   2  20        120.17        184.75       100.81 o
  -3   2  20        262.83        364.12       106.85 o
  -2   2  20        108.61        216.83       107.78 o
  -1   2  20         91.06        100.07       105.45 o
   0   2  20        636.00        769.54       228.84 o
   1   2  20        375.58        377.48       113.54 o
   2   2  20          0.38         76.45       114.64 o
   3   2  20        254.24        221.58       114.45 o
   4   2  20        769.42        723.27       131.18 o
   6   2  20        324.05        379.00       177.88 o
   7   2  20        250.11         18.72       170.95 o
 -12   3  20        974.59        750.31       205.79 o
 -11   3  20        549.39        699.89       191.75 o
 -10   3  20        549.82        528.27       171.50 o
  -9   3  20        400.73        568.80       182.41 o
  -8   3  20        778.45        761.51       190.16 o
  -7   3  20         82.02         58.35       153.75 o
  -6   3  20        121.31        111.17       158.22 o
  -5   3  20        353.19        264.37       170.82 o
  -4   3  20       2301.53       2575.51       231.35 o
  -3   3  20         73.21        185.54       175.09 o
  -2   3  20        959.86       1250.24       204.15 o
  -1   3  20          3.67        -55.74       171.02 o
   0   3  20        348.47        520.38       169.44 o
   1   3  20          4.00         30.18       103.76 o
   2   3  20       1261.15       1457.29       134.38 o
   3   3  20         45.23        -12.00       114.75 o
   4   3  20         25.87        100.95       147.34 o
   5   3  20         34.75         44.41       155.93 o
   6   3  20       1594.52       1279.22       197.44 o
   7   3  20        589.43        466.20       183.64 o
 -10   4  20        200.68        186.70       186.59 o
  -9   4  20       1037.75       1223.51       210.50 o
  -8   4  20        799.74        930.31       188.58 o
  -7   4  20         26.46         97.00       164.26 o
  -5   4  20       1297.18       1780.98       216.00 o
  -4   4  20         39.37        136.21       176.08 o
  -3   4  20       1757.17       1865.01       214.75 o
  -2   4  20        867.76       1146.39       188.17 o
  -1   4  20         51.80        -65.62       167.25 o
   0   4  20        194.91        263.39       192.83 o
   1   4  20        593.74        549.06       177.38 o
   2   4  20          6.75         58.39       190.00 o
  -7   5  20       2309.79       2800.96       238.54 o
  -6   5  20        639.99        672.02       183.78 o
  -5   5  20       1228.09       1153.95       195.94 o
  -4   5  20         37.39         -7.86       164.24 o
  -3   5  20        210.91        217.43       185.21 o
  -2   5  20         98.26        227.14       187.81 o
  -1   5  20       1881.83       2045.26       221.08 o
 -13   1  21        231.76        257.25       119.45 o
 -12   1  21       3200.73       3335.86       171.38 o
 -11   1  21         30.68         34.48       108.52 o
 -10   1  21       1400.03       1415.64       134.99 o
  -9   1  21        290.23        202.63       107.85 o
  -8   1  21        536.79        437.75       117.23 o
  -7   1  21        624.38        517.18       110.72 o
  -6   1  21       1141.54        990.04       123.94 o
  -5   1  21         34.77         -1.66       106.01 o
  -4   1  21          1.33          0.96       105.61 o
  -3   1  21        127.93        110.78       106.00 o
  -2   1  21       1752.67       1717.74       170.82 o
  -1   1  21        868.17        858.81       126.68 o
   0   1  21       2034.83       2003.22       147.95 o
   1   1  21         94.46        118.51       117.45 o
   2   1  21         69.58         65.86       121.34 o
   3   1  21        330.82        297.88       127.82 o
   4   1  21        392.62        554.22       183.40 o
   5   1  21          0.29         61.02       179.62 o
 -12   2  21          1.28         11.18       179.68 o
 -11   2  21         37.46         65.51       173.59 o
 -10   2  21       1903.33       1963.81       215.24 o
  -9   2  21        539.99        569.86       187.53 o
  -8   2  21       1560.29       1762.16       214.65 o
  -7   2  21        598.20        616.27       169.06 o
  -6   2  21          8.87         -8.43       103.25 o
  -5   2  21         61.38          4.80       107.42 o
  -4   2  21       2491.50       2299.48       144.40 o
  -3   2  21        249.86        218.42       108.53 o
  -2   2  21       1063.30       1008.67       124.07 o
  -1   2  21         34.88         53.56       109.38 o
   0   2  21        584.55        624.68       121.49 o
   1   2  21        215.21        271.75       120.87 o
   2   2  21        550.77        503.30       124.64 o
   3   2  21        267.93        187.45       159.95 o
   4   2  21         22.50        -40.74       176.28 o
   5   2  21         70.72         27.60       173.61 o
 -10   3  21        314.77        230.58       169.68 o
  -9   3  21        778.85        751.14       205.75 o
  -8   3  21       1504.17       1469.60       217.98 o
  -7   3  21         99.47         28.64       177.11 o
  -6   3  21         45.37        177.33       167.11 o
  -5   3  21        946.47        981.52       185.75 o
  -4   3  21        181.21         64.26       160.28 o
  -3   3  21       1838.00       1835.58       213.96 o
  -2   3  21        391.91        387.45       187.72 o
  -1   3  21         13.99         19.58       177.17 o
   0   3  21        166.16        241.25       167.22 o
   1   3  21        590.80        526.95       203.81 o
  -7   4  21        360.66        288.28       175.15 o
  -6   4  21          0.55        -83.93       170.40 o
  -5   4  21        866.62        815.48       188.71 o
  -4   4  21        659.41        780.42       196.06 o
  -3   4  21         14.91         49.68       190.19 o
  -2   4  21        764.89        761.04       209.25 o
 -13   0  22         27.01         17.38       165.20 o
 -12   0  22       4725.69       5154.91       282.99 o
 -11   0  22         29.05        -41.94       158.72 o
 -10   0  22       1704.85       1532.87       202.66 o
  -9   0  22        105.30         52.08       159.22 o
  -8   0  22       1786.13       1835.21       210.45 o
  -7   0  22        165.93         15.43       157.26 o
  -6   0  22       3255.18       3456.65       241.46 o
  -5   0  22         14.77         -5.72       157.20 o
  -4   0  22         78.82        148.33       158.93 o
  -3   0  22         22.88         48.94       164.83 o
  -2   0  22       1454.29       1955.87       216.78 o
  -1   0  22         20.06        117.71       172.63 o
   0   0  22       1225.17       1066.38       192.79 o
   1   0  22         20.64        156.05       166.25 o
   2   0  22        892.79       1069.87       209.43 o
 -12   1  22         17.40        123.50       172.85 o
 -11   1  22         43.98         54.57       171.86 o
 -10   1  22       1204.31       1336.72       142.34 o
  -9   1  22         26.21         64.01       110.43 o
  -8   1  22        876.13       1022.02       130.59 o
  -7   1  22        149.76        117.93       113.74 o
  -6   1  22         66.83         98.80       107.68 o
  -5   1  22        138.88        141.69       110.88 o
  -4   1  22        107.50         26.31       110.72 o
  -3   1  22         11.59        159.52       114.02 o
  -2   1  22       1346.13       1463.76       142.43 o
  -1   1  22         55.13         85.94       115.19 o
   0   1  22        970.54        972.07       137.38 o
   1   1  22         80.11        126.30       123.56 o
   2   1  22        618.83        377.36       181.58 o
   3   1  22        127.97        172.98       175.85 o
 -10   2  22       1142.91        939.06       196.56 o
  -9   2  22        462.94        576.33       195.40 o
  -8   2  22         27.17         58.95       177.73 o
  -7   2  22        123.44        142.95       176.40 o
  -6   2  22        284.24        154.06       163.57 o
  -5   2  22         52.98         74.38       162.58 o
  -4   2  22        310.59        390.42       172.68 o
  -3   2  22        234.33        298.21       173.15 o
  -2   2  22        696.39        728.96       126.89 o
  -1   2  22         10.79         -2.26       110.22 o
   0   2  22        395.04        493.57       122.60 o
   1   2  22        503.95        399.93       166.25 o
   2   2  22          0.60         55.21       163.08 o
   3   2  22        649.78        424.87       177.32 o
   4   2  22        177.31        107.01       171.07 o
  -6   3  22         42.53        201.27       194.59 o
  -5   3  22        295.25        233.63       187.97 o
  -4   3  22       1321.87       1855.00       223.86 o
  -9   1  23        269.40        154.06       176.11 o
  -8   1  23        715.04        568.80       122.68 o
  -7   1  23         41.42        -22.15       115.57 o
  -6   1  23        789.00        721.28       127.90 o
  -5   1  23        109.68        129.28       115.94 o
  -4   1  23        248.01         99.42       117.32 o
  -3   1  23         19.15          3.63       117.53 o
  -2   1  23       2532.56       2637.28       165.07 o
  -1   1  23         84.42        118.44       167.02 o
   0   1  23       1791.35       1858.12       212.05 o
   1   1  23          5.95         -6.43       174.50 o
  -6   0  24       2176.65       2229.12       233.88 o
  -5   0  24        843.79        587.61       192.07 o
  -4   1  24        693.19        505.44       170.33 o
  -3   1  24         26.25         29.97       163.31 o
  -2   1  24         59.83         20.77       161.17 o
                                                
